# Supplementary material for: Molecular signatures of resilience to Alzheimer’s disease in neocortical layer 4 neurons
Source: Nat Commun. 2026 Jan 31;17:2223. doi: 10.1038/s41467-026-68920-4 (PMC12963381; doi:10.1038/s41467-026-68920-4)
Supplement: Supplementary file 3 — Supplementary Data 1 [file 41467_2026_68920_MOESM3_ESM.xlsx]

## Sheet: Content
Supplementary Data 1.
Brain tissue samples used for snRNAseq:
Unique identifier for each sample
Single-cell platform (10x Genomics Chromium Single Cell 3’ v2 or v3 assays, and Drop-seq)
Donor ID #
APOE genotype
Brain region (Prefrontal cortex, BA9; Precuneus, BA7; and Primary visual cortex, BA17)
FANS sort (NeuN-positive, All Nuclei)
NP Diagnosis (Neuropathology diagnosis: AD, PART, control)
Amyloid in sample: whether amyloid was present in the tissue block from which the sample was obtained
NFTs in sample: whether NFTs were present in the tissue block from which the sample was obtained
Braak stage (Braak semiquantitative measure of neurofibrillary tangle in the donor brain; 0-VI)
CERAD (CERAD score for semiquantitative measure of neuritic plaques in the donor brain; C0-3)
Disease group: Low: Control, PART, or ADNC with Braak stage I-II and diffuse plaques in neocortex; Intermediate: ADNC with Braak III-IV and diffuse plaques or C1; High: ADNC with Braak V-VI and C2-C3
Brain weight (grams)
PMI (hours)
Race
Age
Sex
RIN (RNA integrity number)
Brain tissue samples used for Xenium:
Xenium Slide
Donor ID #
Age
Sex
Brain Region (Prefrontal cortex, BA9; Primary visual cortex, BA17)
Disease group: Control: no amyloid or tau pathology in BA9/BA17; AD: amyloid and tau pathology in BA9 and BA17 (Braak VI, CERAD C2 or C3; Thal 4 or 5)
ADNC
Braak stage (Braak semiquantitative measure of neurofibrillary tangle in the donor brain; 0-VI)
CERAD (CERAD score for semiquantitative measure of neuritic plaques in the donor brain; C0-3)
Thal stage
Brain weight (grams)
Race
PMI (hr)
APOE genotype
RIN (RNA integrity number)

## Sheet: snRNAseq
Unique identifier	Assay	Donor ID	APOE	Brain region	FANS SORT	NP Diagnosis	Amyloid in sample	NFTs in sample	Braak stage	CERAD	Disease group	Brain weight	PMI (hrs)	Race	Age	Sex	RIN
C0017	10X-Chr-V2	50	E3/E3	Prefrontal Cortex (BA9)	NeuN	PART	No	No	II	C0	low	1480	19.5	N/A	61	M	6.5
C0018	10X-Chr-V2	50	E3/E3	Prefrontal Cortex (BA9)	All Nuclei	PART	No	No	II	C0	low	1480	19.5	N/A	61	M	6.5
C0019	10X-Chr-V2	60	E3/E3	Prefrontal Cortex (BA9)	NeuN	AD	Yes	Yes	VI	C3	high	1300	13	N/A	73	F	5.7
C0020	10X-Chr-V2	60	E3/E3	Prefrontal Cortex (BA9)	All Nuclei	AD	Yes	Yes	VI	C3	high	1300	13	N/A	73	F	5.7
C0023	10X-Chr-V2	45	E3/E3	Prefrontal Cortex (BA9)	NeuN	AD	Yes	No	II	C0	low	970	11.8	N/A	67	F	7.8
C0024	10X-Chr-V2	45	E3/E3	Prefrontal Cortex (BA9)	All Nuclei	AD	Yes	No	II	C0	low	970	11.8	N/A	67	F	7.8
C0025	10X-Chr-V2	49	E3/E3	Prefrontal Cortex (BA9)	NeuN	PART	No	No	II	C0	low	1040	9.3	N/A	87	M	7.5
C0026	10X-Chr-V2	49	E3/E3	Prefrontal Cortex (BA9)	All Nuclei	PART	No	No	II	C0	low	1040	9.3	N/A	87	M	7.5
C0029	10X-Chr-V2	30	E3/E4	Prefrontal Cortex (BA9)	NeuN	AD	Yes	No	III	C0	int	N/A	10	N/A	81	F	6.1
C0030	10X-Chr-V2	30	E3/E4	Prefrontal Cortex (BA9)	All Nuclei	AD	Yes	No	III	C0	int	N/A	10	N/A	81	F	6.1
C0031	10X-Chr-V2	103	E3/E3	Prefrontal Cortex (BA9)	NeuN	Control	No	No	0	C0	low	1160	33	N/A	67	F	6.6
C0032	10X-Chr-V2	103	E3/E3	Prefrontal Cortex (BA9)	All Nuclei	Control	No	No	0	C0	low	1160	33	N/A	67	F	6.6
C0037	10X-Chr-V2	92	E3/E4	Prefrontal Cortex (BA9)	All Nuclei	AD	Yes	No	IV	C1	int	1180	5	N/A	89	F	6.5
C0040	10X-Chr-V2	57	E3/E4	Prefrontal Cortex (BA9)	All Nuclei	AD	Yes	No	IV	C1	int	960	4	N/A	92	F	6.5
C0057	10X-Chr-V3	18	E3/E3	Prefrontal Cortex (BA9)	NeuN	AD	Yes	Yes	VI	C3	high	1000	3.5	N/A	91	F	5.9
C0058	10X-Chr-V3	18	E3/E3	Prefrontal Cortex (BA9)	All Nuclei	AD	Yes	Yes	VI	C3	high	1000	3.5	N/A	91	F	5.9
C0059	10X-Chr-V3	19	E2/E4	Prefrontal Cortex (BA9)	NeuN	AD	Yes	No	IV	C0	int	1370		N/A	71	M	4.7
C0060	10X-Chr-V3	19	E2/E4	Prefrontal Cortex (BA9)	All Nuclei	AD	Yes	No	IV	C0	int	1370		N/A	71	M	4.7
C0065	10X-Chr-V3	35	E3/E3	Prefrontal Cortex (BA9)	NeuN	AD	Yes	Yes	VI	C3	high	900	15.7	N/A	88	F	7.1
C0066	10X-Chr-V3	35	E3/E3	Prefrontal Cortex (BA9)	All Nuclei	AD	Yes	Yes	VI	C3	high	900	15.7	N/A	88	F	7.1
C0069	10X-Chr-V3	114	E3/E4	Prefrontal Cortex (BA9)	NeuN	AD	Yes	No	IV	C0	int	N/A	24.1	black	66	F	6.8
C0070	10X-Chr-V3	114	E3/E4	Prefrontal Cortex (BA9)	All Nuclei	AD	Yes	No	IV	C0	int	N/A	24.1	black	66	F	6.8
C0071	10X-Chr-V3	124	E4/E4	Prefrontal Cortex (BA9)	NeuN	AD	Yes	No	IV	C0	int	N/A	5.27	white	85	F	6.9
C0072	10X-Chr-V3	124	E4/E4	Prefrontal Cortex (BA9)	All Nuclei	AD	Yes	No	IV	C0	int	N/A	5.27	white	85	F	6.9
C0081	10X-Chr-V3	75	E3/E4	Prefrontal Cortex (BA9)	NeuN	AD	Yes	Yes	V	C3	high	950	15.8	N/A	87	F	5.6
C0082	10X-Chr-V3	75	E3/E4	Prefrontal Cortex (BA9)	All Nuclei	AD	Yes	Yes	V	C3	high	950	15.8	N/A	87	F	5.6
C0083	10X-Chr-V3	14	E3/E3	Prefrontal Cortex (BA9)	NeuN	AD	Yes	Yes	VI	C3	high	1150	4	N/A	93	F	6.5
C0084	10X-Chr-V3	111	E3/E3	Prefrontal Cortex (BA9)	NeuN	PART	No	No	I	C0	low	N/A	10.1	white	70	M	5.2
C0085	10X-Chr-V3	108	E3/E3	Prefrontal Cortex (BA9)	NeuN	Control	No	No	0	C0	low	N/A	15.2	black	76	F	5
C0086	10X-Chr-V3	112	E3/E4	Prefrontal Cortex (BA9)	NeuN	PART	No	No	I	C0	low	N/A	13	white	70	M	5.3
C0087	10X-Chr-V3	112	E3/E4	Prefrontal Cortex (BA9)	All Nuclei	PART	No	No	I	C0	low	N/A	13	white	70	M	5.3
C0088	10X-Chr-V3	117	E3/E3	Prefrontal Cortex (BA9)	NeuN	AD	Yes	No	I	C0	low	N/A	23.9	white	73	F	5.9
C0089	10X-Chr-V3	44	E3/E3	Precuneous (BA7)	NeuN	AD	Yes	No	III	C0	int	1450	23.7	N/A	68	F	6.3
C0090	10X-Chr-V3	44	E3/E3	Precuneous (BA7)	All Nuclei	AD	Yes	No	III	C0	int	1450	23.7	N/A	68	F	6.3
C0091	10X-Chr-V3	103	E3/E3	Precuneous (BA7)	NeuN	Control	No	No	0	C0	low	1160	33	N/A	67	F	N/A
C0092	10X-Chr-V3	103	E3/E3	Precuneous (BA7)	All Nuclei	Control	No	No	0	C0	low	1160	33	N/A	67	F	N/A
C0095	10X-Chr-V3	32	E3/E4	Precuneous (BA7)	NeuN	AD	Yes	Yes	VI	C3	high	1360	15.8	N/A	81	M	6.2
C0096	10X-Chr-V3	32	E3/E4	Precuneous (BA7)	All Nuclei	AD	Yes	Yes	VI	C3	high	1360	15.8	N/A	81	M	6.2
C0097	10X-Chr-V3	76	E3/E4	Primary Visual Cortex (BA17)	NeuN	AD	Yes	Yes	VI	C3	high	1250	10.9	N/A	62	M	4.3
C0098	10X-Chr-V3	76	E3/E4	Primary Visual Cortex (BA17)	All Nuclei	AD	Yes	Yes	VI	C3	high	1250	10.9	N/A	62	M	4.3
C0099	10X-Chr-V3	50	E3/E3	Primary Visual Cortex (BA17)	NeuN	PART	No	No	II	C0	low	1480	19.5	N/A	61	M	4.2
C0100	10X-Chr-V3	50	E3/E3	Primary Visual Cortex (BA17)	All Nuclei	PART	No	No	II	C0	low	1480	19.5	N/A	61	M	4.2
C0101	10X-Chr-V3	137	E3/E3	Prefrontal Cortex (BA9)	NeuN	PART	No	No	II	C0	low	N/A	4	N/A	85	M	6.1
C0102	10X-Chr-V3	137	E3/E3	Prefrontal Cortex (BA9)	All Nuclei	PART	No	No	II	C0	low	N/A	4	N/A	85	M	6.1
C0103	10X-Chr-V3	137	E3/E3	Precuneous (BA7)	NeuN	PART	No	No	II	C0	low	N/A	4	N/A	85	M	N/A
C0104	10X-Chr-V3	137	E3/E3	Precuneous (BA7)	All Nuclei	PART	No	No	II	C0	low	N/A	4	N/A	85	M	N/A
C0105	10X-Chr-V3	140	E3/E3	Prefrontal Cortex (BA9)	NeuN	AD	Yes	No	IV	C1	int	N/A	7.5	N/A	73	M	5.5
C0106	10X-Chr-V3	140	E3/E3	Precuneous (BA7)	NeuN	AD	Yes	No	IV	C1	int	N/A	7.5	N/A	73	M	N/A
C0107	10X-Chr-V3	140	E3/E3	Precuneous (BA7)	All Nuclei	AD	Yes	No	IV	C1	int	N/A	7.5	N/A	73	M	N/A
C0108	10X-Chr-V3	146	E3/E3	Primary Visual Cortex (BA17)	NeuN	AD	Yes	No	V	C3	high	1350	4.5	N/A	80	M	N/A
C0109	10X-Chr-V3	146	E3/E3	Primary Visual Cortex (BA17)	All Nuclei	AD	Yes	No	V	C3	high	1350	4.5	N/A	80	M	N/A
C0110	10X-Chr-V3	145	E3/E3	Primary Visual Cortex (BA17)	NeuN	AD	Yes	No	V	C2	high	1230	5	N/A	89	M	N/A
C0111	10X-Chr-V3	145	E3/E3	Primary Visual Cortex (BA17)	All Nuclei	AD	Yes	No	V	C2	high	1230	5	N/A	89	M	N/A
C0112	10X-Chr-V3	146	E3/E3	Precuneous (BA7)	NeuN	AD	Yes	Yes	V	C3	high	1350	4.5	N/A	80	M	N/A
C0113	10X-Chr-V3	146	E3/E3	Precuneous (BA7)	All Nuclei	AD	Yes	Yes	V	C3	high	1350	4.5	N/A	80	M	N/A
C0114	10X-Chr-V3	145	E3/E3	Precuneous (BA7)	NeuN	AD	Yes	Yes	V	C2	high	1230	5	N/A	89	M	N/A
C0115	10X-Chr-V3	145	E3/E3	Precuneous (BA7)	All Nuclei	AD	Yes	Yes	V	C2	high	1230	5	N/A	89	M	N/A
C0116	10X-Chr-V3	91	E3/E3	Prefrontal Cortex (BA9)	NeuN	Control	No	No	0	C0	low	N/A	6	N/A	58	M	N/A
C0117	10X-Chr-V3	91	E3/E3	Prefrontal Cortex (BA9)	All Nuclei	Control	No	No	0	C0	low	N/A	6	N/A	58	M	N/A
D0001	DropSeq	57	E3/E4	Prefrontal Cortex (BA9)	All Nuclei	AD	Yes	No	IV	C1	int	960	4	N/A	92	F	6.5
D0002	DropSeq	57	E3/E4	Prefrontal Cortex (BA9)	NeuN	AD	Yes	No	IV	C1	int	960	4	N/A	92	F	6.5
D0003	DropSeq	68	E4/E4	Prefrontal Cortex (BA9)	NeuN	AD	Yes	Yes	VI	C3	high	1130	1	N/A	89	F	6.5
D0004	DropSeq	71	E3/E3	Prefrontal Cortex (BA9)	NeuN	Control	No	No	0	C0	low	1400	24	hispanic	52	M	6.6
D0005	DropSeq	71	E3/E3	Primary Visual Cortex (BA17)	All Nuclei	Control	No	No	0	C0	low	1400	24	hispanic	52	M	5.9
D0006	DropSeq	71	E3/E3	Primary Visual Cortex (BA17)	NeuN	Control	No	No	0	C0	low	1400	24	hispanic	52	M	5.9
D0007	DropSeq	71	E3/E3	Precuneous (BA7)	All Nuclei	Control	No	No	0	C0	low	1400	24	hispanic	52	M	6.7
D0008	DropSeq	71	E3/E3	Precuneous (BA7)	NeuN	Control	No	No	0	C0	low	1400	24	hispanic	52	M	6.7
D0009	DropSeq	46	E3/E3	Prefrontal Cortex (BA9)	All Nuclei	AD	Yes	No	IV	C1	int	1375	19.5	N/A	83	M	5.2
D0010	DropSeq	46	E3/E3	Prefrontal Cortex (BA9)	NeuN	AD	Yes	No	IV	C1	int	1375	19.5	N/A	83	M	5.2
D0011	DropSeq	50	E3/E3	Prefrontal Cortex (BA9)	NeuN	PART	No	No	II	C0	low	1480	19.5	N/A	61	M	6.5
D0012	DropSeq	50	E3/E3	Prefrontal Cortex (BA9)	All Nuclei	PART	No	No	II	C0	low	1480	19.5	N/A	61	M	6.5
D0013	DropSeq	57	E3/E4	Primary Visual Cortex (BA17)	All Nuclei	AD	Yes	No	IV	C1	int	960	4	N/A	92	F	5.8
D0014	DropSeq	57	E3/E4	Primary Visual Cortex (BA17)	NeuN	AD	Yes	No	IV	C1	int	960	4	N/A	92	F	5.8
D0015	DropSeq	68	E4/E4	Primary Visual Cortex (BA17)	All Nuclei	AD	Yes	Yes	VI	C3	high	1130	1	N/A	89	F	7
D0016	DropSeq	68	E4/E4	Primary Visual Cortex (BA17)	NeuN	AD	Yes	Yes	VI	C3	high	1130	1	N/A	89	F	7
D0017	DropSeq	24	E3/E3	Prefrontal Cortex (BA9)	All Nuclei	AD	Yes	Yes	VI	C3	high	1270	19.5	N/A	79	F	7
D0018	DropSeq	24	E3/E3	Prefrontal Cortex (BA9)	NeuN	AD	Yes	Yes	VI	C3	high	1270	19.5	N/A	79	F	7
D0019	DropSeq	30	E3/E4	Prefrontal Cortex (BA9)	All Nuclei	AD	Yes	No	III	C0	int	N/A	10	N/A	81	F	6.1
D0020	DropSeq	30	E3/E4	Prefrontal Cortex (BA9)	NeuN	AD	Yes	No	III	C0	int	N/A	10	N/A	81	F	6.1
D0021	DropSeq	32	E3/E4	Prefrontal Cortex (BA9)	All Nuclei	AD	Yes	Yes	VI	C3	high	1360	15.8	N/A	81	M	6.5
D0022	DropSeq	32	E3/E4	Prefrontal Cortex (BA9)	NeuN	AD	Yes	Yes	VI	C3	high	1360	15.8	N/A	81	M	6.5
D0023	DropSeq	42	E3/E4	Prefrontal Cortex (BA9)	All Nuclei	AD	Yes	Yes	VI	C3	high	1160	14	N/A	57	M	6.8
D0024	DropSeq	42	E3/E4	Prefrontal Cortex (BA9)	NeuN	AD	Yes	Yes	VI	C3	high	1160	14	N/A	57	M	6.8
D0025	DropSeq	24	E3/E3	Primary Visual Cortex (BA17)	NeuN	AD	Yes	Yes	VI	C3	high	1270	19.5	N/A	79	F	7.5
D0026	DropSeq	30	E3/E4	Primary Visual Cortex (BA17)	NeuN	AD	Yes	No	III	C0	int	N/A	10	N/A	81	F	8.6
D0027	DropSeq	30	E3/E4	Primary Visual Cortex (BA17)	All Nuclei	AD	Yes	No	III	C0	int	N/A	10	N/A	81	F	8.6
D0028	DropSeq	33	E3/E4	Prefrontal Cortex (BA9)	NeuN	AD	Yes	Yes	VI	C3	high	850	13	N/A	86	F	6.2
D0029	DropSeq	59	E3/E4	Prefrontal Cortex (BA9)	All Nuclei	AD	Yes	Yes	VI	C3	high	960	24	black	81	F	6.1
D0031	DropSeq	69	E3/E4	Prefrontal Cortex (BA9)	NeuN	AD	Yes	Yes	VI	C3	high	1150	15	N/A	97	F	6.3
D0032	DropSeq	24	E3/E3	Prefrontal Cortex (BA9)	All Nuclei	AD	Yes	Yes	VI	C3	high	1270	19.5	N/A	79	F	7
D0033	DropSeq	24	E3/E3	Prefrontal Cortex (BA9)	NeuN	AD	Yes	Yes	VI	C3	high	1270	19.5	N/A	79	F	7
D0034	DropSeq	46	E3/E3	Prefrontal Cortex (BA9)	All Nuclei	AD	Yes	No	IV	C1	int	1375	19.5	N/A	83	M	5.2
D0035	DropSeq	46	E3/E3	Prefrontal Cortex (BA9)	NeuN	AD	Yes	No	IV	C1	int	1375	19.5	N/A	83	M	5.2
D0036	DropSeq	50	E3/E3	Prefrontal Cortex (BA9)	All Nuclei	PART	No	No	II	C0	low	1480	19.5	N/A	61	M	6.5
D0037	DropSeq	50	E3/E3	Prefrontal Cortex (BA9)	NeuN	PART	No	No	II	C0	low	1480	19.5	N/A	61	M	6.5
D0038	DropSeq	68	E4/E4	Primary Visual Cortex (BA17)	All Nuclei	AD	Yes	Yes	VI	C3	high	1130	1	N/A	89	F	7
D0039	DropSeq	68	E4/E4	Primary Visual Cortex (BA17)	NeuN	AD	Yes	Yes	VI	C3	high	1130	1	N/A	89	F	7
D0040	DropSeq	69	E3/E4	Prefrontal Cortex (BA9)	All Nuclei	AD	Yes	Yes	VI	C3	high	1150	15	N/A	97	F	6.3
D0041	DropSeq	69	E3/E4	Prefrontal Cortex (BA9)	NeuN	AD	Yes	Yes	VI	C3	high	1150	15	N/A	97	F	6.3
D0042	DropSeq	14	E3/E3	Prefrontal Cortex (BA9)	All Nuclei	AD	Yes	Yes	VI	C3	high	1150	4	N/A	93	F	6.5
D0043	DropSeq	14	E3/E3	Prefrontal Cortex (BA9)	NeuN	AD	Yes	Yes	VI	C3	high	1150	4	N/A	93	F	6.5
D0044	DropSeq	73	E3/E4	Prefrontal Cortex (BA9)	All Nuclei	AD	Yes	Yes	VI	C3	high	1060	15.5	N/A	88	M	6.7
D0045	DropSeq	73	E3/E4	Prefrontal Cortex (BA9)	NeuN	AD	Yes	Yes	VI	C3	high	1060	15.5	N/A	88	M	6.7
D0046	DropSeq	92	E3/E4	Prefrontal Cortex (BA9)	All Nuclei	AD	Yes	No	IV	C1	int	1180	5	N/A	89	F	6.5
D0047	DropSeq	92	E3/E4	Prefrontal Cortex (BA9)	NeuN	AD	Yes	No	IV	C1	int	1180	5	N/A	89	F	6.5
D0048	DropSeq	12	E3/E4	Primary Visual Cortex (BA17)	NeuN	AD	Yes	Yes	VI	C3	high	1030	44	N/A	75	F	7.2
D0050	DropSeq	18	E3/E3	Prefrontal Cortex (BA9)	All Nuclei	AD	Yes	Yes	VI	C3	high	1000	3.5	N/A	91	F	5.9
D0051	DropSeq	18	E3/E3	Prefrontal Cortex (BA9)	NeuN	AD	Yes	Yes	VI	C3	high	1000	3.5	N/A	91	F	5.9
D0052	DropSeq	52	E3/E3	Prefrontal Cortex (BA9)	All Nuclei	AD	Yes	No	IV	C1	int	980	16	N/A	111	F	6.3
D0053	DropSeq	52	E3/E3	Prefrontal Cortex (BA9)	NeuN	AD	Yes	No	IV	C1	int	980	16	N/A	111	F	6.3
D0054	DropSeq	68	E4/E4	Prefrontal Cortex (BA9)	All Nuclei	AD	Yes	Yes	VI	C3	high	1130	1	N/A	89	F	6.5
D0055	DropSeq	68	E4/E4	Prefrontal Cortex (BA9)	NeuN	AD	Yes	Yes	VI	C3	high	1130	1	N/A	89	F	6.5
D0056	DropSeq	74	E3/E4	Prefrontal Cortex (BA9)	All Nuclei	AD	Yes	Yes	VI	C3	high	1100	14	N/A	87	F	6.5
D0057	DropSeq	74	E3/E4	Prefrontal Cortex (BA9)	NeuN	AD	Yes	Yes	VI	C3	high	1100	14	N/A	87	F	6.5
D0058	DropSeq	76	E3/E4	Prefrontal Cortex (BA9)	All Nuclei	AD	Yes	Yes	VI	C3	high	1250	10.9	N/A	62	M	6.6
D0059	DropSeq	76	E3/E4	Prefrontal Cortex (BA9)	NeuN	AD	Yes	Yes	VI	C3	high	1250	10.9	N/A	62	M	6.6
D0060	DropSeq	24	E3/E3	Precuneous (BA7)	All Nuclei	AD	Yes	Yes	VI	C3	high	1270	19.5	N/A	79	F	7
D0061	DropSeq	24	E3/E3	Precuneous (BA7)	NeuN	AD	Yes	Yes	VI	C3	high	1270	19.5	N/A	79	F	7
D0062	DropSeq	30	E3/E4	Prefrontal Cortex (BA9)	All Nuclei	AD	Yes	No	III	C0	int	N/A	10	N/A	81	F	6.1
D0063	DropSeq	30	E3/E4	Prefrontal Cortex (BA9)	NeuN	AD	Yes	No	III	C0	int	N/A	10	N/A	81	F	6.1
D0064	DropSeq	30	E3/E4	Primary Visual Cortex (BA17)	All Nuclei	AD	Yes	No	III	C0	int	N/A	10	N/A	81	F	8.6
D0065	DropSeq	30	E3/E4	Primary Visual Cortex (BA17)	NeuN	AD	Yes	No	III	C0	int	N/A	10	N/A	81	F	8.6
D0066	DropSeq	32	E3/E4	Prefrontal Cortex (BA9)	All Nuclei	AD	Yes	Yes	VI	C3	high	1360	15.8	N/A	81	M	6.5
D0067	DropSeq	32	E3/E4	Prefrontal Cortex (BA9)	NeuN	AD	Yes	Yes	VI	C3	high	1360	15.8	N/A	81	M	6.5
D0068	DropSeq	42	E3/E4	Prefrontal Cortex (BA9)	All Nuclei	AD	Yes	Yes	VI	C3	high	1160	14	N/A	57	M	6.8
D0069	DropSeq	42	E3/E4	Prefrontal Cortex (BA9)	NeuN	AD	Yes	Yes	VI	C3	high	1160	14	N/A	57	M	6.8
D0070	DropSeq	73	E3/E4	Precuneous (BA7)	All Nuclei	AD	Yes	Yes	VI	C3	high	1060	15.5	N/A	88	M	6.2
D0071	DropSeq	73	E3/E4	Precuneous (BA7)	NeuN	AD	Yes	Yes	VI	C3	high	1060	15.5	N/A	88	M	6.2
D0072	DropSeq	30	E3/E4	Precuneous (BA7)	All Nuclei	AD	Yes	No	III	C0	int	N/A	10	N/A	81	F	6.2
D0073	DropSeq	30	E3/E4	Precuneous (BA7)	NeuN	AD	Yes	No	III	C0	int	N/A	10	N/A	81	F	6.2
D0074	DropSeq	49	E3/E3	Precuneous (BA7)	All Nuclei	PART	No	No	II	C0	low	1040	9.3	N/A	87	M	6.1
D0075	DropSeq	57	E3/E4	Prefrontal Cortex (BA9)	All Nuclei	AD	Yes	No	IV	C1	int	960	4	N/A	92	F	6.5
D0076	DropSeq	57	E3/E4	Prefrontal Cortex (BA9)	NeuN	AD	Yes	No	IV	C1	int	960	4	N/A	92	F	6.5
D0077	DropSeq	71	E3/E3	Precuneous (BA7)	All Nuclei	Control	No	No	0	C0	low	1400	24	hispanic	52	M	6.7
D0078	DropSeq	71	E3/E3	Precuneous (BA7)	NeuN	Control	No	No	0	C0	low	1400	24	hispanic	52	M	6.7
D0079	DropSeq	19	E2/E4	Prefrontal Cortex (BA9)	All Nuclei	AD	Yes	No	IV	C0	int	1370		N/A	71	M	4.7
D0080	DropSeq	19	E2/E4	Prefrontal Cortex (BA9)	NeuN	AD	Yes	No	IV	C0	int	1370		N/A	71	M	4.7
D0081	DropSeq	49	E3/E3	Precuneous (BA7)	All Nuclei	PART	No	No	II	C0	low	1040	9.3	N/A	87	M	6.1
D0082	DropSeq	60	E3/E3	Prefrontal Cortex (BA9)	All Nuclei	AD	Yes	Yes	VI	C3	high	1300	13	N/A	73	F	5.7
D0083	DropSeq	60	E3/E3	Prefrontal Cortex (BA9)	NeuN	AD	Yes	Yes	VI	C3	high	1300	13	N/A	73	F	5.7
D0084	DropSeq	92	E3/E4	Primary Visual Cortex (BA17)	All Nuclei	AD	Yes	No	IV	C1	int	1180	5	N/A	89	F	6.9
D0085	DropSeq	92	E3/E4	Primary Visual Cortex (BA17)	NeuN	AD	Yes	No	IV	C1	int	1180	5	N/A	89	F	6.9
D0086	DropSeq	44	E3/E3	Prefrontal Cortex (BA9)	NeuN	AD	Yes	No	III	C0	int	1450	23.7	N/A	68	F	6.3
D0087	DropSeq	45	E3/E3	Prefrontal Cortex (BA9)	All Nuclei	AD	Yes	No	II	C0	low	970	11.8	N/A	67	F	7.8
D0088	DropSeq	45	E3/E3	Prefrontal Cortex (BA9)	NeuN	AD	Yes	No	II	C0	low	970	11.8	N/A	67	F	7.8
D0089	DropSeq	49	E3/E3	Prefrontal Cortex (BA9)	NeuN	PART	No	No	II	C0	low	1040	9.3	N/A	87	M	7.5
D0090	DropSeq	35	E3/E3	Prefrontal Cortex (BA9)	All Nuclei	AD	Yes	Yes	VI	C3	high	900	15.7	N/A	88	F	7.1
D0091	DropSeq	35	E3/E3	Prefrontal Cortex (BA9)	NeuN	AD	Yes	Yes	VI	C3	high	900	15.7	N/A	88	F	7.1
D0092	DropSeq	35	E3/E3	Primary Visual Cortex (BA17)	All Nuclei	AD	Yes	Yes	VI	C3	high	900	15.7	N/A	88	F	6.5
D0093	DropSeq	35	E3/E3	Primary Visual Cortex (BA17)	NeuN	AD	Yes	Yes	VI	C3	high	900	15.7	N/A	88	F	6.5
D0094	DropSeq	45	E3/E3	Primary Visual Cortex (BA17)	NeuN	AD	Yes	No	II	C0	low	970	11.8	N/A	67	F	4.6
D0095	DropSeq	46	E3/E3	Primary Visual Cortex (BA17)	All Nuclei	AD	Yes	No	IV	C1	int	1375	19.5	N/A	83	M	5.6
D0096	DropSeq	74	E3/E4	Primary Visual Cortex (BA17)	All Nuclei	AD	Yes	Yes	VI	C3	high	1100	14	N/A	87	F	4.7
D0097	DropSeq	24	E3/E3	Primary Visual Cortex (BA17)	All Nuclei	AD	Yes	Yes	VI	C3	high	1270	19.5	N/A	79	F	7.5
D0098	DropSeq	24	E3/E3	Primary Visual Cortex (BA17)	NeuN	AD	Yes	Yes	VI	C3	high	1270	19.5	N/A	79	F	7.5
D0099	DropSeq	42	E3/E4	Primary Visual Cortex (BA17)	NeuN	AD	Yes	Yes	VI	C3	high	1160	14	N/A	57	M	5.7
D0100	DropSeq	42	E3/E4	Primary Visual Cortex (BA17)	All Nuclei	AD	Yes	Yes	VI	C3	high	1160	14	N/A	57	M	5.7
D0101	DropSeq	44	E3/E3	Primary Visual Cortex (BA17)	All Nuclei	AD	Yes	No	III	C0	int	1450	23.7	N/A	68	F	6
D0102	DropSeq	44	E3/E3	Primary Visual Cortex (BA17)	NeuN	AD	Yes	No	III	C0	int	1450	23.7	N/A	68	F	6
D0103	DropSeq	45	E3/E3	Primary Visual Cortex (BA17)	All Nuclei	AD	Yes	No	II	C0	low	970	11.8	N/A	67	F	4.6
D0104	DropSeq	14	E3/E3	Prefrontal Cortex (BA9)	All Nuclei	AD	Yes	Yes	VI	C3	high	1150	4	N/A	93	F	6.5
D0105	DropSeq	14	E3/E3	Prefrontal Cortex (BA9)	NeuN	AD	Yes	Yes	VI	C3	high	1150	4	N/A	93	F	6.5
D0106	DropSeq	60	E3/E3	Prefrontal Cortex (BA9)	All Nuclei	AD	Yes	Yes	VI	C3	high	1300	13	N/A	73	F	5.7
D0107	DropSeq	60	E3/E3	Prefrontal Cortex (BA9)	NeuN	AD	Yes	Yes	VI	C3	high	1300	13	N/A	73	F	5.7
D0108	DropSeq	68	E4/E4	Prefrontal Cortex (BA9)	All Nuclei	AD	Yes	Yes	VI	C3	high	1130	1	N/A	89	F	6.5
D0109	DropSeq	76	E3/E4	Prefrontal Cortex (BA9)	NeuN	AD	Yes	Yes	VI	C3	high	1250	10.9	N/A	62	M	6.6
D0118	DropSeq	30	E3/E4	Primary Visual Cortex (BA17)	All Nuclei	AD	Yes	No	III	C0	int	N/A	10	N/A	81	F	8.6
D0119	DropSeq	32	E3/E4	Prefrontal Cortex (BA9)	NeuN	AD	Yes	Yes	VI	C3	high	1360	15.8	N/A	81	M	6.5
D0120	DropSeq	44	E3/E3	Primary Visual Cortex (BA17)	All Nuclei	AD	Yes	No	III	C0	int	1450	23.7	N/A	68	F	6
D0121	DropSeq	44	E3/E3	Primary Visual Cortex (BA17)	NeuN	AD	Yes	No	III	C0	int	1450	23.7	N/A	68	F	6
D0122	DropSeq	45	E3/E3	Primary Visual Cortex (BA17)	All Nuclei	AD	Yes	No	II	C0	low	970	11.8	N/A	67	F	4.6
D0123	DropSeq	45	E3/E3	Primary Visual Cortex (BA17)	NeuN	AD	Yes	No	II	C0	low	970	11.8	N/A	67	F	4.6
D0129	DropSeq	19	E2/E4	Prefrontal Cortex (BA9)	All Nuclei	AD	Yes	No	IV	C0	int	1370		N/A	71	M	4.7
D0130	DropSeq	19	E2/E4	Prefrontal Cortex (BA9)	NeuN	AD	Yes	No	IV	C0	int	1370		N/A	71	M	4.7
D0131	DropSeq	57	E3/E4	Prefrontal Cortex (BA9)	All Nuclei	AD	Yes	No	IV	C1	int	960	4	N/A	92	F	6.5
D0132	DropSeq	92	E3/E4	Prefrontal Cortex (BA9)	NeuN	AD	Yes	No	IV	C1	int	1180	5	N/A	89	F	6.5
D0133	DropSeq	92	E3/E4	Primary Visual Cortex (BA17)	All Nuclei	AD	Yes	No	IV	C1	int	1180	5	N/A	89	F	6.9
D0134	DropSeq	92	E3/E4	Primary Visual Cortex (BA17)	NeuN	AD	Yes	No	IV	C1	int	1180	5	N/A	89	F	6.9
D0136	DropSeq	44	E3/E3	Prefrontal Cortex (BA9)	NeuN	AD	Yes	No	III	C0	int	1450	23.7	N/A	68	F	6.3
D0138	DropSeq	46	E3/E3	Primary Visual Cortex (BA17)	All Nuclei	AD	Yes	No	IV	C1	int	1375	19.5	N/A	83	M	5.6
D0140	DropSeq	68	E4/E4	Prefrontal Cortex (BA9)	NeuN	AD	Yes	Yes	VI	C3	high	1130	1	N/A	89	F	6.5
D0143	DropSeq	30	E3/E4	Prefrontal Cortex (BA9)	All Nuclei	AD	Yes	No	III	C0	int	N/A	10	N/A	81	F	6.1
D0144	DropSeq	30	E3/E4	Primary Visual Cortex (BA17)	NeuN	AD	Yes	No	III	C0	int	N/A	10	N/A	81	F	8.6
D0145	DropSeq	30	E3/E4	Precuneous (BA7)	All Nuclei	AD	Yes	No	III	C0	int	N/A	10	N/A	81	F	6.2
D0146	DropSeq	30	E3/E4	Precuneous (BA7)	NeuN	AD	Yes	No	III	C0	int	N/A	10	N/A	81	F	6.2
D0147	DropSeq	46	E3/E3	Primary Visual Cortex (BA17)	NeuN	AD	Yes	No	IV	C1	int	1375	19.5	N/A	83	M	5.6
D0148	DropSeq	18	E3/E3	Primary Visual Cortex (BA17)	All Nuclei	AD	Yes	Yes	VI	C3	high	1000	3.5	N/A	91	F	4.9
D0149	DropSeq	18	E3/E3	Primary Visual Cortex (BA17)	NeuN	AD	Yes	Yes	VI	C3	high	1000	3.5	N/A	91	F	4.9
D0150	DropSeq	49	E3/E3	Primary Visual Cortex (BA17)	All Nuclei	PART	No	No	II	C0	low	1040	9.3	N/A	87	M	4.5
D0151	DropSeq	49	E3/E3	Primary Visual Cortex (BA17)	NeuN	PART	No	No	II	C0	low	1040	9.3	N/A	87	M	4.5
D0152	DropSeq	59	E3/E4	Primary Visual Cortex (BA17)	All Nuclei	AD	Yes	Yes	VI	C3	high	960	24	black	81	F	N/A
D0153	DropSeq	59	E3/E4	Primary Visual Cortex (BA17)	NeuN	AD	Yes	Yes	VI	C3	high	960	24	black	81	F	N/A
D0154	DropSeq	59	E3/E4	Prefrontal Cortex (BA9)	All Nuclei	AD	Yes	Yes	VI	C3	high	960	24	black	81	F	6.1
D0155	DropSeq	59	E3/E4	Prefrontal Cortex (BA9)	NeuN	AD	Yes	Yes	VI	C3	high	960	24	black	81	F	6.1
D0156	DropSeq	50	E3/E3	Primary Visual Cortex (BA17)	All Nuclei	PART	No	No	II	C0	low	1480	19.5	N/A	61	M	4.2
D0157	DropSeq	50	E3/E3	Primary Visual Cortex (BA17)	NeuN	PART	No	No	II	C0	low	1480	19.5	N/A	61	M	4.2
D0158	DropSeq	94	E3/E4	Primary Visual Cortex (BA17)	All Nuclei	PART	No	No	III	C0	low	N/A	11	N/A	82	M	5.1
D0159	DropSeq	94	E3/E4	Primary Visual Cortex (BA17)	NeuN	PART	No	No	III	C0	low	N/A	11	N/A	82	M	5.1
D0160	DropSeq	124	E4/E4	Prefrontal Cortex (BA9)	All Nuclei	AD	Yes	No	IV	C0	int	N/A	5.27	white	85	F	6.9
D0161	DropSeq	124	E4/E4	Prefrontal Cortex (BA9)	NeuN	AD	Yes	No	IV	C0	int	N/A	5.27	white	85	F	6.9
D0162	DropSeq	24	E3/E3	Primary Visual Cortex (BA17)	NeuN	AD	Yes	Yes	VI	C3	high	1270	19.5	N/A	79	F	7.5
D0163	DropSeq	69	E3/E4	Primary Visual Cortex (BA17)	All Nuclei	AD	Yes	Yes	VI	C3	high	1150	15	N/A	97	F	N/A
D0164	DropSeq	69	E3/E4	Primary Visual Cortex (BA17)	NeuN	AD	Yes	Yes	VI	C3	high	1150	15	N/A	97	F	N/A
D0165	DropSeq	92	E3/E4	Prefrontal Cortex (BA9)	NeuN	AD	Yes	No	IV	C1	int	1180	5	N/A	89	F	6.5
D0166	DropSeq	18	E3/E3	Prefrontal Cortex (BA9)	All Nuclei	AD	Yes	Yes	VI	C3	high	1000	3.5	N/A	91	F	5.9
D0167	DropSeq	42	E3/E4	Primary Visual Cortex (BA17)	NeuN	AD	Yes	Yes	VI	C3	high	1160	14	N/A	57	M	5.7
D0168	DropSeq	44	E3/E3	Precuneous (BA7)	All Nuclei	AD	Yes	No	III	C0	int	1450	23.7	N/A	68	F	6.3
D0169	DropSeq	44	E3/E3	Precuneous (BA7)	NeuN	AD	Yes	No	III	C0	int	1450	23.7	N/A	68	F	6.3
D0170	DropSeq	46	E3/E3	Primary Visual Cortex (BA17)	NeuN	AD	Yes	No	IV	C1	int	1375	19.5	N/A	83	M	5.6
D0171	DropSeq	76	E3/E4	Prefrontal Cortex (BA9)	All Nuclei	AD	Yes	Yes	VI	C3	high	1250	10.9	N/A	62	M	6.6
D0173	DropSeq	103	E3/E3	Primary Visual Cortex (BA17)	NeuN	Control	No	No	0	C0	low	1160	33	N/A	67	F	6.3
D0174	DropSeq	115	E3/E3	Prefrontal Cortex (BA9)	All Nuclei	Control	No	No	0	C0	low	N/A	24.9	hispanic	71	M	6.5
D0175	DropSeq	115	E3/E3	Prefrontal Cortex (BA9)	NeuN	Control	No	No	0	C0	low	N/A	24.9	hispanic	71	M	6.5
D0176	DropSeq	35	E3/E3	Precuneous (BA7)	All Nuclei	AD	Yes	Yes	VI	C3	high	900	15.7	N/A	88	F	6.1
D0177	DropSeq	35	E3/E3	Precuneous (BA7)	NeuN	AD	Yes	Yes	VI	C3	high	900	15.7	N/A	88	F	6.1
D0178	DropSeq	126	E3/E4	Prefrontal Cortex (BA9)	All Nuclei	AD	Yes	No	I	C0	low	N/A	23.9	white	66	M	6.5
D0179	DropSeq	126	E3/E4	Prefrontal Cortex (BA9)	NeuN	AD	Yes	No	I	C0	low	N/A	23.9	white	66	M	6.5
D0180	DropSeq	73	E3/E4	Prefrontal Cortex (BA9)	All Nuclei	AD	Yes	Yes	VI	C3	high	1060	15.5	N/A	88	M	6.7
D0181	DropSeq	74	E3/E4	Prefrontal Cortex (BA9)	All Nuclei	AD	Yes	Yes	VI	C3	high	1100	14	N/A	87	F	6.5
D0182	DropSeq	95	E3/E3	Primary Visual Cortex (BA17)	All Nuclei	PART	No	No	II	C0	low	N/A	17	N/A	82	M	5.6
D0183	DropSeq	95	E3/E3	Primary Visual Cortex (BA17)	NeuN	PART	No	No	II	C0	low	N/A	17	N/A	82	M	5.6
D0184	DropSeq	12	E3/E4	Primary Visual Cortex (BA17)	All Nuclei	AD	Yes	Yes	VI	C3	high	1030	44	N/A	75	F	7.2
D0185	DropSeq	32	E3/E4	Precuneous (BA7)	All Nuclei	AD	Yes	Yes	VI	C3	high	1360	15.8	N/A	81	M	6.2
D0186	DropSeq	32	E3/E4	Precuneous (BA7)	NeuN	AD	Yes	Yes	VI	C3	high	1360	15.8	N/A	81	M	6.2
D0187	DropSeq	35	E3/E3	Primary Visual Cortex (BA17)	NeuN	AD	Yes	Yes	VI	C3	high	900	15.7	N/A	88	F	6.5
D0190	DropSeq	110	E3/E4	Prefrontal Cortex (BA9)	All Nuclei	PART	No	No	II	C0	low	N/A	19.25	black	68	F	6.8
D0191	DropSeq	110	E3/E4	Prefrontal Cortex (BA9)	NeuN	PART	No	No	II	C0	low	N/A	19.25	black	68	F	6.8
D0192	DropSeq	114	E3/E4	Prefrontal Cortex (BA9)	All Nuclei	AD	Yes	No	IV	C0	int	N/A	24.1	black	66	F	6.8
D0193	DropSeq	114	E3/E4	Prefrontal Cortex (BA9)	NeuN	AD	Yes	No	IV	C0	int	N/A	24.1	black	66	F	6.8
D0194	DropSeq	42	E3/E4	Precuneous (BA7)	All Nuclei	AD	Yes	Yes	VI	C3	high	1160	14	N/A	57	M	6.2
D0195	DropSeq	42	E3/E4	Precuneous (BA7)	NeuN	AD	Yes	Yes	VI	C3	high	1160	14	N/A	57	M	6.2
D0196	DropSeq	117	E3/E3	Prefrontal Cortex (BA9)	NeuN	AD	Yes	No	I	C0	low	N/A	23.9	white	73	F	5.9
D0197	DropSeq	123	N/A	Prefrontal Cortex (BA9)	NeuN	PART	No	No	I	C0	low	N/A	10.4	white	66	F	6
D0198	DropSeq	24	E3/E3	Precuneous (BA7)	NeuN	AD	Yes	Yes	VI	C3	high	1270	19.5	N/A	79	F	7
D0199	DropSeq	35	E3/E3	Prefrontal Cortex (BA9)	NeuN	AD	Yes	Yes	VI	C3	high	900	15.7	N/A	88	F	7.1
D0200	DropSeq	73	E3/E4	Precuneous (BA7)	All Nuclei	AD	Yes	Yes	VI	C3	high	1060	15.5	N/A	88	M	6.2
D0201	DropSeq	76	E3/E4	Primary Visual Cortex (BA17)	NeuN	AD	Yes	Yes	VI	C3	high	1250	10.9	N/A	62	M	4.3
D0202	DropSeq	116	E3/E3	Prefrontal Cortex (BA9)	All Nuclei	PART	No	No	I	C0	low	N/A	3.75	black	68	M	5.7
D0203	DropSeq	116	E3/E3	Prefrontal Cortex (BA9)	NeuN	PART	No	No	I	C0	low	N/A	3.75	black	68	M	5.7
D0204	DropSeq	74	E3/E4	Precuneous (BA7)	All Nuclei	AD	Yes	Yes	VI	C3	high	1100	14	N/A	87	F	5.7
D0205	DropSeq	74	E3/E4	Precuneous (BA7)	NeuN	AD	Yes	Yes	VI	C3	high	1100	14	N/A	87	F	5.7
D0206	DropSeq	94	E3/E4	Prefrontal Cortex (BA9)	All Nuclei	PART	No	No	III	C0	low	N/A	11	N/A	82	M	5.4
D0207	DropSeq	94	E3/E4	Prefrontal Cortex (BA9)	NeuN	PART	No	No	III	C0	low	N/A	11	N/A	82	M	5.4

## Sheet: Xenium
Xenium Slide	Donor ID	Age	Sex	Brain Region	Disease Group	ADNC	Braak stage	Cerad	Thal	Brain Weight	Race	PMI (hr)	APOE	RIN
slide 4_20250321_191340	302	73	M	Prefrontal Cortex (BA9)	Control	A1B2C0	III	C0	1	1550	white	18	e2/e3	6.6
slide 1_20250321_191711	304	78	M	Prefrontal Cortex (BA9)	Control	A0B2C0	III	C0	0	1250	white	11	N/A	6.7
slide 2_20250321_191712	85	58	M	Prefrontal Cortex (BA9)	Control	A0B0C0	0	C0	0	1370	white	12	N/A	4.4
slide 3_20250321_191339	90	59	F	Prefrontal Cortex (BA9)	Control	A0B0C0	0	C0	0	1380	N/A	21	N/A	4
slide 1_20250321_191711	98	75	F	Prefrontal Cortex (BA9)	AD	A2B3C3	VI	C3	4 or 5	1120	white	9	N/A	5
slide 4_20250321_191340	99	74	F	Prefrontal Cortex (BA9)	AD	A3B3C3	VI	C3	4 or 5	1100	white	12	N/A	5.2
slide 2_20250321_191712	192	63	M	Prefrontal Cortex (BA9)	AD	A3B3C2	VI	C2	5	1500	white	14	e3/e3	4.9
slide 3_20250321_191339	194	66	M	Prefrontal Cortex (BA9)	AD	A3B3C3	VI	C3	4	N/A	N/A	19	e3/e4	5
slide 4_20250321_191340	302	73	M	Primary Visual Cortex (BA17)	Control	A1B2C0	III	C0	1	1550	white	18	e2/e3	N/A
slide 1_20250321_191711	304	78	M	Primary Visual Cortex (BA17)	Control	A0B2C0	III	C0	0	1250	white	11	N/A	N/A
slide 2_20250321_191712	85	58	M	Primary Visual Cortex (BA17)	Control	A0B0C0	0	C0	0	1370	white	12	N/A	N/A
slide 3_20250321_191339	90	59	F	Primary Visual Cortex (BA17)	Control	A0B0C0	0	C0	0	1380	N/A	21	N/A	N/A
slide 1_20250321_191711	98	75	F	Primary Visual Cortex (BA17)	AD	A2B3C3	VI	C3	4 or 5	1120	white	9	N/A	N/A
slide 4_20250321_191340	99	74	F	Primary Visual Cortex (BA17)	AD	A3B3C3	VI	C3	4 or 5	1100	white	12	N/A	N/A
slide 2_20250321_191712	192	63	M	Primary Visual Cortex (BA17)	AD	A3B3C2	VI	C2	5	1500	white	14	e3/e3	N/A
slide 3_20250321_191339	194	66	M	Primary Visual Cortex (BA17)	AD	A3B3C3	VI	C3	4	N/A	N/A	19	e3/e4	N/A
