# Supplementary material for: Molecular signatures of resilience to Alzheimer’s disease in neocortical layer 4 neurons
Source: Nat Commun. 2026 Jan 31;17:2223. doi: 10.1038/s41467-026-68920-4 (PMC12963381; doi:10.1038/s41467-026-68920-4)
Supplement: Supplementary file 4 — Supplementary Data 2 [file 41467_2026_68920_MOESM4_ESM.xlsx]

## Sheet: Content
Supplementary Data 2.
snRNA-seq quality control (QC) metrics, including the DropletUtils thresholds for removing empty droplets, the number of doublets detected by DoubletFinder, and the total number of nuclei retained after QC (removal of nuclei with low gene counts, high mitochondrial content, and doublets) for each sample.

## Sheet: QC
Unique identifier	Assay	DropletUtils thresholds and metrics for removing empty droplets											DoubletFinder			Total nuclei >200 genes	Total nuclei >250 genes	Total nuclei >300 genes	Total nuclei after QC		Values per sample across assays, after QC
		Knee point	Inflection point	Min_n_genes	Max_n_genes	Average_n_genes	Median_n_genes	Min_total_count	Max_total_count	Average_total_count	Median_total_count	Total nuclei after DropletUtils	Singlets	Doublets	% Doublets						Assay	Average number genes	Median number genes	Average number transcripts	Median number transcripts	Average number nuclei (>200 genes)
C0017	10X-Chr-V2	1094	194	93	4051	1120	1079	101	13880	2049	1811	7479	7241	238	3.28684	7332	7236	7120	6591		10x-Chr-V2	1156	989	2256	1630	5075.14
C0018	10X-Chr-V2	429	192	87	3709	758	462	101	12596	1406	659	4221	4201	20	0.476077	3749	3530	3183	3010		10x-Chr-V3	2112.69	1924	6004	4159	5660.98
C0019	10X-Chr-V2	792	116	100	1933	647	602	112	4741	1067	941	5510	5018	492	9.8047	5464	5410	5289	4398		Dropseq	757.17	625	1339	960	981.69
C0020	10X-Chr-V2	1017	625	84	2612	528	474	101	7174	875	715	3992	3973	19	0.478228	3472	3170	2881	2534
C0023	10X-Chr-V2	2298	347	96	4583	1644	1634	102	17415	3491	3184.5	5154	5011	143	2.85372	5091	5067	5051	4762
C0024	10X-Chr-V2	685	151	87	5602	1142	892	101	24851	2326	1459	4225	4220	5	0.118483	3970	3857	3740	3492
C0025	10X-Chr-V2	1041	321	88	4780	1232	1136	101	16596	2358	1939.5	9562	8817	745	8.44959	9400	9345	9265	8244
C0026	10X-Chr-V2	536	183	87	5357	939	628	101	19415	1799	928	6655	6396	259	4.04941	6316	6106	5850	5088
C0029	10X-Chr-V2	1935	145	96	4752	1070	956	101	16136	2027	1526	5181	5181	0	0	5008	4807	4626	4353
C0030	10X-Chr-V2	479	104	94	5905	845	669	102	22777	1493	991	5855	5687	168	2.95411	5597	5401	5111	4443
C0031	10X-Chr-V2	2635	448	73	6901	1918	1933	102	39654	4596	4252	4591	4468	123	2.75291	4529	4510	4495	4227
C0032	10X-Chr-V2	5186	209	89	9051	1604	1490	101	62736	3860	2892	2937	2937	0	0	2853	2817	2778	2517
C0037	10X-Chr-V2	1717	694	78	5856	901	696	101	22365	1576	974	6240	6195	45	0.726392	5266	4787	4384	4104
C0040	10X-Chr-V2	404	121	86	4732	762	481	101	14237	1307	658	6101	5866	235	4.00614	5396	5009	4576	4110
C0057	10X-Chr-V3	2091	235	80	6930	1829	1758.5	101	42574	4336	3703.5	8580	8343	237	2.8407	8532	8521	8513	7949
C0058	10X-Chr-V3	1291	537	81	8489	1551	1179	101	56039	3885	2196	10162	9453	709	7.50026	9892	9775	9685	8470
C0059	10X-Chr-V3	4968	369	74	6588	2152	2096	101	39321	6598	5334.5	7466	7394	72	0.973763	7354	7313	7271	6872
C0060	10X-Chr-V3	14649	933	73	8917	2070	1835	101	112314	6826	4398.5	6924	6706	218	3.25082	6577	6467	6383	5653
C0065	10X-Chr-V3	2710	318	95	6007	2171	2160	101	28782	5203	4672	7781	7520	261	3.47074	7700	7672	7637	7085
C0066	10X-Chr-V3	1107	276	91	6559	1542	1071	101	34786	3666	1795	10594	10178	416	4.08725	10151	10045	9945	9029
C0069	10X-Chr-V3	2949	487	78	8545	1938	1919	101	60980	4702	4067	9739	9467	272	2.87314	9561	9491	9433	8754
C0070	10X-Chr-V3	6627	391	82	10090	1896	1511	101	100166	5435	3020	10251	10019	232	2.3156	9650	9438	9263	8462
C0071	10X-Chr-V3	1963	234	85	5229	1782	1712	101	19577	3601	3169	12898	12045	853	7.08178	12818	12802	12776	11522
C0072	10X-Chr-V3	879	336	82	10020	1683	1302	101	88872	3864	2249	11351	10663	688	6.06114	11234	11199	11145	10024
C0081	10X-Chr-V3	4622	189	89	7823	1990	1808	101	60503	5623	3922	5056	5056	0	0	4742	4678	4619	3865
C0082	10X-Chr-V3	1473	211	87	11235	1413	1148	101	122593	3322	2074	4935	4750	185	3.89474	4688	4578	4477	3639
C0083	10X-Chr-V3	3811	324	82	6217	2496	2475.5	106	29373	6450	5835	7174	6922	252	3.64057	7146	7141	7133	6636
C0084	10X-Chr-V3	7734	345	91	8468	2018	1703	101	66077	5205	3037	9396	9378	18	0.191939	8992	8929	8877	8368
C0085	10X-Chr-V3	1726	151	96	4950	1616	1556	101	17338	3252	2782	10859	10508	351	3.34031	10676	10591	10493	9611
C0086	10X-Chr-V3	4294	712	73	6751	2495	2509	101	40032	7150	6124	8386	8208	178	2.16862	8289	8242	8195	7552
C0087	10X-Chr-V3	38166	789	81	13308	3478	3195	101	246202	18424	10648	5015	4950	65	1.31313	4678	4608	4552	3828
C0088	10X-Chr-V3	5400	241	93	7572	2293	2252	102	53167	6197	5038	7973	7782	191	2.45438	7856	7772	7705	7027
C0089	10X-Chr-V3	8220	2000	92	8288	3266	3495	101	68673	11290	10030	5821	5714	107	1.87259	5633	5584	5531	5073
C0090	10X-Chr-V3	6839	1971	75	7920	2286	2351	101	55028	6535	5146	5235	5229	6	0.114745	4930	4834	4750	4453
C0091	10X-Chr-V3	5822	2039	70	10016	2163	2372.5	101	127337	7118	5822.5	2348	2348	0	0	2103	2019	1954	1807
C0092	10X-Chr-V3	5956	278	79	9300	2522	2590	101	89070	7778	6524	3687	3660	27	0.737705	3583	3553	3526	3263
C0095	10X-Chr-V3	11961	462	65	10190	2924	2945	101	132267	11218	8877	4975	4952	23	0.464459	4758	4726	4693	4311
C0096	10X-Chr-V3	18801	1180	71	11377	2335	1892	101	160180	8887	4597	2587	2576	11	0.427019	2421	2373	2340	2042
C0097	10X-Chr-V3	1228	295	93	7757	1630	1326	101	67148	4457	2684.5	4066	4010	56	1.39651	4004	3996	3987	3629
C0098	10X-Chr-V3	11949	373	90	7954	1609	1384	101	59286	4494	2894	3467	3395	72	2.12077	3285	3230	3188	2772
C0099	10X-Chr-V3	3221	194	96	6650	1827	1706	102	41383	4438	3589	4821	4680	141	3.01282	4811	4807	4806	4368
C0100	10X-Chr-V3	4817	358	67	9696	2157	1863.5	101	88821	6721	4168.5	1926	1926	0	0	1859	1841	1825	1481
C0101	10X-Chr-V3	3572	637	65	7110	2319	2352	101	42770	6473	5685	5889	5713	176	3.08069	5607	5560	5521	5096
C0102	10X-Chr-V3	12951	1262	78	8096	2592	2174	101	73420	10538	5258	4589	4589	0	0	4236	4143	4061	3471
C0103	10X-Chr-V3	4302	637	80	7376	2149	2192	101	56042	6285	5509	6001	5899	102	1.72911	5818	5777	5747	5463
C0104	10X-Chr-V3	9575	505	70	10210	2330	2043	102	109094	9206	5132	4238	4238	0	0	3878	3762	3663	3193
C0105	10X-Chr-V3	9965	513	66	9527	2563	2568	101	90178	7802	6364	4802	4706	96	2.03995	4665	4629	4590	4294
C0106	10X-Chr-V3	8526	266	93	7192	2030	1778	101	48541	5789	3731	5589	5587	2	0.0357974	5467	5428	5397	5110
C0107	10X-Chr-V3	10200	372	77	8635	1618	1405	101	57624	4092	2761	3633	3593	40	1.11328	3501	3463	3413	3097
C0108	10X-Chr-V3	7572	305	74	11094	2770	2814	101	138803	8937	7809	3977	3925	52	1.32484	3825	3805	3795	3494
C0109	10X-Chr-V3	9582	866	83	10102	2237	2080.5	101	99923	6994	4877.5	3720	3682	38	1.03205	3555	3517	3475	3219
C0110	10X-Chr-V3	9533	622	93	7092	2131	1979.5	101	53729	6990	4963.5	1970	1970	0	0	1855	1825	1800	1678
C0111	10X-Chr-V3	8805	274	91	7606	1455	1229	101	55101	3838	2450	2607	2597	10	0.38506	2452	2404	2368	2256
C0112	10X-Chr-V3	10735	587	75	6829	1757	1583.5	101	52703	4876	3373	5174	5174		0	5003	4942	4858	4622
C0113	10X-Chr-V3	1425	302	88	5988	1314	1015	101	33975	3377	1841	4351	4313	38	0.881057	4005	3861	3728	3428
C0114	10X-Chr-V3	7113	881	69	7491	2410	2415	101	63583	7886	6293	5493	5466	27	0.493963	5309	5271	5217	4957
C0115	10X-Chr-V3	10937	486	84	6880	1853	1528	101	51694	5609	3402	3641	3613	28	0.774979	3490	3450	3414	3235
C0116	10X-Chr-V3	3174	755	72	6396	2319	2306	101	38960	6066	5143	4087	4047	40	0.988386	3998	3976	3962	3681
C0117	10X-Chr-V3	2156	456	88	7833	2152	1753.5	102	70398	6704	4036.5	2854	2849	5	0.1755	2732	2706	2678	2511
D0001	Dropseq	765	600	70	3684	343	188.5	101	8899	612	262	576	576	0	0	269	214	176	161
D0002	Dropseq	1946	294	74	2769	443	301	101	8404	775	423	866	866	0	0	545	485	434	384
D0003	Dropseq	1391	424	74	3774	380	190	101	13577	662	255	1733	1733	0	0	833	642	553	467
D0004	Dropseq	1467	169	76	3595	467	294	101	11067	829	400.5	672	672	0	0	431	375	332	281
D0005	Dropseq	721	213	67	1492	269	186	101	3358	458	278	741	741	0	0	352	281	219	177
D0006	Dropseq	752	263	72	1824	354	246	101	5006	594	350	661	661	0	0	397	326	278	232
D0007	Dropseq	1247	203	66	3098	344	201.5	101	10071	617	287.5	538	538	0	0	271	224	169	149
D0008	Dropseq	2599	115	77	3496	633	436	103	12937	1215	657	466	466	0	0	394	355	326	281
D0009	Dropseq	1010	119	75	3473	503	262	101	12193	959	371	749	749	0	0	482	398	330	304
D0010	Dropseq	1910	129	85	3018	656	467	102	9305	1168	656	1107	1107	0	0	969	855	752	660
D0011	Dropseq	4491	143	97	3551	636	381	114	11323	1172	515	1332	1332	0	0	1040	883	779	691
D0012	Dropseq	350	117	77	3225	418	239	105	10455	774	336	807	807	0	0	467	387	300	267
D0013	Dropseq	1603	225	67	2569	422	237.5	101	8587	811	348.5	758	758	0	0	417	367	335	297
D0014	Dropseq	2139	255	70	2883	585	420.5	103	9863	1155	617	804	804	0	0	510	479	455	389
D0015	Dropseq	2498	625	67	3124	372	134	101	10691	769	208	1266	1266	0	0	459	416	385	353
D0016	Dropseq	3361	641	71	3111	438	159	101	10324	891	241	1301	1301	0	0	587	553	523	491
D0017	Dropseq	689	254	80	2452	379	229.5	101	6750	621	298.5	1022	1022	0	0	574	480	409	371
D0018	Dropseq	1636	184	84	3744	464	312	101	9428	758	413	1049	1049	0	0	736	620	538	458
D0019	Dropseq	144	108	64	3481	334	182	101	13000	651	287	645	645	0	0	297	240	196	176
D0020	Dropseq	2164	354	78	4136	394	205	101	14467	690	266	1137	1137	0	0	582	499	421	357
D0021	Dropseq	589	174	79	2610	346	215	101	6387	564	285.5	588	588	0	0	318	243	202	181
D0022	Dropseq	918	112	78	2492	476	350	103	7143	833	497	1231	1231	0	0	900	792	702	606
D0023	Dropseq	915	332	64	3216	296	165	101	11087	549	244	1221	1221	0	0	523	429	359	319
D0024	Dropseq	1521	297	74	2283	353	217.5	101	5738	581	289	984	984	0	0	523	447	395	334
D0025	Dropseq	3142	573	71	2798	314	132	102	9886	646	213	1538	1538	0	0	388	312	278	238
D0026	Dropseq	2143	313	62	2902	305	166	101	8661	569	247	1113	1113	0	0	486	422	344	300
D0027	Dropseq	429	178	59	2436	304	177	101	8911	595	285	921	921	0	0	411	335	267	231
D0028	Dropseq	183	119	77	2863	413	222	103	8615	711	313	1526	1526	0	0	844	707	633	557
D0029	Dropseq	2346	312	58	3013	305	128	101	10298	619	202	1241	1241	0	0	442	369	324	281
D0031	Dropseq	267	157	85	3604	642	429	110	12847	1313	658	921	921	0	0	745	648	583	540
D0032	Dropseq	2356	929	75	3289	329	180	101	10497	544	237	3844	3844	0	0	1752	1450	1195	1102
D0033	Dropseq	1306	103	89	2150	490	351	103	5590	778	473.5	1016	1016	0	0	777	674	590	504
D0034	Dropseq	1285	1049	76	2803	456	203	101	7080	805	287	295	295	0	0	148	139	123	120
D0035	Dropseq	2621	102	90	3222	565	406	103	10466	940	555	2118	2118	0	0	1803	1573	1365	1184
D0036	Dropseq	3387	107	78	3303	528	337	102	10507	947	477	1905	1905	0	0	1425	1234	1058	965
D0037	Dropseq	3407	944	82	3649	525	320	101	10976	888	416	4779	4779	0	0	3504	2944	2511	2177
D0038	Dropseq	2861	138	99	3579	692	545.5	124	10760	1372	870.5	1406	1406	0	0	1228	1114	1033	946
D0039	Dropseq	1613	125	94	2989	666	537	104	9841	1261	813	1471	1471	0	0	1173	1075	994	913
D0040	Dropseq	4030	1409	77	3593	415	215.5	101	10680	711	271	3394	3394	0	0	1816	1521	1304	1169
D0041	Dropseq	177	102	85	3827	352	199	101	10892	563	271	7906	7889	17	0.21549	3933	2877	2288	1909
D0042	Dropseq	1470	108	84	2173	426	273	103	6038	718	381	887	887	0	0	633	491	410	364
D0043	Dropseq	1353	722	85	2602	379	217	101	7876	622	294	2932	2932	0	0	1649	1242	1055	918
D0044	Dropseq	2032	105	87	3457	586	367.5	103	10275	1053	506	1338	1338	0	0	1053	903	787	696
D0045	Dropseq	2102	110	114	3253	828	737	123	10122	1499	1181	1465	1465	0	0	1423	1385	1339	1249
D0046	Dropseq	1707	1016	78	2943	352	190	101	9016	583	263	1451	1451	0	0	693	560	492	448
D0047	Dropseq	3189	105	81	2756	499	362	101	8141	863	522	1776	1776	0	0	1237	1099	1002	891
D0048	Dropseq	462	394	81	2294	377	314	101	5284	563	416	1821	1821	0	0	1239	1071	941	807
D0050	Dropseq	1623	107	81	2320	430	303	101	5765	691	415	1233	1233	0	0	853	727	623	533
D0051	Dropseq	836	349	74	2471	510	423	102	7053	833	599	2119	2119	0	0	1717	1541	1377	1192
D0052	Dropseq	1457	480	82	2263	420	313	102	6301	683	427	1234	1234	0	0	860	736	636	564
D0053	Dropseq	2051	436	83	3272	418	294	102	11836	663	391	2894	2894	0	0	2014	1685	1422	1213
D0054	Dropseq	1390	389	85	2446	430	289	101	6612	707	398	887	887	0	0	602	487	431	394
D0055	Dropseq	170	111	95	3034	427	286	104	7913	683	379	2189	2189	0	0	1405	1192	1071	918
D0056	Dropseq	1798	230	86	2817	434	320	101	9092	689	428	1040	1040	0	0	753	656	554	496
D0057	Dropseq	1376	109	92	2949	683	576	110	8103	1199	862	1351	1351	0	0	1271	1191	1099	1003
D0058	Dropseq	1934	161	87	3080	475	308	102	9809	866	435	1129	1129	0	0	817	673	583	536
D0059	Dropseq	2103	105	85	2455	539	417	102	7376	978	614	1785	1785	0	0	1413	1247	1102	995
D0060	Dropseq	1181	105	87	3527	621	436.5	105	11722	1111	628	1438	1438	0	0	1173	1039	938	858
D0061	Dropseq	1614	116	97	3063	973	937	102	9521	1759	1593	1289	1289	0	0	1264	1248	1226	1174
D0062	Dropseq	1466	525	78	3322	416	260	101	9102	671	360	1581	1581	0	0	995	824	707	656
D0063	Dropseq	933	104	86	2435	587	501	102	6265	936	708	1709	1709	0	0	1469	1370	1253	1126
D0064	Dropseq	1017	109	85	2601	484	400.5	101	7991	774	570.5	1600	1600	0	0	1282	1130	1006	915
D0065	Dropseq	583	322	80	2486	425	362	101	5553	650	496	2376	2376	0	0	1685	1517	1385	1201
D0066	Dropseq	1465	120	89	3442	527	366	101	9538	856	503	1521	1521	0	0	1188	1039	902	822
D0067	Dropseq	1441	569	91	2245	522	416.5	101	5698	843	588	1952	1952	0	0	1644	1454	1295	1145
D0068	Dropseq	1082	112	80	2639	381	265	101	6694	610	348	1182	1182	0	0	795	640	510	464
D0069	Dropseq	1116	339	84	3152	396	284	101	8439	602	367	1801	1801	0	0	1191	1013	849	727
D0070	Dropseq	1868	422	89	3300	551	356	102	7909	866	470	1783	1783	0	0	1337	1133	1003	866
D0071	Dropseq	1616	437	84	3485	542	290	101	8775	879	387	2851	2851	0	0	1763	1533	1410	1262
D0072	Dropseq	717	112	93	2701	429	317	103	6743	639	419	1160	1160	0	0	907	756	633	543
D0073	Dropseq	335	113	90	2417	584	506	101	5479	879	681	1867	1867	0	0	1753	1638	1478	1268
D0074	Dropseq	1343	206	89	2025	372	277	101	3689	521	354	1385	1385	0	0	979	779	616	542
D0075	Dropseq	261	104	90	2851	424	285	102	6519	616	371	967	967	0	0	768	591	455	404
D0076	Dropseq	1171	124	97	3067	644	552	103	7773	944	736.5	1586	1586	0	0	1511	1439	1358	1214
D0077	Dropseq	1695	358	93	2738	508	350	101	6741	744	433.5	1048	1048	0	0	811	688	587	485
D0078	Dropseq	822	123	95	2643	601	522.5	103	5771	867	683.5	1662	1662	0	0	1559	1457	1347	1185
D0079	Dropseq	292	131	99	4705	662	432	106	15373	1215	617	1469	1469	0	0	1360	1145	977	853
D0080	Dropseq	211	104	99	3307	476	266	106	10884	753	342	5097	5084	13	0.255704	3988	2792	2151	1745
D0081	Dropseq	1455	129	87	2635	407	281	101	6439	602	369	1561	1561	0	0	1093	874	735	650
D0082	Dropseq	215	116	92	3631	543	306	109	13014	1013	428	1966	1966	0	0	1502	1185	1004	903
D0083	Dropseq	362	204	157	3855	760	552	204	15674	1464	837	2548	2548	0	0	2542	2486	2124	1760
D0084	Dropseq	1615	275	80	2305	384	250	101	5886	643	343.5	1398	1398	0	0	836	702	605	538
D0085	Dropseq	638	104	92	2154	511	447	101	6014	848	662	1481	1481	0	0	1355	1229	1106	966
D0086	Dropseq	1340	476	87	3390	333	235	101	9717	478	297	2046	2046	0	0	1206	956	809	687
D0087	Dropseq	1356	423	85	2534	327	230	101	5564	482	297	1620	1620	0	0	970	734	571	502
D0088	Dropseq	528	405	83	1804	372	296	101	4612	559	393	2480	2480	0	0	1713	1438	1228	1021
D0089	Dropseq	164	115	91	1994	353	234	102	4426	513	298.5	3184	3184	0	0	1890	1498	1259	1053
D0090	Dropseq	929	390	80	1580	252	177	101	3180	353	223.5	1672	1672	0	0	731	560	436	358
D0091	Dropseq	145	108	88	1703	268	174	101	3609	377	220	5579	5579	0	0	2239	1672	1344	1115
D0092	Dropseq	350	105	90	1829	414	367	102	4337	602	500.5	1290	1290	0	0	1175	1071	879	689
D0093	Dropseq	1196	354	86	1648	351	305	101	3533	491	396	2651	2651	0	0	1946	1626	1363	1066
D0094	Dropseq	1888	500	89	1887	428	350	101	4373	672	488	2317	2317	0	0	1769	1501	1309	1144
D0095	Dropseq	654	351	89	1938	360	312.5	101	3663	481	383	1482	1482	0	0	1101	916	771	595
D0096	Dropseq	1236	331	82	2097	410	346	102	4712	590	457	1477	1477	0	0	1157	984	855	685
D0097	Dropseq	1220	286	79	2029	310	225	101	5417	470	293.5	1478	1478	0	0	837	667	541	475
D0098	Dropseq	1106	440	85	1968	439	384	101	4645	693	548	1288	1288	0	0	1052	944	826	698
D0099	Dropseq	159	102	88	1988	385	293	101	4966	580	387.5	2460	2460	0	0	1651	1386	1205	1038
D0100	Dropseq	1871	629	84	2398	364	275	101	5847	543	359	2404	2404	0	0	1609	1302	1098	953
D0101	Dropseq	846	248	85	1412	335	296	101	2919	473	396	1353	1353	0	0	936	796	668	524
D0102	Dropseq	751	238	80	2438	267	225	101	4811	358	281	2231	2231	0	0	1286	982	731	510
D0103	Dropseq	944	482	84	3232	362	279	101	8367	554	374	2171	2171	0	0	1474	1209	996	840
D0104	Dropseq	2248	898	69	3338	260	135	101	12608	463	199	2485	2485	0	0	761	602	506	443
D0105	Dropseq	254	124	92	3081	556	301	105	12315	1056	440.5	3204	3204	0	0	2827	2059	1611	1337
D0106	Dropseq	209	116	86	3061	497	297	102	10908	962	433	1290	1290	0	0	911	743	640	574
D0107	Dropseq	256	124	94	3173	556	300.5	106	12453	1052	438.5	3498	3498	0	0	3159	2277	1754	1436
D0108	Dropseq	1870	440	70	2969	340	157.5	101	9763	630	231	1844	1844	0	0	727	591	514	479
D0109	Dropseq	266	130	83	3320	620	462	107	13925	1244	729	1253	1253	0	0	1038	891	822	729
D0118	Dropseq	516	153	78	2530	355	296	101	5784	529	408	1293	1293	0	0	933	775	635	516
D0119	Dropseq	599	326	89	2825	526	450	101	6376	793	617	1604	1604	0	0	1398	1278	1164	1008
D0120	Dropseq	875	153	85	1317	347	311	103	2520	494	413	1094	1094	0	0	820	674	568	460
D0121	Dropseq	328	224	80	1376	237	206.5	101	2672	319	263	1762	1762	0	0	910	664	450	295
D0122	Dropseq	1508	499	81	1757	294	198	101	4678	442	261	3547	3547	0	0	1749	1344	1109	952
D0123	Dropseq	1137	469	83	1941	332	206	101	4604	514	276	3138	3138	0	0	1611	1326	1186	1042
D0129	Dropseq	1611	120	81	2931	503	292	104	7725	896	407.5	1322	1322	0	0	904	746	647	543
D0130	Dropseq	168	103	88	2391	451	322.5	101	5843	701	427	1812	1812	0	0	1261	1072	950	821
D0131	Dropseq	1599	639	79	2312	346	222	101	5084	524	293	1371	1371	0	0	773	596	470	368
D0132	Dropseq	1425	103	79	2225	535	433	106	5363	945	653	1295	1295	0	0	1010	910	814	734
D0133	Dropseq	935	436	79	2709	408	312	102	5837	677	448.5	1092	1092	0	0	745	639	564	502
D0134	Dropseq	341	176	84	1702	369	317	101	4296	544	431.5	1566	1566	0	0	1197	1046	857	673
D0136	Dropseq	230	116	87	2472	512	395	105	7327	905	586.5	1370	1370	0	0	1066	915	813	724
D0138	Dropseq	899	124	79	1435	288	190.5	101	3213	445	254	580	580	0	0	272	216	184	163
D0140	Dropseq	861	127	75	2823	529	445	101	6446	930	700	1509	1509	0	0	1246	1156	1029	899
D0143	Dropseq	1775	694	83	2174	422	289.5	102	5339	634	375	1334	1334	0	0	958	765	645	552
D0144	Dropseq	486	170	85	2856	412	363	101	6922	594	489	1563	1563	0	0	1340	1169	978	801
D0145	Dropseq	363	128	88	1794	369	279	103	3530	534	370	890	890	0	0	644	517	404	328
D0146	Dropseq	801	163	84	2409	524	461.5	104	6481	786	639.5	1296	1296	0	0	1202	1111	1015	881
D0147	Dropseq	638	359	90	2057	392	351	102	4324	545	459	1660	1660	0	0	1344	1164	994	825
D0148	Dropseq	923	104	85	3283	407	275.5	102	9694	614	348.5	2098	2098	0	0	1328	1136	982	816
D0149	Dropseq	162	102	84	3405	460	273	102	8352	695	339	3497	3497	0	0	2169	1847	1654	1340
D0150	Dropseq	168	104	90	3137	343	235	103	7871	527	313	2091	2091	0	0	1226	981	812	698
D0151	Dropseq	707	611	82	2208	382	306	101	5048	594	430	1879	1879	0	0	1378	1129	963	809
D0152	Dropseq	150	105	84	3809	418	248	101	11437	646	313	2657	2657	0	0	1601	1322	1148	977
D0153	Dropseq	152	103	83	2661	390	244	101	7079	587	307	3387	3387	0	0	1978	1672	1468	1223
D0154	Dropseq	248	128	87	3757	468	268	102	15588	869	384	2530	2530	0	0	1937	1392	1093	958
D0155	Dropseq	247	125	123	3522	456	283.5	140	13583	776	385	5292	5292	0	0	5049	3420	2355	1731
D0156	Dropseq	2938	562	91	3225	533	353	106	10781	938	480	1127	1127	0	0	822	710	620	564
D0157	Dropseq	184	104	91	3131	406	227	101	10782	669	290	3415	3415	0	0	2032	1513	1244	1078
D0158	Dropseq	2716	289	85	3303	456	247	101	9904	773	309.5	1480	1480	0	0	857	737	653	567
D0159	Dropseq	1447	118	86	3005	599	446.5	103	9606	1039	602	1376	1376	0	0	1111	974	868	777
D0160	Dropseq	1927	350	80	2209	389	275	101	6818	678	385	1009	1009	0	0	650	542	454	400
D0161	Dropseq	186	117	90	2180	412	269	104	5913	686	359	2442	2442	0	0	1545	1289	1124	976
D0162	Dropseq	659	282	80	1876	327	265	101	4148	484	352.5	1364	1364	0	0	866	716	594	484
D0163	Dropseq	2053	104	90	2890	572	446	105	7380	894	603	1757	1757	0	0	1527	1366	1230	1003
D0164	Dropseq	2414	104	91	2913	616	486	107	8023	1013	665	2815	2815	0	0	2258	2014	1848	1551
D0165	Dropseq	1042	117	105	2384	628	538	126	6483	1085	817.5	1526	1526	0	0	1464	1361	1254	1122
D0166	Dropseq	1520	256	77	2370	415	282	101	6000	665	369	941	941	0	0	582	512	450	403
D0167	Dropseq	1572	615	89	2300	516	399.5	101	5076	781	520.5	1738	1738	0	0	1312	1173	1045	908
D0168	Dropseq	1061	120	85	2194	507	369	106	6108	882	520	553	553	0	0	414	369	325	290
D0169	Dropseq	1684	528	87	2237	443	308	101	4778	730	418	787	787	0	0	546	473	410	345
D0170	Dropseq	972	387	89	2269	493	431	101	4571	695	561	1383	1383	0	0	1175	1068	945	815
D0171	Dropseq	1526	353	84	3203	525	307	101	9973	996	433	1295	1295	0	0	911	769	667	604
D0173	Dropseq	443	155	87	703	211	194	102	1002	268	236.5	708	708	0	0	334	180	101	57
D0174	Dropseq	914	610	85	2673	423	294.5	101	8576	690	387	1234	1234	0	0	814	707	608	542
D0175	Dropseq	178	105	92	2534	410	223	102	6974	675	284.5	3042	3042	0	0	1740	1355	1155	1035
D0176	Dropseq	180	104	95	2017	422	290	106	5583	703	390	1949	1949	0	0	1346	1106	936	799
D0177	Dropseq	1865	1272	86	2441	371	235	101	7422	620	320	2182	2182	0	0	1397	990	731	599
D0178	Dropseq	1618	802	89	2644	505	351	104	7481	862	461	1167	1167	0	0	880	754	665	610
D0179	Dropseq	206	117	136	3528	429	240	159	11628	712	310	3314	3314	0	0	2350	1546	1218	1019
D0180	Dropseq	1562	149	78	2595	503	310	101	6491	871	427	809	809	0	0	567	486	421	374
D0181	Dropseq	1897	690	82	3005	489	290	101	8557	821	383	1271	1271	0	0	827	706	625	538
D0182	Dropseq	451	102	81	1494	272	214	102	3125	387	280	767	767	0	0	422	310	247	185
D0183	Dropseq	625	122	83	1099	281	244	101	2100	389	314	826	826	0	0	525	402	303	221
D0184	Dropseq	1418	603	80	2977	382	224	101	7836	604	287.5	3926	3926	0	0	2283	1725	1433	1219
D0185	Dropseq	1710	574	88	2747	418	258	101	8164	689	330	1129	1129	0	0	713	579	488	436
D0186	Dropseq	2334	953	83	2643	419	250	101	7482	681	322	1817	1817	0	0	1173	910	776	664
D0187	Dropseq	859	507	91	4261	466	424	101	12023	646	551.5	2094	2094	0	0	1788	1641	1481	1248
D0190	Dropseq	397	194	69	1977	310	232.5	101	4490	470	309	936	936	0	0	535	436	355	297
D0191	Dropseq	1346	568	85	2234	364	275	101	5619	520	339	1899	1899	0	0	1269	1034	857	696
D0192	Dropseq	936	144	79	1724	386	277.5	103	3560	593	366.5	808	808	0	0	535	438	374	327
D0193	Dropseq	1857	794	80	1917	378	244	101	4651	600	323.5	1598	1598	0	0	901	786	690	605
D0194	Dropseq	1569	376	77	2369	341	201	101	7728	595	276	1219	1219	0	0	615	519	457	406
D0195	Dropseq	929	108	89	2213	413	286	103	6064	700	400.5	1012	1012	0	0	656	555	490	437
D0196	Dropseq	617	350	76	1157	268	217.5	101	2233	390	293	756	756	0	0	424	329	244	178
D0197	Dropseq	948	107	79	1189	294	237	102	2114	434	324.5	890	890	0	0	537	416	337	260
D0198	Dropseq	1483	121	93	2838	592	500	112	7342	974	713	2067	2067	0	0	1708	1574	1439	1330
D0199	Dropseq	696	361	82	1647	303	243	101	3244	425	314	1619	1619	0	0	999	793	642	482
D0200	Dropseq	758	390	82	1944	389	287	101	4713	563	365	1683	1683	0	0	1092	925	807	675
D0201	Dropseq	500	111	83	2584	481	347	101	7549	797	448.5	1102	1102	0	0	735	648	602	533
D0202	Dropseq	3484	704	84	3462	403	218	102	11933	720	303	3091	3091	0	0	1791	1294	1061	940
D0203	Dropseq	2503	896	87	2963	483	306	101	8619	822	419	2756	2756	0	0	2251	1857	1433	1015
D0204	Dropseq	2463	584	83	3230	477	276	101	13588	881	361	1261	1261	0	0	817	679	592	540
D0205	Dropseq	202	110	140	3867	393	235	201	14278	669	307	4414	4414	0	0	3095	1899	1309	1041
D0206	Dropseq	2965	122	120	3117	546	313	201	9786	989	418	1045	1045	0	0	796	623	540	482
D0207	Dropseq	251	158	149	3432	599	314	201	12507	1100	413	2291	2291	0	0	1978	1485	1196	1027
TOTAL													655407	8817		549074	506427	474811	424528
