# Supplementary material for: Molecular signatures of resilience to Alzheimer’s disease in neocortical layer 4 neurons
Source: Nat Commun. 2026 Jan 31;17:2223. doi: 10.1038/s41467-026-68920-4 (PMC12963381; doi:10.1038/s41467-026-68920-4)
Supplement: Supplementary file 7 — Supplementary Data 5 [file 41467_2026_68920_MOESM7_ESM.xlsx]

## Sheet: Content
Supplementary Data 5. scCODA proportion analysis for BA9 and BA17
Column names	Description
Covariate	Covariate being tested and level of the covariate tested compared to the reference
Cell type	Cell type being tested
Significant	Boolean indicating if a specific comparison is significant
Final parameter	Estimated effect of the covariate on the cell type's proportion within the model
HDI 3% and HDI 97%	Highest Density Intervals (HDI): A Bayesian credible interval showing the most probable range of the effect. HDI 3% and HDI 97% represent the lower and upper bounds of the 95% HDI for the effect parameter
SD	Standard deviation of the posterior distribution of the effect estimate (i.e. the log-fold change) for a given cell type under a certain condition or covariate
Inclusion probability	The posterior inclusion probability: The probability that this covariate-component pair has a non-zero effect. Inclusion probabilities close to 1 indicate likely significant effects
Expected sample	The most likely distribution of cell types in a hypothetical sample where only the covariate tested is active and the total number of cells is typical for the dataset
log2-fold change	Magnitude and direction of the compositional change
Sheet names
scCODA modeling using all nuclei
BA9_cluster	Analysis based on author's annotation (18 excitatory and 19 inhibitory cell subtypes), in BA9
BA17_cluster	Analysis based on author's annotation (18 excitatory and 19 inhibitory cell subtypes), in BA17
BA9_reference	Analysis based on reference annotations (BICCN, cell subclass level), in BA9
BA17_reference	Analysis based on reference annotations (BICCN, cell subclass level), in BA17
scCODA modeling of neuronal populations under a loss-only constraint
BA9_cluster_neuron	Analysis based on author's annotation (18 excitatory and 19 inhibitory cell subtypes), in BA9
BA17_cluster_neuron	Analysis based on author's annotation (18 excitatory and 19 inhibitory cell subtypes), in BA17
BA9_reference_neuron	Analysis based on reference annotations (BICCN, cell subclass level), in BA9
BA17_reference_neuron	Analysis based on reference annotations (BICCN, cell subclass level), in BA17

## Sheet: BA9_cluster
Covariate (reference, comparison group)	Cell type	Significant	Final parameter	HDI 3%	HDI 97%	SD	Inclusion probability	Expected sample	log2-fold change
Disease Group (Low, High)	Ex1:[CUX2-SERPINE2-LAMP5]	FALSE	0	-0.145	0.039	0.023	0.140467	715.618	-0.0530772
Disease Group (Low, High)	Ex2:[CUX2-RORB-GLIS3-LRRC2]	FALSE	0	-0.045	0.173	0.05	0.3924	658.62	-0.0530772
Disease Group (Low, High)	Ex3:[CUX2-RORB-GLIS3-SV2C]	TRUE	-0.299227	-0.549	0	0.156	0.991867	98.4865	-0.48477
Disease Group (Low, High)	Ex4:[CUX2-RORB-COL5A2-CLMN]	FALSE	0	-0.05	0.317	0.079	0.302067	105.969	-0.0530772
Disease Group (Low, High)	Ex5:[RORB-CUX2-EYA4-LAMA3]	TRUE	1.24706	0.959	1.503	0.148	1	341.792	1.74605
Disease Group (Low, High)	Ex6:[RORB-MME]	FALSE	0	-0.166	0.067	0.036	0.214333	117.701	-0.0530772
Disease Group (Low, High)	Ex7:[RORB-GABRG1]	TRUE	-0.207214	-0.407	0.002	0.12	0.9368	206.631	-0.352023
Disease Group (Low, High)	Ex8:[RORB-TLL1-TMTC4]	FALSE	0	-0.494	-0.081	0.17	0.617867	164.374	-0.0530772
Disease Group (Low, High)	Ex9:[RORB-TLL1-PCP4-MID1]	TRUE	0.0843546	-0.085	0.257	0.092	0.953267	305.363	0.0686207
Disease Group (Low, High)	Ex10:[RORB-TLL1-PCP4-TYR]	FALSE	0	-0.445	0.039	0.148	0.5584	152.65	-0.0530772
Disease Group (Low, High)	Ex11:[RORB-ADGRL4]	FALSE	0	-0.217	0.174	0.074	0.452533	105.44	-0.0530772
Disease Group (Low, High)	Ex12:[THEMIS-PRRX1]	FALSE	0	-0.075	0.001	0.009	0.0880667	453.115	-0.0530772
Disease Group (Low, High)	Ex13:[THEMIS-POSTN]	FALSE	0	-0.444	0.193	0.135	0.428467	103.353	-0.0530772
Disease Group (Low, High)	Ex14:|FEZF2-HTR2C]	FALSE	0	-0.151	0.078	0.014	0.0468	109.196	-0.0530772
Disease Group (Low, High)	Ex15:[FEZF2-ADRA1A]	FALSE	0	0	0.388	0.092	0.267333	28.3931	-0.0530772
Disease Group (Low, High)	Ex16:[FEZF2-SYT6]	FALSE	0	-0.03	0.053	0.006	0.0585333	181.843	-0.0530772
Disease Group (Low, High)	Ex17:[FEZF2-ZFHX3-SEMA3D]	FALSE	0	-0.127	0.268	0.083	0.509133	157.456	-0.0530772
Disease Group (Low, High)	Ex18:[FEZF2-ZFHX3-SCUBE1]	FALSE	0	-0.036	0.499	0.148	0.491333	65.9005	-0.0530772
Disease Group (Low, High)	In1:[LHX6-PVALB-CLMN]	FALSE	0	-0.051	0	0.007	0.0520667	252.433	-0.0530772
Disease Group (Low, High)	In2:[LHX6-PVALB-MEPE]	FALSE	0	-0.281	0.106	0.061	0.2298	117.231	-0.0530772
Disease Group (Low, High)	In3:[LHX6-PVALB-COL15A1]	FALSE	0	-0.178	0.117	0.029	0.1154	32.1093	-0.0530772
Disease Group (Low, High)	In4:[LHX6-SST-MSR1]	FALSE	0	-0.532	0.286	0.168	0.421267	23.7396	-0.0530772
Disease Group (Low, High)	In5:[LHX6-SST-SPON1]	FALSE	0	-0.235	0.063	0.035	0.134133	38.0593	-0.0530772
Disease Group (Low, High)	In6:[LHX6-SST-SLC9A2]	FALSE	0	-0.074	0.123	0.017	0.101667	47.7102	-0.0530772
Disease Group (Low, High)	In7:[LHX6-SST-B3GAT2]	TRUE	-0.0250642	-0.422	0.349	0.195	0.949533	32.3005	-0.0892372
Disease Group (Low, High)	In8:[LHX6-SST-SEL1L3]	FALSE	0	-0.513	0.022	0.077	0.119667	23.6449	-0.0530772
Disease Group (Low, High)	In9:[LHX6-SST-NPY]	FALSE	0	-0.137	0.336	0.034	0.0615333	11.1914	-0.0530772
Disease Group (Low, High)	In10:[LHX6-ADARB2-LAMP5-HCRTR2]	FALSE	0	-0.155	0.378	0.081	0.241267	71.6753	-0.0530772
Disease Group (Low, High)	In11:[ADARB2-LAMP5-KIT]	FALSE	0	-0.165	0.137	0.023	0.0802667	94.3627	-0.0530772
Disease Group (Low, High)	In12:[ADARB2-LAMP5-NDNF]	FALSE	0	-0.728	-0.001	0.166	0.153533	26.4735	-0.0530772
Disease Group (Low, High)	In13:[ADARB2-SYT6]	FALSE	0	-0.143	0.223	0.057	0.2692	34.0267	-0.0530772
Disease Group (Low, High)	In14:[ADARB2-SEMA3C]	FALSE	0	-0.35	0.483	0.108	0.2486	35.5573	-0.0530772
Disease Group (Low, High)	In15:[ADARB2-VIP-DACH2]	FALSE	0	0	0	0	0	35.2035	-0.0530772
Disease Group (Low, High)	In16:[ADARB2-VIP-TAC3-NRP1]	FALSE	0	-0.66	0.186	0.208	0.661267	37.4178	-0.0530772
Disease Group (Low, High)	In17:[ADARB2-VIP-ABI3BP]	FALSE	0	-0.124	0.548	0.114	0.229067	50.6098	-0.0530772
Disease Group (Low, High)	In18:[ADARB2-VIP-EXPH5]	FALSE	0	-0.536	0.011	0.119	0.1664	45.4288	-0.0530772
Disease Group (Low, High)	In19:[ADARB2-CALB2-SCML4]	FALSE	0	-0.28	0.26	0.133	0.776467	55.2101	-0.0530772
Disease Group (Low, Int)	Ex1:[CUX2-SERPINE2-LAMP5]	TRUE	0.180724	0.072	0.299	0.063	1	856.889	0.206843
Disease Group (Low, Int)	Ex2:[CUX2-RORB-GLIS3-LRRC2]	FALSE	0	-0.189	0.061	0.061	0.393867	658.25	-0.0538876
Disease Group (Low, Int)	Ex3:[CUX2-RORB-GLIS3-SV2C]	FALSE	0	-0.231	0.076	0.051	0.244067	132.765	-0.0538876
Disease Group (Low, Int)	Ex4:[CUX2-RORB-COL5A2-CLMN]	FALSE	0	-0.176	0.243	0.091	0.660133	105.909	-0.0538876
Disease Group (Low, Int)	Ex5:[RORB-CUX2-EYA4-LAMA3]	TRUE	0.601693	0.119	1	0.25	1	179.16	0.814172
Disease Group (Low, Int)	Ex6:[RORB-MME]	FALSE	0	-0.002	0.246	0.078	0.4636	117.635	-0.0538876
Disease Group (Low, Int)	Ex7:[RORB-GABRG1]	FALSE	0	-0.295	0.033	0.09	0.315133	254.064	-0.0538876
Disease Group (Low, Int)	Ex8:[RORB-TLL1-TMTC4]	FALSE	0	-0.391	0.031	0.117	0.400733	164.282	-0.0538876
Disease Group (Low, Int)	Ex9:[RORB-TLL1-PCP4-MID1]	FALSE	0	-0.233	0.027	0.055	0.225533	280.503	-0.0538876
Disease Group (Low, Int)	Ex10:[RORB-TLL1-PCP4-TYR]	FALSE	0	-0.223	0.017	0.04	0.112533	152.564	-0.0538876
Disease Group (Low, Int)	Ex11:[RORB-ADGRL4]	FALSE	0	-0.301	0.095	0.084	0.334733	105.381	-0.0538876
Disease Group (Low, Int)	Ex12:[THEMIS-PRRX1]	TRUE	-0.0957494	-0.231	0.066	0.083	0.94	411.511	-0.192025
Disease Group (Low, Int)	Ex13:[THEMIS-POSTN]	FALSE	0	-0.256	0.085	0.083	0.524933	103.295	-0.0538876
Disease Group (Low, Int)	Ex14:|FEZF2-HTR2C]	FALSE	0	-0.256	0.232	0.115	0.777667	109.135	-0.0538876
Disease Group (Low, Int)	Ex15:[FEZF2-ADRA1A]	FALSE	0	-0.183	0.059	0.037	0.205867	28.3772	-0.0538876
Disease Group (Low, Int)	Ex16:[FEZF2-SYT6]	FALSE	0	-0.255	0.024	0.082	0.432867	181.741	-0.0538876
Disease Group (Low, Int)	Ex17:[FEZF2-ZFHX3-SEMA3D]	FALSE	0	0	0.181	0.027	0.0701333	157.368	-0.0538876
Disease Group (Low, Int)	Ex18:[FEZF2-ZFHX3-SCUBE1]	FALSE	0	-0.269	0.257	0.127	0.740467	65.8635	-0.0538876
Disease Group (Low, Int)	In1:[LHX6-PVALB-CLMN]	FALSE	0	-0.119	0.13	0.026	0.1822	252.291	-0.0538876
Disease Group (Low, Int)	In2:[LHX6-PVALB-MEPE]	FALSE	0	0	0.144	0.023	0.0738	117.165	-0.0538876
Disease Group (Low, Int)	In3:[LHX6-PVALB-COL15A1]	FALSE	0	-0.288	0.086	0.064	0.279867	32.0913	-0.0538876
Disease Group (Low, Int)	In4:[LHX6-SST-MSR1]	TRUE	-0.0478574	-0.427	0.267	0.184	0.910133	22.6176	-0.122931
Disease Group (Low, Int)	In5:[LHX6-SST-SPON1]	FALSE	0	-0.4	0.018	0.033	0.029	38.038	-0.0538876
Disease Group (Low, Int)	In6:[LHX6-SST-SLC9A2]	FALSE	0	-0.234	0.169	0.082	0.560667	47.6835	-0.0538876
Disease Group (Low, Int)	In7:[LHX6-SST-B3GAT2]	FALSE	0	-0.196	0.174	0.081	0.729467	33.1017	-0.0538876
Disease Group (Low, Int)	In8:[LHX6-SST-SEL1L3]	FALSE	0	-0.31	0.264	0.116	0.606333	23.6316	-0.0538876
Disease Group (Low, Int)	In9:[LHX6-SST-NPY]	FALSE	0	-0.156	0.56	0.183	0.5632	11.1851	-0.0538876
Disease Group (Low, Int)	In10:[LHX6-ADARB2-LAMP5-HCRTR2]	TRUE	0.049554	-0.236	0.269	0.14	0.996	75.2743	0.0176037
Disease Group (Low, Int)	In11:[ADARB2-LAMP5-KIT]	FALSE	0	-0.093	0.37	0.113	0.500667	94.3097	-0.0538876
Disease Group (Low, Int)	In12:[ADARB2-LAMP5-NDNF]	FALSE	0	-0.239	0.314	0.118	0.673133	26.4587	-0.0538876
Disease Group (Low, Int)	In13:[ADARB2-SYT6]	FALSE	0	-0.349	0.029	0.106	0.4358	34.0076	-0.0538876
Disease Group (Low, Int)	In14:[ADARB2-SEMA3C]	FALSE	0	-0.001	0.544	0.177	0.837667	35.5374	-0.0538876
Disease Group (Low, Int)	In15:[ADARB2-VIP-DACH2]	FALSE	0	0	0	0	0	35.1838	-0.0538876
Disease Group (Low, Int)	In16:[ADARB2-VIP-TAC3-NRP1]	FALSE	0	-0.12	0.132	0.031	0.177533	37.3968	-0.0538876
Disease Group (Low, Int)	In17:[ADARB2-VIP-ABI3BP]	FALSE	0	-0.346	0.144	0.087	0.2054	50.5814	-0.0538876
Disease Group (Low, Int)	In18:[ADARB2-VIP-EXPH5]	TRUE	0.0936365	-0.139	0.392	0.143	0.917067	49.8601	0.0812013
Disease Group (Low, Int)	In19:[ADARB2-CALB2-SCML4]	FALSE	0	0	0.486	0.162	0.763067	55.1791	-0.0538876
Sex (Female, Male)	Ex1:[CUX2-SERPINE2-LAMP5]	TRUE	0.146403	0.035	0.257	0.064	0.965067	877.425	0.241009
Sex (Female, Male)	Ex2:[CUX2-RORB-GLIS3-LRRC2]	FALSE	0	0	0.14	0.012	0.0364667	697.56	0.0297942
Sex (Female, Male)	Ex3:[CUX2-RORB-GLIS3-SV2C]	TRUE	-0.0984041	-0.334	0.075	0.101	0.931267	127.509	-0.112173
Sex (Female, Male)	Ex4:[CUX2-RORB-COL5A2-CLMN]	FALSE	0	-0.22	0.175	0.072	0.485333	112.234	0.0297942
Sex (Female, Male)	Ex5:[RORB-CUX2-EYA4-LAMA3]	FALSE	0	-0.007	0.4	0.102	0.265533	104.021	0.0297942
Sex (Female, Male)	Ex6:[RORB-MME]	FALSE	0	-0.311	0.001	0.096	0.499733	124.66	0.0297942
Sex (Female, Male)	Ex7:[RORB-GABRG1]	TRUE	-0.197918	-0.355	-0.04	0.091	0.975067	220.891	-0.255741
Sex (Female, Male)	Ex8:[RORB-TLL1-TMTC4]	FALSE	0	-0.294	0.079	0.101	0.794067	174.093	0.0297942
Sex (Female, Male)	Ex9:[RORB-TLL1-PCP4-MID1]	TRUE	-0.182283	-0.311	0	0.082	0.9946	247.721	-0.233185
Sex (Female, Male)	Ex10:[RORB-TLL1-PCP4-TYR]	FALSE	0	0	0.068	0.007	0.0431333	161.675	0.0297942
Sex (Female, Male)	Ex11:[RORB-ADGRL4]	FALSE	0	-0.5	0.011	0.155	0.5404	111.674	0.0297942
Sex (Female, Male)	Ex12:[THEMIS-PRRX1]	TRUE	-0.292964	-0.424	-0.167	0.071	1	358.033	-0.392864
Sex (Female, Male)	Ex13:[THEMIS-POSTN]	TRUE	-0.173701	-0.369	0.022	0.116	0.8896	92.0091	-0.220803
Sex (Female, Male)	Ex14:|FEZF2-HTR2C]	FALSE	0	0	0.099	0.006	0.0183333	115.652	0.0297942
Sex (Female, Male)	Ex15:[FEZF2-ADRA1A]	FALSE	0	-0.175	0.259	0.114	0.709667	30.0718	0.0297942
Sex (Female, Male)	Ex16:[FEZF2-SYT6]	FALSE	0	-0.179	0.014	0.047	0.3722	192.595	0.0297942
Sex (Female, Male)	Ex17:[FEZF2-ZFHX3-SEMA3D]	TRUE	-0.353432	-0.568	-0.16	0.111	1	117.115	-0.480101
Sex (Female, Male)	Ex18:[FEZF2-ZFHX3-SCUBE1]	FALSE	0	-0.439	0	0.144	0.8166	69.7968	0.0297942
Sex (Female, Male)	In1:[LHX6-PVALB-CLMN]	FALSE	0	-0.028	0.19	0.047	0.3652	267.358	0.0297942
Sex (Female, Male)	In2:[LHX6-PVALB-MEPE]	FALSE	0	-0.108	0.183	0.067	0.586067	124.162	0.0297942
Sex (Female, Male)	In3:[LHX6-PVALB-COL15A1]	FALSE	0	-0.02	0.545	0.099	0.165867	34.0077	0.0297942
Sex (Female, Male)	In4:[LHX6-SST-MSR1]	TRUE	0.395532	-0.063	0.742	0.224	0.9176	37.342	0.600426
Sex (Female, Male)	In5:[LHX6-SST-SPON1]	FALSE	0	-0.262	0.085	0.042	0.1724	40.3095	0.0297942
Sex (Female, Male)	In6:[LHX6-SST-SLC9A2]	TRUE	0.381494	0.137	0.629	0.129	1	74.0012	0.580173
Sex (Female, Male)	In7:[LHX6-SST-B3GAT2]	TRUE	0.25651	0	0.495	0.139	0.9802	45.3358	0.399859
Sex (Female, Male)	In8:[LHX6-SST-SEL1L3]	FALSE	0	-0.183	0.388	0.148	0.848067	25.0428	0.0297942
Sex (Female, Male)	In9:[LHX6-SST-NPY]	FALSE	0	-0.009	0.494	0.061	0.0826667	11.8531	0.0297942
Sex (Female, Male)	In10:[LHX6-ADARB2-LAMP5-HCRTR2]	FALSE	0	-0.263	0.173	0.052	0.160467	75.913	0.0297942
Sex (Female, Male)	In11:[ADARB2-LAMP5-KIT]	FALSE	0	-0.102	0.248	0.096	0.770533	99.9418	0.0297942
Sex (Female, Male)	In12:[ADARB2-LAMP5-NDNF]	FALSE	0	-0.067	0.411	0.137	0.5852	28.0388	0.0297942
Sex (Female, Male)	In13:[ADARB2-SYT6]	FALSE	0	-0.094	0.356	0.13	0.735467	36.0385	0.0297942
Sex (Female, Male)	In14:[ADARB2-SEMA3C]	TRUE	0.186848	-0.005	0.429	0.121	0.905333	45.3966	0.299359
Sex (Female, Male)	In15:[ADARB2-VIP-DACH2]	FALSE	0	0	0	0	0	37.2849	0.0297942
Sex (Female, Male)	In16:[ADARB2-VIP-TAC3-NRP1]	TRUE	0.254734	-0.01	0.6	0.175	0.911	51.1275	0.397298
Sex (Female, Male)	In17:[ADARB2-VIP-ABI3BP]	TRUE	0.120081	-0.063	0.332	0.103	0.997133	60.4411	0.203035
Sex (Female, Male)	In18:[ADARB2-VIP-EXPH5]	FALSE	0	-0.073	0.545	0.171	0.818267	48.1147	0.0297942
Sex (Female, Male)	In19:[ADARB2-CALB2-SCML4]	TRUE	0.0231138	-0.247	0.25	0.13	0.885867	59.8417	0.0631403
APOE (E3/E3, E2/E4)	Ex1:[CUX2-SERPINE2-LAMP5]	TRUE	-0.20353	-0.468	0.037	0.148	0.9268	577.53	-0.362371
APOE (E3/E3, E2/E4)	Ex2:[CUX2-RORB-GLIS3-LRRC2]	TRUE	0.271827	-0.062	0.516	0.153	0.9606	855.013	0.323424
APOE (E3/E3, E2/E4)	Ex3:[CUX2-RORB-GLIS3-SV2C]	TRUE	-0.24532	-0.594	0.06	0.19	0.9686	102.819	-0.422662
APOE (E3/E3, E2/E4)	Ex4:[CUX2-RORB-COL5A2-CLMN]	FALSE	0	-0.352	0.348	0.095	0.240333	104.825	-0.0687393
APOE (E3/E3, E2/E4)	Ex5:[RORB-CUX2-EYA4-LAMA3]	TRUE	0.882057	-0.026	1.638	0.536	0.8862	234.709	1.2038
APOE (E3/E3, E2/E4)	Ex6:[RORB-MME]	FALSE	0	-0.005	0.796	0.208	0.329867	116.43	-0.0687393
APOE (E3/E3, E2/E4)	Ex7:[RORB-GABRG1]	FALSE	0	-0.598	0.073	0.176	0.499667	251.462	-0.0687393
APOE (E3/E3, E2/E4)	Ex8:[RORB-TLL1-TMTC4]	FALSE	0	-0.029	0.401	0.106	0.4308	162.599	-0.0687393
APOE (E3/E3, E2/E4)	Ex9:[RORB-TLL1-PCP4-MID1]	FALSE	0	-0.21	0	0.027	0.0824	277.63	-0.0687393
APOE (E3/E3, E2/E4)	Ex10:[RORB-TLL1-PCP4-TYR]	TRUE	0.171323	-0.226	0.499	0.195	0.9784	179.22	0.178428
APOE (E3/E3, E2/E4)	Ex11:[RORB-ADGRL4]	FALSE	0	-0.284	0.04	0.058	0.1828	104.302	-0.0687393
APOE (E3/E3, E2/E4)	Ex12:[THEMIS-PRRX1]	FALSE	0	-0.173	0.376	0.073	0.1674	448.223	-0.0687393
APOE (E3/E3, E2/E4)	Ex13:[THEMIS-POSTN]	TRUE	0.204001	-0.193	0.606	0.216	0.885067	125.373	0.225571
APOE (E3/E3, E2/E4)	Ex14:|FEZF2-HTR2C]	FALSE	0	0.001	0.001	0	0	108.017	-0.0687393
APOE (E3/E3, E2/E4)	Ex15:[FEZF2-ADRA1A]	FALSE	0	-0.06	0.063	0.007	0.0348	28.0865	-0.0687393
APOE (E3/E3, E2/E4)	Ex16:[FEZF2-SYT6]	FALSE	0	-0.505	0.285	0.113	0.2388	179.88	-0.0687393
APOE (E3/E3, E2/E4)	Ex17:[FEZF2-ZFHX3-SEMA3D]	FALSE	0	-0.238	0.56	0.187	0.564467	155.756	-0.0687393
APOE (E3/E3, E2/E4)	Ex18:[FEZF2-ZFHX3-SCUBE1]	FALSE	0	-0.019	0.677	0.175	0.2378	65.1889	-0.0687393
APOE (E3/E3, E2/E4)	In1:[LHX6-PVALB-CLMN]	FALSE	0	-0.278	0.142	0.095	0.582	249.707	-0.0687393
APOE (E3/E3, E2/E4)	In2:[LHX6-PVALB-MEPE]	FALSE	0	-0.104	0.427	0.126	0.656333	115.965	-0.0687393
APOE (E3/E3, E2/E4)	In3:[LHX6-PVALB-COL15A1]	FALSE	0	-0.167	0.643	0.16	0.347133	31.7626	-0.0687393
APOE (E3/E3, E2/E4)	In4:[LHX6-SST-MSR1]	TRUE	-0.162077	-0.615	0.274	0.239	0.888267	19.9696	-0.302567
APOE (E3/E3, E2/E4)	In5:[LHX6-SST-SPON1]	FALSE	0	-0.308	0.305	0.146	0.8636	37.6484	-0.0687393
APOE (E3/E3, E2/E4)	In6:[LHX6-SST-SLC9A2]	FALSE	0	-0.253	0.203	0.085	0.373733	47.1951	-0.0687393
APOE (E3/E3, E2/E4)	In7:[LHX6-SST-B3GAT2]	FALSE	0	-0.4	0.19	0.127	0.6364	32.7627	-0.0687393
APOE (E3/E3, E2/E4)	In8:[LHX6-SST-SEL1L3]	FALSE	0	-0.315	0.267	0.11	0.451467	23.3896	-0.0687393
APOE (E3/E3, E2/E4)	In9:[LHX6-SST-NPY]	TRUE	0.0352401	-0.36	0.346	0.179	0.8844	11.4677	-0.0178986
APOE (E3/E3, E2/E4)	In10:[LHX6-ADARB2-LAMP5-HCRTR2]	FALSE	0	-0.732	0.243	0.212	0.633467	70.9014	-0.0687393
APOE (E3/E3, E2/E4)	In11:[ADARB2-LAMP5-KIT]	FALSE	0	-0.123	0.535	0.143	0.507133	93.3438	-0.0687393
APOE (E3/E3, E2/E4)	In12:[ADARB2-LAMP5-NDNF]	FALSE	0	-0.068	1.072	0.246	0.322533	26.1877	-0.0687393
APOE (E3/E3, E2/E4)	In13:[ADARB2-SYT6]	FALSE	0	-0.396	0.656	0.264	0.772	33.6593	-0.0687393
APOE (E3/E3, E2/E4)	In14:[ADARB2-SEMA3C]	FALSE	0	-0.24	0.15	0.04	0.132	35.1734	-0.0687393
APOE (E3/E3, E2/E4)	In15:[ADARB2-VIP-DACH2]	FALSE	0	0	0	0	0	34.8234	-0.0687393
APOE (E3/E3, E2/E4)	In16:[ADARB2-VIP-TAC3-NRP1]	FALSE	0	-0.028	0.647	0.212	0.796867	37.0138	-0.0687393
APOE (E3/E3, E2/E4)	In17:[ADARB2-VIP-ABI3BP]	TRUE	0.159147	-0.097	0.544	0.172	0.9326	58.6998	0.160861
APOE (E3/E3, E2/E4)	In18:[ADARB2-VIP-EXPH5]	FALSE	0	-0.346	0.43	0.136	0.4686	44.9383	-0.0687393
APOE (E3/E3, E2/E4)	In19:[ADARB2-CALB2-SCML4]	FALSE	0	-0.121	0.392	0.048	0.0883333	54.614	-0.0687393
APOE (E3/E3, E3/E4)	Ex1:[CUX2-SERPINE2-LAMP5]	FALSE	0	-0.058	0.009	0.018	0.8248	742.253	-0.000356232
APOE (E3/E3, E3/E4)	Ex2:[CUX2-RORB-GLIS3-LRRC2]	FALSE	0	-0.033	0.047	0.017	0.561267	683.133	-0.000356232
APOE (E3/E3, E3/E4)	Ex3:[CUX2-RORB-GLIS3-SV2C]	FALSE	0	-0.01	0.048	0.013	0.385933	137.784	-0.000356232
APOE (E3/E3, E3/E4)	Ex4:[CUX2-RORB-COL5A2-CLMN]	FALSE	0	-0.071	0.008	0.019	0.545533	109.913	-0.000356232
APOE (E3/E3, E3/E4)	Ex5:[RORB-CUX2-EYA4-LAMA3]	FALSE	0	-0.023	0.042	0.011	0.236467	101.869	-0.000356232
APOE (E3/E3, E3/E4)	Ex6:[RORB-MME]	FALSE	0	-0.022	0.013	0.004	0.136933	122.082	-0.000356232
APOE (E3/E3, E3/E4)	Ex7:[RORB-GABRG1]	FALSE	0	-0.034	0.033	0.013	0.385667	263.668	-0.000356232
APOE (E3/E3, E3/E4)	Ex8:[RORB-TLL1-TMTC4]	FALSE	0	-0.049	0.086	0.026	0.515067	170.492	-0.000356232
APOE (E3/E3, E3/E4)	Ex9:[RORB-TLL1-PCP4-MID1]	FALSE	0	-0.02	0.03	0.008	0.287933	291.107	-0.000356232
APOE (E3/E3, E3/E4)	Ex10:[RORB-TLL1-PCP4-TYR]	FALSE	0	-0.002	0.034	0.005	0.0624	158.331	-0.000356232
APOE (E3/E3, E3/E4)	Ex11:[RORB-ADGRL4]	FALSE	0	-0.061	0.04	0.02	0.514533	109.365	-0.000356232
APOE (E3/E3, E3/E4)	Ex12:[THEMIS-PRRX1]	FALSE	0	-0.019	0.072	0.018	0.3306	469.98	-0.000356232
APOE (E3/E3, E3/E4)	Ex13:[THEMIS-POSTN]	TRUE	0.01176	-0.031	0.06	0.024	0.875067	108.467	0.0166098
APOE (E3/E3, E3/E4)	Ex14:|FEZF2-HTR2C]	FALSE	0	-0.065	0.029	0.015	0.3342	113.26	-0.000356232
APOE (E3/E3, E3/E4)	Ex15:[FEZF2-ADRA1A]	FALSE	0			0	0	29.4499	-0.000356232
APOE (E3/E3, E3/E4)	Ex16:[FEZF2-SYT6]	FALSE	0	-0.013	0.05	0.017	0.812667	188.612	-0.000356232
APOE (E3/E3, E3/E4)	Ex17:[FEZF2-ZFHX3-SEMA3D]	FALSE	0	-0.085	0.038	0.031	0.744733	163.316	-0.000356232
APOE (E3/E3, E3/E4)	Ex18:[FEZF2-ZFHX3-SCUBE1]	FALSE	0	-0.089	0.013	0.027	0.5524	68.3533	-0.000356232
APOE (E3/E3, E3/E4)	In1:[LHX6-PVALB-CLMN]	FALSE	0	-0.051	0.022	0.014	0.459067	261.828	-0.000356232
APOE (E3/E3, E3/E4)	In2:[LHX6-PVALB-MEPE]	FALSE	0	-0.112	0.03	0.033	0.5506	121.594	-0.000356232
APOE (E3/E3, E3/E4)	In3:[LHX6-PVALB-COL15A1]	FALSE	0	-0.01	0.076	0.017	0.1966	33.3044	-0.000356232
APOE (E3/E3, E3/E4)	In4:[LHX6-SST-MSR1]	FALSE	0	-0.084	0	0.029	0.749267	24.6232	-0.000356232
APOE (E3/E3, E3/E4)	In5:[LHX6-SST-SPON1]	FALSE	0	0	0.035	0.003	0.0141333	39.4759	-0.000356232
APOE (E3/E3, E3/E4)	In6:[LHX6-SST-SLC9A2]	FALSE	0	-0.035	0.115	0.024	0.237	49.486	-0.000356232
APOE (E3/E3, E3/E4)	In7:[LHX6-SST-B3GAT2]	FALSE	0	-0.012	0.061	0.013	0.182667	34.353	-0.000356232
APOE (E3/E3, E3/E4)	In8:[LHX6-SST-SEL1L3]	FALSE	0	-0.026	0.018	0.009	0.426333	24.5249	-0.000356232
APOE (E3/E3, E3/E4)	In9:[LHX6-SST-NPY]	FALSE	0	-0.044	0.002	0.011	0.252733	11.6079	-0.000356232
APOE (E3/E3, E3/E4)	In10:[LHX6-ADARB2-LAMP5-HCRTR2]	FALSE	0	-0.029	0.09	0.029	0.722533	74.343	-0.000356232
APOE (E3/E3, E3/E4)	In11:[ADARB2-LAMP5-KIT]	FALSE	0	-0.009	0	0	0.00573333	97.8748	-0.000356232
APOE (E3/E3, E3/E4)	In12:[ADARB2-LAMP5-NDNF]	FALSE	0	-0.02	0.049	0.014	0.450667	27.4589	-0.000356232
APOE (E3/E3, E3/E4)	In13:[ADARB2-SYT6]	FALSE	0	-0.016	0.046	0.013	0.463667	35.2932	-0.000356232
APOE (E3/E3, E3/E4)	In14:[ADARB2-SEMA3C]	FALSE	0	-0.007	0.104	0.035	0.6752	36.8807	-0.000356232
APOE (E3/E3, E3/E4)	In15:[ADARB2-VIP-DACH2]	FALSE	0	0	0	0	0	36.5138	-0.000356232
APOE (E3/E3, E3/E4)	In16:[ADARB2-VIP-TAC3-NRP1]	FALSE	0	-0.005	0.044	0.015	0.678133	38.8104	-0.000356232
APOE (E3/E3, E3/E4)	In17:[ADARB2-VIP-ABI3BP]	FALSE	0	-0.036	0.048	0.013	0.353133	52.4935	-0.000356232
APOE (E3/E3, E3/E4)	In18:[ADARB2-VIP-EXPH5]	FALSE	0	-0.074	0.052	0.025	0.6046	47.1196	-0.000356232
APOE (E3/E3, E3/E4)	In19:[ADARB2-CALB2-SCML4]	FALSE	0	-0.086	0.032	0.024	0.595	57.265	-0.000356232
Assay (DropSeq, 10x-Chr-V2)	Ex1:[CUX2-SERPINE2-LAMP5]	FALSE	0	-0.064	0.022	0.015	0.249733	749.718	0.0140808
Assay (DropSeq, 10x-Chr-V2)	Ex2:[CUX2-RORB-GLIS3-LRRC2]	FALSE	0	-0.089	0.1	0.029	0.346933	690.003	0.0140808
Assay (DropSeq, 10x-Chr-V2)	Ex3:[CUX2-RORB-GLIS3-SV2C]	FALSE	0	-0.137	0.1	0.052	0.679267	139.17	0.0140808
Assay (DropSeq, 10x-Chr-V2)	Ex4:[CUX2-RORB-COL5A2-CLMN]	TRUE	0.0233745	-0.106	0.123	0.057	0.964467	113.644	0.0478031
Assay (DropSeq, 10x-Chr-V2)	Ex5:[RORB-CUX2-EYA4-LAMA3]	FALSE	0	-0.28	0	0.094	0.53	102.894	0.0140808
Assay (DropSeq, 10x-Chr-V2)	Ex6:[RORB-MME]	FALSE	0	-0.059	0.142	0.04	0.533067	123.309	0.0140808
Assay (DropSeq, 10x-Chr-V2)	Ex7:[RORB-GABRG1]	FALSE	0	-0.063	0.077	0.032	0.708867	266.319	0.0140808
Assay (DropSeq, 10x-Chr-V2)	Ex8:[RORB-TLL1-TMTC4]	FALSE	0	-0.001	0.223	0.071	0.6798	172.207	0.0140808
Assay (DropSeq, 10x-Chr-V2)	Ex9:[RORB-TLL1-PCP4-MID1]	FALSE	0	-0.072	0.087	0.03	0.4682	294.034	0.0140808
Assay (DropSeq, 10x-Chr-V2)	Ex10:[RORB-TLL1-PCP4-TYR]	FALSE	0	-0.17	0.091	0.053	0.547933	159.924	0.0140808
Assay (DropSeq, 10x-Chr-V2)	Ex11:[RORB-ADGRL4]	FALSE	0	-0.084	0.049	0.021	0.277533	110.465	0.0140808
Assay (DropSeq, 10x-Chr-V2)	Ex12:[THEMIS-PRRX1]	TRUE	-0.118391	-0.259	0.001	0.08	0.994	421.705	-0.156721
Assay (DropSeq, 10x-Chr-V2)	Ex13:[THEMIS-POSTN]	FALSE	0	-0.085	0.043	0.01	0.0520667	108.277	0.0140808
Assay (DropSeq, 10x-Chr-V2)	Ex14:|FEZF2-HTR2C]	FALSE	0	0	0.16	0.035	0.188733	114.399	0.0140808
Assay (DropSeq, 10x-Chr-V2)	Ex15:[FEZF2-ADRA1A]	FALSE	0	-0.155	0.3	0.101	0.819867	29.7461	0.0140808
Assay (DropSeq, 10x-Chr-V2)	Ex16:[FEZF2-SYT6]	FALSE	0	0	0.058	0.006	0.0317333	190.508	0.0140808
Assay (DropSeq, 10x-Chr-V2)	Ex17:[FEZF2-ZFHX3-SEMA3D]	FALSE	0	-0.138	0.006	0.032	0.302267	164.959	0.0140808
Assay (DropSeq, 10x-Chr-V2)	Ex18:[FEZF2-ZFHX3-SCUBE1]	FALSE	0	-0.097	0.094	0.045	0.7736	69.0407	0.0140808
Assay (DropSeq, 10x-Chr-V2)	In1:[LHX6-PVALB-CLMN]	FALSE	0	-0.07	0.118	0.039	0.468	264.462	0.0140808
Assay (DropSeq, 10x-Chr-V2)	In2:[LHX6-PVALB-MEPE]	FALSE	0	-0.072	0.121	0.036	0.522533	122.817	0.0140808
Assay (DropSeq, 10x-Chr-V2)	In3:[LHX6-PVALB-COL15A1]	FALSE	0	-0.116	0.239	0.08	0.6284	33.6393	0.0140808
Assay (DropSeq, 10x-Chr-V2)	In4:[LHX6-SST-MSR1]	FALSE	0	0	0.228	0.074	0.599867	24.8709	0.0140808
Assay (DropSeq, 10x-Chr-V2)	In5:[LHX6-SST-SPON1]	FALSE	0	-0.106	0.204	0.05	0.383067	39.8729	0.0140808
Assay (DropSeq, 10x-Chr-V2)	In6:[LHX6-SST-SLC9A2]	FALSE	0	-0.155	0.185	0.071	0.677	49.9837	0.0140808
Assay (DropSeq, 10x-Chr-V2)	In7:[LHX6-SST-B3GAT2]	FALSE	0	-0.133	0.043	0.03	0.305667	34.6985	0.0140808
Assay (DropSeq, 10x-Chr-V2)	In8:[LHX6-SST-SEL1L3]	FALSE	0	-0.138	0.101	0.05	0.705467	24.7716	0.0140808
Assay (DropSeq, 10x-Chr-V2)	In9:[LHX6-SST-NPY]	FALSE	0	-0.134	0.036	0.027	0.183667	11.7247	0.0140808
Assay (DropSeq, 10x-Chr-V2)	In10:[LHX6-ADARB2-LAMP5-HCRTR2]	FALSE	0	-0.021	0.18	0.057	0.6836	75.0907	0.0140808
Assay (DropSeq, 10x-Chr-V2)	In11:[ADARB2-LAMP5-KIT]	FALSE	0	-0.014	0.247	0.078	0.5482	98.8592	0.0140808
Assay (DropSeq, 10x-Chr-V2)	In12:[ADARB2-LAMP5-NDNF]	FALSE	0	-0.042	0	0.002	0.0056	27.735	0.0140808
Assay (DropSeq, 10x-Chr-V2)	In13:[ADARB2-SYT6]	FALSE	0	-0.121	0.001	0.034	0.357067	35.6481	0.0140808
Assay (DropSeq, 10x-Chr-V2)	In14:[ADARB2-SEMA3C]	FALSE	0	-0.003	0.21	0.034	0.120667	37.2517	0.0140808
Assay (DropSeq, 10x-Chr-V2)	In15:[ADARB2-VIP-DACH2]	FALSE	0	0	0	0	0	36.881	0.0140808
Assay (DropSeq, 10x-Chr-V2)	In16:[ADARB2-VIP-TAC3-NRP1]	FALSE	0	-0.062	0.138	0.047	0.759867	39.2008	0.0140808
Assay (DropSeq, 10x-Chr-V2)	In17:[ADARB2-VIP-ABI3BP]	FALSE	0	-0.281	0.143	0.095	0.639133	53.0214	0.0140808
Assay (DropSeq, 10x-Chr-V2)	In18:[ADARB2-VIP-EXPH5]	FALSE	0	-0.052	0.122	0.042	0.622267	47.5935	0.0140808
Assay (DropSeq, 10x-Chr-V2)	In19:[ADARB2-CALB2-SCML4]	FALSE	0	-0.091	0.127	0.042	0.5062	57.8409	0.0140808
Assay (DropSeq, 10x-Chr-V3)	Ex1:[CUX2-SERPINE2-LAMP5]	FALSE	0	-0.091	0.152	0.059	0.7386	693.991	-0.0973503
Assay (DropSeq, 10x-Chr-V3)	Ex2:[CUX2-RORB-GLIS3-LRRC2]	FALSE	0	-0.263	0.009	0.083	0.326267	638.715	-0.0973503
Assay (DropSeq, 10x-Chr-V3)	Ex3:[CUX2-RORB-GLIS3-SV2C]	TRUE	0.376236	0.136	0.603	0.141	0.969267	187.672	0.445444
Assay (DropSeq, 10x-Chr-V3)	Ex4:[CUX2-RORB-COL5A2-CLMN]	FALSE	0	-0.161	0.204	0.077	0.529067	102.766	-0.0973503
Assay (DropSeq, 10x-Chr-V3)	Ex5:[RORB-CUX2-EYA4-LAMA3]	TRUE	-1.48197	-1.86	-1.198	0.508	0.886667	21.6389	-2.23537
Assay (DropSeq, 10x-Chr-V3)	Ex6:[RORB-MME]	TRUE	0.109236	-0.11	0.292	0.105	0.996267	127.319	0.0602434
Assay (DropSeq, 10x-Chr-V3)	Ex7:[RORB-GABRG1]	TRUE	0.480454	0.32	0.647	0.085	1	398.582	0.595798
Assay (DropSeq, 10x-Chr-V3)	Ex8:[RORB-TLL1-TMTC4]	TRUE	0.300197	0.093	0.494	0.112	0.980133	215.219	0.335742
Assay (DropSeq, 10x-Chr-V3)	Ex9:[RORB-TLL1-PCP4-MID1]	FALSE	0	-0.132	0.052	0.017	0.106667	272.179	-0.0973503
Assay (DropSeq, 10x-Chr-V3)	Ex10:[RORB-TLL1-PCP4-TYR]	FALSE	0	0	0.45	0.137	0.2978	148.036	-0.0973503
Assay (DropSeq, 10x-Chr-V3)	Ex11:[RORB-ADGRL4]	TRUE	0.179453	-0.022	0.375	0.113	0.942733	122.353	0.161545
Assay (DropSeq, 10x-Chr-V3)	Ex12:[THEMIS-PRRX1]	FALSE	0	-0.126	0.099	0.018	0.0961333	439.421	-0.0973503
Assay (DropSeq, 10x-Chr-V3)	Ex13:[THEMIS-POSTN]	FALSE	0	-0.118	0.188	0.029	0.100467	100.229	-0.0973503
Assay (DropSeq, 10x-Chr-V3)	Ex14:|FEZF2-HTR2C]	TRUE	0.0377106	-0.204	0.265	0.126	0.9446	109.966	-0.0429455
Assay (DropSeq, 10x-Chr-V3)	Ex15:[FEZF2-ADRA1A]	FALSE	0	-0.557	0.024	0.173	0.8594	27.535	-0.0973503
Assay (DropSeq, 10x-Chr-V3)	Ex16:[FEZF2-SYT6]	FALSE	0	-0.078	0.224	0.043	0.160067	176.348	-0.0973503
Assay (DropSeq, 10x-Chr-V3)	Ex17:[FEZF2-ZFHX3-SEMA3D]	FALSE	0	-0.113	0.333	0.077	0.314067	152.697	-0.0973503
Assay (DropSeq, 10x-Chr-V3)	Ex18:[FEZF2-ZFHX3-SCUBE1]	FALSE	0	-0.209	0.293	0.089	0.3846	63.9089	-0.0973503
Assay (DropSeq, 10x-Chr-V3)	In1:[LHX6-PVALB-CLMN]	FALSE	0	-0.079	0.268	0.092	0.783	244.804	-0.0973503
Assay (DropSeq, 10x-Chr-V3)	In2:[LHX6-PVALB-MEPE]	FALSE	0	-0.057	0.469	0.135	0.5402	113.688	-0.0973503
Assay (DropSeq, 10x-Chr-V3)	In3:[LHX6-PVALB-COL15A1]	FALSE	0	-0.001	0.507	0.167	0.348933	31.1389	-0.0973503
Assay (DropSeq, 10x-Chr-V3)	In4:[LHX6-SST-MSR1]	TRUE	0.372247	0.094	0.773	0.207	0.888667	33.405	0.439689
Assay (DropSeq, 10x-Chr-V3)	In5:[LHX6-SST-SPON1]	TRUE	0.278919	-0.037	0.619	0.186	0.996933	48.7828	0.305045
Assay (DropSeq, 10x-Chr-V3)	In6:[LHX6-SST-SLC9A2]	TRUE	0.280799	0.015	0.517	0.144	0.9996	61.268	0.307757
Assay (DropSeq, 10x-Chr-V3)	In7:[LHX6-SST-B3GAT2]	TRUE	0.403269	0.092	0.771	0.181	0.986867	48.0733	0.484444
Assay (DropSeq, 10x-Chr-V3)	In8:[LHX6-SST-SEL1L3]	FALSE	0	-0.227	0.46	0.099	0.2576	22.9303	-0.0973503
Assay (DropSeq, 10x-Chr-V3)	In9:[LHX6-SST-NPY]	FALSE	0	0.001	0.259	0.025	0.0429333	10.8532	-0.0973503
Assay (DropSeq, 10x-Chr-V3)	In10:[LHX6-ADARB2-LAMP5-HCRTR2]	FALSE	0	-0.179	0.183	0.045	0.2088	69.5091	-0.0973503
Assay (DropSeq, 10x-Chr-V3)	In11:[ADARB2-LAMP5-KIT]	FALSE	0	-0.043	0.478	0.139	0.605	91.5109	-0.0973503
Assay (DropSeq, 10x-Chr-V3)	In12:[ADARB2-LAMP5-NDNF]	TRUE	0.237832	-0.14	0.655	0.23	0.965267	32.5667	0.245769
Assay (DropSeq, 10x-Chr-V3)	In13:[ADARB2-SYT6]	FALSE	0	-0.156	0.037	0.023	0.1086	32.9984	-0.0973503
Assay (DropSeq, 10x-Chr-V3)	In14:[ADARB2-SEMA3C]	FALSE	0	-0.011	0.534	0.183	0.724733	34.4827	-0.0973503
Assay (DropSeq, 10x-Chr-V3)	In15:[ADARB2-VIP-DACH2]	FALSE	0	0	0	0	0	34.1396	-0.0973503
Assay (DropSeq, 10x-Chr-V3)	In16:[ADARB2-VIP-TAC3-NRP1]	TRUE	0.260801	-0.026	0.64	0.183	0.994733	47.0993	0.278905
Assay (DropSeq, 10x-Chr-V3)	In17:[ADARB2-VIP-ABI3BP]	TRUE	0.331205	0.094	0.589	0.135	0.998467	68.3515	0.380477
Assay (DropSeq, 10x-Chr-V3)	In18:[ADARB2-VIP-EXPH5]	TRUE	0.284718	0	0.56	0.179	0.9224	58.5673	0.313411
Assay (DropSeq, 10x-Chr-V3)	In19:[ADARB2-CALB2-SCML4]	FALSE	0	-0.066	0	0.011	0.0631333	53.5416	-0.0973503
Age	Ex1:[CUX2-SERPINE2-LAMP5]	FALSE	0	-0.017	0.032	0.007	0.301867	742.878	0.000859527
Age	Ex2:[CUX2-RORB-GLIS3-LRRC2]	FALSE	0	-0.021	0	0.001	0.0156	683.709	0.000859527
Age	Ex3:[CUX2-RORB-GLIS3-SV2C]	FALSE	0	-0.05	0.025	0.012	0.313133	137.9	0.000859527
Age	Ex4:[CUX2-RORB-COL5A2-CLMN]	TRUE	-0.0282203	-0.081	0.008	0.028	0.929933	106.945	-0.0398538
Age	Ex5:[RORB-CUX2-EYA4-LAMA3]	FALSE	0	-0.079	0.121	0.027	0.202867	101.955	0.000859527
Age	Ex6:[RORB-MME]	FALSE	0	-0.065	0.058	0.031	0.846067	122.185	0.000859527
Age	Ex7:[RORB-GABRG1]	FALSE	0	-0.073	0.012	0.015	0.221267	263.89	0.000859527
Age	Ex8:[RORB-TLL1-TMTC4]	FALSE	0	-0.055	0.002	0.01	0.119933	170.636	0.000859527
Age	Ex9:[RORB-TLL1-PCP4-MID1]	FALSE	0	-0.056	0.001	0.017	0.4454	291.352	0.000859527
Age	Ex10:[RORB-TLL1-PCP4-TYR]	FALSE	0	-0.027	0.026	0.01	0.4044	158.465	0.000859527
Age	Ex11:[RORB-ADGRL4]	FALSE	0	-0.026	0.038	0.011	0.379933	109.457	0.000859527
Age	Ex12:[THEMIS-PRRX1]	FALSE	0	-0.02	0.025	0.011	0.78	470.376	0.000859527
Age	Ex13:[THEMIS-POSTN]	FALSE	0	-0.02	0.006	0.003	0.110733	107.29	0.000859527
Age	Ex14:|FEZF2-HTR2C]	FALSE	0	-0.02	0.042	0.011	0.380533	113.356	0.000859527
Age	Ex15:[FEZF2-ADRA1A]	FALSE	0	-0.001	0.05	0.015	0.4826	29.4747	0.000859527
Age	Ex16:[FEZF2-SYT6]	FALSE	0	0	0.047	0.009	0.139133	188.771	0.000859527
Age	Ex17:[FEZF2-ZFHX3-SEMA3D]	FALSE	0	-0.056	0.012	0.015	0.425933	163.454	0.000859527
Age	Ex18:[FEZF2-ZFHX3-SCUBE1]	FALSE	0	-0.026	0.052	0.015	0.450933	68.4109	0.000859527
Age	In1:[LHX6-PVALB-CLMN]	FALSE	0	-0.02	0.04	0.009	0.220733	262.049	0.000859527
Age	In2:[LHX6-PVALB-MEPE]	FALSE	0	0	0.056	0.015	0.3482	121.697	0.000859527
Age	In3:[LHX6-PVALB-COL15A1]	FALSE	0	-0.015	0.036	0.01	0.351	33.3325	0.000859527
Age	In4:[LHX6-SST-MSR1]	FALSE	0	-0.082	0.038	0.021	0.404133	24.644	0.000859527
Age	In5:[LHX6-SST-SPON1]	FALSE	0	-0.033	0.036	0.018	0.8124	39.5091	0.000859527
Age	In6:[LHX6-SST-SLC9A2]	FALSE	0	-0.064	0.049	0.023	0.519933	49.5277	0.000859527
Age	In7:[LHX6-SST-B3GAT2]	FALSE	0	-0.056	0.001	0.011	0.153267	34.382	0.000859527
Age	In8:[LHX6-SST-SEL1L3]	FALSE	0	-0.098	0	0.015	0.0770667	24.5456	0.000859527
Age	In9:[LHX6-SST-NPY]	FALSE	0	-0.038	0.02	0.011	0.352267	11.6177	0.000859527
Age	In10:[LHX6-ADARB2-LAMP5-HCRTR2]	FALSE	0	-0.017	0.085	0.03	0.856467	74.4057	0.000859527
Age	In11:[ADARB2-LAMP5-KIT]	FALSE	0	-0.065	0.004	0.02	0.468267	97.9574	0.000859527
Age	In12:[ADARB2-LAMP5-NDNF]	FALSE	0	-0.035	0.07	0.024	0.6964	27.482	0.000859527
Age	In13:[ADARB2-SYT6]	FALSE	0	-0.029	0.029	0.013	0.666533	35.3229	0.000859527
Age	In14:[ADARB2-SEMA3C]	FALSE	0	-0.021	0.045	0.015	0.654133	36.9118	0.000859527
Age	In15:[ADARB2-VIP-DACH2]	FALSE	0	0	0	0	0	36.5446	0.000859527
Age	In16:[ADARB2-VIP-TAC3-NRP1]	FALSE	0	-0.07	0.022	0.015	0.210733	38.8432	0.000859527
Age	In17:[ADARB2-VIP-ABI3BP]	FALSE	0	-0.083	0.038	0.031	0.8514	52.5378	0.000859527
Age	In18:[ADARB2-VIP-EXPH5]	FALSE	0			0	0	47.1593	0.000859527
Age	In19:[ADARB2-CALB2-SCML4]	FALSE	0	-0.044	0.005	0.014	0.677733	57.3133	0.000859527

## Sheet: BA17_cluster
Covariate (reference, comparison group)	Cell type	Significant	Final parameter	HDI 3%	HDI 97%	SD	Inclusion probability	Expected sample	log2-fold change
Disease Group (Low, High)	Ex1:[CUX2-SERPINE2-LAMP5]	FALSE	0	-0.309	0.014	0.098	0.4074	198.328	-0.239894
Disease Group (Low, High)	Ex2:[CUX2-RORB-GLIS3-LRRC2]	TRUE	0.131681	0	0.275	0.078	0.910667	275.228	-0.0499186
Disease Group (Low, High)	Ex3:[CUX2-RORB-GLIS3-SV2C]	FALSE	0	-0.255	0.19	0.096	0.626733	49.2506	-0.239894
Disease Group (Low, High)	Ex4:[CUX2-RORB-COL5A2-CLMN]	FALSE	0	-0.295	0.135	0.108	0.776867	18.4843	-0.239894
Disease Group (Low, High)	Ex5:[RORB-CUX2-EYA4-LAMA3]	TRUE	0.488431	0.341	0.645	0.083	1	673.408	0.464762
Disease Group (Low, High)	Ex6:[RORB-MME]	FALSE	0	-0.476	0.037	0.154	0.623533	5.03755	-0.239894
Disease Group (Low, High)	Ex7:[RORB-GABRG1]	FALSE	0	-0.541	-0.207	0.163	0.240333	32.8818	-0.239894
Disease Group (Low, High)	Ex8:[RORB-TLL1-TMTC4]	FALSE	0	-0.284	0.017	0.074	0.2478	34.9151	-0.239894
Disease Group (Low, High)	Ex9:[RORB-TLL1-PCP4-MID1]	FALSE	0	-0.121	0.225	0.054	0.305867	60.0346	-0.239894
Disease Group (Low, High)	Ex10:[RORB-TLL1-PCP4-TYR]	FALSE	0	-0.433	0.34	0.196	0.814133	12.0603	-0.239894
Disease Group (Low, High)	Ex11:[RORB-ADGRL4]	FALSE	0	-0.475	0.008	0.16	0.444933	24.8764	-0.239894
Disease Group (Low, High)	Ex12:[THEMIS-PRRX1]	FALSE	0	-0.351	0.156	0.088	0.261733	73.6939	-0.239894
Disease Group (Low, High)	Ex13:[THEMIS-POSTN]	TRUE	-0.137157	-0.446	0.134	0.154	0.990467	28.0437	-0.437769
Disease Group (Low, High)	Ex14:|FEZF2-HTR2C]	TRUE	0.0273784	-0.203	0.302	0.138	0.9864	10.2195	-0.200395
Disease Group (Low, High)	Ex15:[FEZF2-ADRA1A]	FALSE	0	-0.115	0.468	0.148	0.598933	6.15904	-0.239894
Disease Group (Low, High)	Ex16:[FEZF2-SYT6]	FALSE	0	-0.303	0.153	0.08	0.521667	108.41	-0.239894
Disease Group (Low, High)	Ex17:[FEZF2-ZFHX3-SEMA3D]	FALSE	0	-0.311	0.042	0.092	0.481	31.1845	-0.239894
Disease Group (Low, High)	Ex18:[FEZF2-ZFHX3-SCUBE1]	FALSE	0	0	0	0	0	12.1694	-0.239894
Disease Group (Low, High)	In1:[LHX6-PVALB-CLMN]	FALSE	0	-0.141	0.143	0.047	0.333333	91.4617	-0.239894
Disease Group (Low, High)	In2:[LHX6-PVALB-MEPE]	FALSE	0	-0.31	0.103	0.101	0.4378	16.5258	-0.239894
Disease Group (Low, High)	In3:[LHX6-PVALB-COL15A1]	FALSE	0	-0.104	0.513	0.181	0.729867	5.84111	-0.239894
Disease Group (Low, High)	In4:[LHX6-SST-MSR1]	FALSE	0	-0.21	0	0.019	0.0242667	6.2023	-0.239894
Disease Group (Low, High)	In5:[LHX6-SST-SPON1]	FALSE	0	-0.245	0.022	0.058	0.289267	7.30034	-0.239894
Disease Group (Low, High)	In6:[LHX6-SST-SLC9A2]	TRUE	0.0565562	-0.273	0.365	0.166	0.857	23.138	-0.158301
Disease Group (Low, High)	In7:[LHX6-SST-B3GAT2]	FALSE	0	-0.213	0.269	0.093	0.607733	6.37205	-0.239894
Disease Group (Low, High)	In8:[LHX6-SST-SEL1L3]	FALSE	0	-0.412	0.399	0.126	0.184133	4.01052	-0.239894
Disease Group (Low, High)	In9:[LHX6-SST-NPY]	FALSE	0	-0.128	0.12	0.026	0.154267	2.99194	-0.239894
Disease Group (Low, High)	In10:[LHX6-ADARB2-LAMP5-HCRTR2]	FALSE	0	-0.126	0.16	0.028	0.0820667	11.5412	-0.239894
Disease Group (Low, High)	In11:[ADARB2-LAMP5-KIT]	FALSE	0	-0.361	0.254	0.112	0.499533	17.7063	-0.239894
Disease Group (Low, High)	In12:[ADARB2-LAMP5-NDNF]	FALSE	0	-0.325	0.053	0.11	0.743867	4.90336	-0.239894
Disease Group (Low, High)	In13:[ADARB2-SYT6]	FALSE	0	-0.333	0.273	0.111	0.3426	4.66422	-0.239894
Disease Group (Low, High)	In14:[ADARB2-SEMA3C]	FALSE	0	-0.546	-0.025	0.181	0.8268	5.84695	-0.239894
Disease Group (Low, High)	In15:[ADARB2-VIP-DACH2]	FALSE	0	-0.369	0.135	0.11	0.423667	4.74419	-0.239894
Disease Group (Low, High)	In16:[ADARB2-VIP-TAC3-NRP1]	FALSE	0	-0.428	0.236	0.168	0.7748	5.53959	-0.239894
Disease Group (Low, High)	In17:[ADARB2-VIP-ABI3BP]	FALSE	0	-0.175	0.351	0.126	0.543467	9.0243	-0.239894
Disease Group (Low, High)	In18:[ADARB2-VIP-EXPH5]	FALSE	0	-0.064	0.142	0.011	0.0367333	7.83751	-0.239894
Disease Group (Low, High)	In19:[ADARB2-CALB2-SCML4]	FALSE	0	-0.242	0.345	0.12	0.638467	13.4223	-0.239894
Disease Group (Low, Int)	Ex1:[CUX2-SERPINE2-LAMP5]	TRUE	0.418487	0.2	0.64	0.122	1	333.554	0.510141
Disease Group (Low, Int)	Ex2:[CUX2-RORB-GLIS3-LRRC2]	FALSE	0	-0.05	0.18	0.02	0.0580667	267.018	-0.0936086
Disease Group (Low, Int)	Ex3:[CUX2-RORB-GLIS3-SV2C]	FALSE	0	0	0.234	0.043	0.116333	54.5064	-0.0936086
Disease Group (Low, Int)	Ex4:[CUX2-RORB-COL5A2-CLMN]	FALSE	0	-0.062	0.485	0.153	0.446	20.4569	-0.0936086
Disease Group (Low, Int)	Ex5:[RORB-CUX2-EYA4-LAMA3]	FALSE	0	-0.248	0.106	0.053	0.148667	457.29	-0.0936086
Disease Group (Low, Int)	Ex6:[RORB-MME]	FALSE	0	-0.301	0.786	0.25	0.414533	5.57514	-0.0936086
Disease Group (Low, Int)	Ex7:[RORB-GABRG1]	FALSE	0	-0.056	0.372	0.123	0.742667	36.3909	-0.0936086
Disease Group (Low, Int)	Ex8:[RORB-TLL1-TMTC4]	FALSE	0	-0.38	0.144	0.122	0.4642	38.6412	-0.0936086
Disease Group (Low, Int)	Ex9:[RORB-TLL1-PCP4-MID1]	FALSE	0	-0.048	0.195	0.036	0.179267	66.4412	-0.0936086
Disease Group (Low, Int)	Ex10:[RORB-TLL1-PCP4-TYR]	FALSE	0	-0.082	0.346	0.111	0.529533	13.3474	-0.0936086
Disease Group (Low, Int)	Ex11:[RORB-ADGRL4]	FALSE	0	-0.369	0.231	0.098	0.269333	27.5311	-0.0936086
Disease Group (Low, Int)	Ex12:[THEMIS-PRRX1]	FALSE	0	-0.312	0.011	0.069	0.212467	81.5583	-0.0936086
Disease Group (Low, Int)	Ex13:[THEMIS-POSTN]	FALSE	0	0	0.152	0.02	0.0621333	35.599	-0.0936086
Disease Group (Low, Int)	Ex14:|FEZF2-HTR2C]	FALSE	0	-0.111	0.595	0.178	0.6932	11.0047	-0.0936086
Disease Group (Low, Int)	Ex15:[FEZF2-ADRA1A]	FALSE	0	-0.411	0.317	0.106	0.233067	6.81631	-0.0936086
Disease Group (Low, Int)	Ex16:[FEZF2-SYT6]	FALSE	0	-0.045	0.173	0.028	0.1276	119.979	-0.0936086
Disease Group (Low, Int)	Ex17:[FEZF2-ZFHX3-SEMA3D]	FALSE	0	-0.204	0.245	0.102	0.773	34.5124	-0.0936086
Disease Group (Low, Int)	Ex18:[FEZF2-ZFHX3-SCUBE1]	FALSE	0	0	0	0	0	13.468	-0.0936086
Disease Group (Low, Int)	In1:[LHX6-PVALB-CLMN]	FALSE	0	-0.17	0.139	0.055	0.4374	101.222	-0.0936086
Disease Group (Low, Int)	In2:[LHX6-PVALB-MEPE]	TRUE	0.263841	0	0.601	0.168	0.998867	23.8113	0.287033
Disease Group (Low, Int)	In3:[LHX6-PVALB-COL15A1]	FALSE	0	-0.159	0.251	0.057	0.2656	6.46445	-0.0936086
Disease Group (Low, Int)	In4:[LHX6-SST-MSR1]	FALSE	0	-0.047	0.695	0.124	0.2404	6.86419	-0.0936086
Disease Group (Low, Int)	In5:[LHX6-SST-SPON1]	FALSE	0	-0.389	0.063	0.118	0.579333	8.0794	-0.0936086
Disease Group (Low, Int)	In6:[LHX6-SST-SLC9A2]	FALSE	0	-0.126	0.086	0.021	0.0744667	24.1992	-0.0936086
Disease Group (Low, Int)	In7:[LHX6-SST-B3GAT2]	FALSE	0	-0.107	0.533	0.187	0.8432	7.05205	-0.0936086
Disease Group (Low, Int)	In8:[LHX6-SST-SEL1L3]	FALSE	0	-0.096	0.33	0.112	0.688467	4.43851	-0.0936086
Disease Group (Low, Int)	In9:[LHX6-SST-NPY]	FALSE	0	-0.186	0.488	0.141	0.462667	3.31122	-0.0936086
Disease Group (Low, Int)	In10:[LHX6-ADARB2-LAMP5-HCRTR2]	FALSE	0	-0.557	0.334	0.23	0.786467	12.7728	-0.0936086
Disease Group (Low, Int)	In11:[ADARB2-LAMP5-KIT]	FALSE	0	-0.277	0.18	0.08	0.450333	19.5959	-0.0936086
Disease Group (Low, Int)	In12:[ADARB2-LAMP5-NDNF]	FALSE	0	-0.096	0.187	0.053	0.362467	5.42663	-0.0936086
Disease Group (Low, Int)	In13:[ADARB2-SYT6]	FALSE	0	-0.273	0.285	0.107	0.592867	5.16197	-0.0936086
Disease Group (Low, Int)	In14:[ADARB2-SEMA3C]	FALSE	0	-0.135	0.137	0.032	0.171667	6.47092	-0.0936086
Disease Group (Low, Int)	In15:[ADARB2-VIP-DACH2]	FALSE	0	-0.444	0.306	0.162	0.514067	5.25047	-0.0936086
Disease Group (Low, Int)	In16:[ADARB2-VIP-TAC3-NRP1]	FALSE	0	-0.208	0.29	0.075	0.341333	6.13076	-0.0936086
Disease Group (Low, Int)	In17:[ADARB2-VIP-ABI3BP]	FALSE	0	-0.229	0.345	0.128	0.6314	9.98734	-0.0936086
Disease Group (Low, Int)	In18:[ADARB2-VIP-EXPH5]	FALSE	0	-0.187	0.351	0.129	0.643333	8.67389	-0.0936086
Disease Group (Low, Int)	In19:[ADARB2-CALB2-SCML4]	FALSE	0	-0.376	0.21	0.113	0.463	14.8547	-0.0936086
Sex (Female, Male)	Ex1:[CUX2-SERPINE2-LAMP5]	TRUE	0.276712	0.107	0.446	0.091	1	273.611	0.224347
Sex (Female, Male)	Ex2:[CUX2-RORB-GLIS3-LRRC2]	FALSE	0	-0.117	0.206	0.077	0.6898	252.395	-0.174864
Sex (Female, Male)	Ex3:[CUX2-RORB-GLIS3-SV2C]	FALSE	0	0.114	0.847	0.248	0.810333	51.5213	-0.174864
Sex (Female, Male)	Ex4:[CUX2-RORB-COL5A2-CLMN]	FALSE	0	-0.319	0.3	0.134	0.652267	19.3365	-0.174864
Sex (Female, Male)	Ex5:[RORB-CUX2-EYA4-LAMA3]	TRUE	0.207238	0	0.349	0.103	0.941467	531.782	0.124117
Sex (Female, Male)	Ex6:[RORB-MME]	FALSE	0	-0.29	0.161	0.068	0.285467	5.26982	-0.174864
Sex (Female, Male)	Ex7:[RORB-GABRG1]	TRUE	0.393222	0.068	0.836	0.214	0.989933	50.969	0.392435
Sex (Female, Male)	Ex8:[RORB-TLL1-TMTC4]	FALSE	0	-0.176	0.508	0.189	0.791133	36.525	-0.174864
Sex (Female, Male)	Ex9:[RORB-TLL1-PCP4-MID1]	TRUE	0.427268	0.144	0.722	0.154	1	96.2803	0.441553
Sex (Female, Male)	Ex10:[RORB-TLL1-PCP4-TYR]	TRUE	0.0716587	-0.38	0.437	0.219	0.9744	13.5536	-0.0714826
Sex (Female, Male)	Ex11:[RORB-ADGRL4]	FALSE	0	-0.199	0.733	0.221	0.604733	26.0234	-0.174864
Sex (Female, Male)	Ex12:[THEMIS-PRRX1]	FALSE	0	-0.054	0.312	0.086	0.587867	77.0917	-0.174864
Sex (Female, Male)	Ex13:[THEMIS-POSTN]	FALSE	0	-0.142	0	0.014	0.0348667	33.6494	-0.174864
Sex (Female, Male)	Ex14:|FEZF2-HTR2C]	FALSE	0	-0.264	0.126	0.096	0.649933	10.402	-0.174864
Sex (Female, Male)	Ex15:[FEZF2-ADRA1A]	FALSE	0	-0.427	0.33	0.192	0.7938	6.44301	-0.174864
Sex (Female, Male)	Ex16:[FEZF2-SYT6]	FALSE	0	-0.061	0.226	0.04	0.162	113.408	-0.174864
Sex (Female, Male)	Ex17:[FEZF2-ZFHX3-SEMA3D]	FALSE	0	-0.418	0.164	0.116	0.5054	32.6223	-0.174864
Sex (Female, Male)	Ex18:[FEZF2-ZFHX3-SCUBE1]	FALSE	0	0	0	0	0	12.7304	-0.174864
Sex (Female, Male)	In1:[LHX6-PVALB-CLMN]	FALSE	0	-0.155	0.277	0.097	0.594533	95.6787	-0.174864
Sex (Female, Male)	In2:[LHX6-PVALB-MEPE]	FALSE	0	-0.255	0.147	0.083	0.455333	17.2877	-0.174864
Sex (Female, Male)	In3:[LHX6-PVALB-COL15A1]	FALSE	0	-0.232	0.421	0.096	0.257933	6.11042	-0.174864
Sex (Female, Male)	In4:[LHX6-SST-MSR1]	FALSE	0	-0.455	0.107	0.147	0.670533	6.48827	-0.174864
Sex (Female, Male)	In5:[LHX6-SST-SPON1]	FALSE	0	-0.508	0.395	0.186	0.406333	7.63693	-0.174864
Sex (Female, Male)	In6:[LHX6-SST-SLC9A2]	FALSE	0	-0.005	0.285	0.094	0.510067	22.8739	-0.174864
Sex (Female, Male)	In7:[LHX6-SST-B3GAT2]	FALSE	0	0	0.583	0.131	0.203	6.66584	-0.174864
Sex (Female, Male)	In8:[LHX6-SST-SEL1L3]	FALSE	0	-0.234	0.361	0.133	0.579533	4.19543	-0.174864
Sex (Female, Male)	In9:[LHX6-SST-NPY]	FALSE	0	-0.001	0.456	0.157	0.716333	3.12988	-0.174864
Sex (Female, Male)	In10:[LHX6-ADARB2-LAMP5-HCRTR2]	FALSE	0	-0.628	0.176	0.185	0.5088	12.0733	-0.174864
Sex (Female, Male)	In11:[ADARB2-LAMP5-KIT]	FALSE	0	-0.329	0.047	0.091	0.3086	18.5227	-0.174864
Sex (Female, Male)	In12:[ADARB2-LAMP5-NDNF]	FALSE	0	-0.259	0.279	0.117	0.5804	5.12944	-0.174864
Sex (Female, Male)	In13:[ADARB2-SYT6]	FALSE	0	-0.342	0.131	0.079	0.301933	4.87927	-0.174864
Sex (Female, Male)	In14:[ADARB2-SEMA3C]	FALSE	0	-0.263	0.326	0.116	0.501	6.11654	-0.174864
Sex (Female, Male)	In15:[ADARB2-VIP-DACH2]	TRUE	0.117175	-0.407	0.5	0.275	0.958267	5.5799	-0.00581663
Sex (Female, Male)	In16:[ADARB2-VIP-TAC3-NRP1]	FALSE	0	-0.654	-0.001	0.113	0.0855333	5.795	-0.174864
Sex (Female, Male)	In17:[ADARB2-VIP-ABI3BP]	FALSE	0	-0.33	0.182	0.082	0.2464	9.44038	-0.174864
Sex (Female, Male)	In18:[ADARB2-VIP-EXPH5]	FALSE	0	-0.311	0.164	0.031	0.0694	8.19887	-0.174864
Sex (Female, Male)	In19:[ADARB2-CALB2-SCML4]	FALSE	0	-0.267	0.192	0.086	0.508667	14.0412	-0.174864
APOE (E3/E3, E3/E4)	Ex1:[CUX2-SERPINE2-LAMP5]	FALSE	0	-0.161	0.032	0.046	0.372	233.056	-0.00710264
APOE (E3/E3, E3/E4)	Ex2:[CUX2-RORB-GLIS3-LRRC2]	FALSE	0	-0.027	0.225	0.077	0.693067	283.519	-0.00710264
APOE (E3/E3, E3/E4)	Ex3:[CUX2-RORB-GLIS3-SV2C]	TRUE	0.0537331	-0.025	0.171	0.056	0.854933	61.0695	0.0704179
APOE (E3/E3, E3/E4)	Ex4:[CUX2-RORB-COL5A2-CLMN]	FALSE	0	-0.022	0.32	0.086	0.4392	21.721	-0.00710264
APOE (E3/E3, E3/E4)	Ex5:[RORB-CUX2-EYA4-LAMA3]	TRUE	0.0100307	-0.075	0.1	0.043	0.8742	490.443	0.00736854
APOE (E3/E3, E3/E4)	Ex6:[RORB-MME]	TRUE	0.00165775	-0.138	0.172	0.077	0.865133	5.92948	-0.00471101
APOE (E3/E3, E3/E4)	Ex7:[RORB-GABRG1]	FALSE	0	-0.091	0.167	0.059	0.801267	38.6397	-0.00710264
APOE (E3/E3, E3/E4)	Ex8:[RORB-TLL1-TMTC4]	FALSE	0	0	0.055	0.006	0.0448667	41.029	-0.00710264
APOE (E3/E3, E3/E4)	Ex9:[RORB-TLL1-PCP4-MID1]	FALSE	0	-0.145	0.157	0.061	0.603933	70.547	-0.00710264
APOE (E3/E3, E3/E4)	Ex10:[RORB-TLL1-PCP4-TYR]	FALSE	0	-0.111	0.077	0.03	0.247533	14.1722	-0.00710264
APOE (E3/E3, E3/E4)	Ex11:[RORB-ADGRL4]	FALSE	0	-0.071	0.13	0.043	0.550933	29.2324	-0.00710264
APOE (E3/E3, E3/E4)	Ex12:[THEMIS-PRRX1]	FALSE	0	-0.124	0.069	0.036	0.395933	86.5982	-0.00710264
APOE (E3/E3, E3/E4)	Ex13:[THEMIS-POSTN]	FALSE	0	-0.041	0.106	0.027	0.305667	37.7989	-0.00710264
APOE (E3/E3, E3/E4)	Ex14:|FEZF2-HTR2C]	FALSE	0	-0.105	0.062	0.024	0.220667	11.6847	-0.00710264
APOE (E3/E3, E3/E4)	Ex15:[FEZF2-ADRA1A]	FALSE	0	-0.028	0.147	0.034	0.2892	7.23752	-0.00710264
APOE (E3/E3, E3/E4)	Ex16:[FEZF2-SYT6]	FALSE	0	-0.184	0.072	0.064	0.771133	127.393	-0.00710264
APOE (E3/E3, E3/E4)	Ex17:[FEZF2-ZFHX3-SEMA3D]	FALSE	0	-0.004	0.01	0.001	0.00853333	36.6451	-0.00710264
APOE (E3/E3, E3/E4)	Ex18:[FEZF2-ZFHX3-SCUBE1]	FALSE	0	0	0	0	0	14.3003	-0.00710264
APOE (E3/E3, E3/E4)	In1:[LHX6-PVALB-CLMN]	FALSE	0	0	0.201	0.064	0.436	107.477	-0.00710264
APOE (E3/E3, E3/E4)	In2:[LHX6-PVALB-MEPE]	FALSE	0	-0.093	0.065	0.026	0.390333	19.4195	-0.00710264
APOE (E3/E3, E3/E4)	In3:[LHX6-PVALB-COL15A1]	TRUE	0.0732122	0	0.199	0.072	0.9254	7.3853	0.0985202
APOE (E3/E3, E3/E4)	In4:[LHX6-SST-MSR1]	FALSE	0	-0.28	0.027	0.092	0.7192	7.28837	-0.00710264
APOE (E3/E3, E3/E4)	In5:[LHX6-SST-SPON1]	TRUE	0.0813561	-0.041	0.284	0.095	0.975467	9.30578	0.110269
APOE (E3/E3, E3/E4)	In6:[LHX6-SST-SLC9A2]	FALSE	0	-0.017	0.126	0.027	0.299533	25.6946	-0.00710264
APOE (E3/E3, E3/E4)	In7:[LHX6-SST-B3GAT2]	FALSE	0	-0.05	0.209	0.059	0.471467	7.48783	-0.00710264
APOE (E3/E3, E3/E4)	In8:[LHX6-SST-SEL1L3]	FALSE	0	-0.03	0.202	0.038	0.206467	4.71279	-0.00710264
APOE (E3/E3, E3/E4)	In9:[LHX6-SST-NPY]	FALSE	0	-0.024	0.118	0.026	0.275133	3.51584	-0.00710264
APOE (E3/E3, E3/E4)	In10:[LHX6-ADARB2-LAMP5-HCRTR2]	FALSE	0	-0.076	0.201	0.049	0.320267	13.5621	-0.00710264
APOE (E3/E3, E3/E4)	In11:[ADARB2-LAMP5-KIT]	FALSE	0	-0.246	0.11	0.042	0.140533	20.8068	-0.00710264
APOE (E3/E3, E3/E4)	In12:[ADARB2-LAMP5-NDNF]	FALSE	0	-0.212	0.122	0.072	0.739933	5.76197	-0.00710264
APOE (E3/E3, E3/E4)	In13:[ADARB2-SYT6]	FALSE	0	-0.084	0.166	0.018	0.0744	5.48095	-0.00710264
APOE (E3/E3, E3/E4)	In14:[ADARB2-SEMA3C]	FALSE	0	-0.076	0.082	0.031	0.465867	6.87079	-0.00710264
APOE (E3/E3, E3/E4)	In15:[ADARB2-VIP-DACH2]	FALSE	0	-0.252	0.016	0.077	0.565933	5.57493	-0.00710264
APOE (E3/E3, E3/E4)	In16:[ADARB2-VIP-TAC3-NRP1]	FALSE	0	-0.099	0.05	0.024	0.3136	6.50961	-0.00710264
APOE (E3/E3, E3/E4)	In17:[ADARB2-VIP-ABI3BP]	FALSE	0	-0.007	0.185	0.057	0.725067	10.6045	-0.00710264
APOE (E3/E3, E3/E4)	In18:[ADARB2-VIP-EXPH5]	FALSE	0	-0.01	0	0.001	0.0229333	9.2099	-0.00710264
APOE (E3/E3, E3/E4)	In19:[ADARB2-CALB2-SCML4]	FALSE	0	-0.115	0.144	0.058	0.753467	15.7727	-0.00710264
APOE (E3/E3, E4/E4)	Ex1:[CUX2-SERPINE2-LAMP5]	TRUE	0.369343	0.032	0.738	0.198	0.989533	335.082	0.516735
APOE (E3/E3, E4/E4)	Ex2:[CUX2-RORB-GLIS3-LRRC2]	FALSE	0	-0.251	0.106	0.051	0.2392	281.753	-0.0161148
APOE (E3/E3, E4/E4)	Ex3:[CUX2-RORB-GLIS3-SV2C]	FALSE	0	0.151	1.146	0.362	0.777133	57.5142	-0.0161148
APOE (E3/E3, E4/E4)	Ex4:[CUX2-RORB-COL5A2-CLMN]	TRUE	0.477789	-0.072	1.06	0.331	0.9296	34.8071	0.673189
APOE (E3/E3, E4/E4)	Ex5:[RORB-CUX2-EYA4-LAMA3]	TRUE	-0.336686	-0.581	-0.058	0.14	0.9996	344.587	-0.50185
APOE (E3/E3, E4/E4)	Ex6:[RORB-MME]	FALSE	0	-0.94	0.4	0.358	0.785733	5.8828	-0.0161148
APOE (E3/E3, E4/E4)	Ex7:[RORB-GABRG1]	FALSE	0	-0.133	0.578	0.158	0.468267	38.399	-0.0161148
APOE (E3/E3, E4/E4)	Ex8:[RORB-TLL1-TMTC4]	FALSE	0	-0.252	0.578	0.133	0.2832	40.7735	-0.0161148
APOE (E3/E3, E4/E4)	Ex9:[RORB-TLL1-PCP4-MID1]	FALSE	0	-0.087	0.733	0.244	0.585867	70.1077	-0.0161148
APOE (E3/E3, E4/E4)	Ex10:[RORB-TLL1-PCP4-TYR]	TRUE	0.0626428	-0.51	0.677	0.31	0.9476	14.9944	0.0742596
APOE (E3/E3, E4/E4)	Ex11:[RORB-ADGRL4]	FALSE	0	-0.045	0.445	0.122	0.3476	29.0504	-0.0161148
APOE (E3/E3, E4/E4)	Ex12:[THEMIS-PRRX1]	TRUE	0.325572	-0.136	0.74	0.235	0.969	119.176	0.453586
APOE (E3/E3, E4/E4)	Ex13:[THEMIS-POSTN]	FALSE	0	-0.412	0.263	0.127	0.3912	37.5635	-0.0161148
APOE (E3/E3, E4/E4)	Ex14:|FEZF2-HTR2C]	FALSE	0	-0.436	0.698	0.075	0.0602	11.6119	-0.0161148
APOE (E3/E3, E4/E4)	Ex15:[FEZF2-ADRA1A]	FALSE	0	-0.96	0.387	0.35	0.8118	7.19245	-0.0161148
APOE (E3/E3, E4/E4)	Ex16:[FEZF2-SYT6]	FALSE	0	-0.209	0.425	0.11	0.364867	126.6	-0.0161148
APOE (E3/E3, E4/E4)	Ex17:[FEZF2-ZFHX3-SEMA3D]	FALSE	0	0	0.655	0.088	0.0579333	36.4169	-0.0161148
APOE (E3/E3, E4/E4)	Ex18:[FEZF2-ZFHX3-SCUBE1]	FALSE	0	0	0	0	0	14.2112	-0.0161148
APOE (E3/E3, E4/E4)	In1:[LHX6-PVALB-CLMN]	FALSE	0	-0.396	0.273	0.137	0.6336	106.808	-0.0161148
APOE (E3/E3, E4/E4)	In2:[LHX6-PVALB-MEPE]	FALSE	0	-0.646	0.181	0.204	0.540667	19.2986	-0.0161148
APOE (E3/E3, E4/E4)	In3:[LHX6-PVALB-COL15A1]	TRUE	0.131298	-0.402	0.697	0.276	0.9646	7.77824	0.173308
APOE (E3/E3, E4/E4)	In4:[LHX6-SST-MSR1]	FALSE	0	-0.388	0.746	0.281	0.841067	7.24298	-0.0161148
APOE (E3/E3, E4/E4)	In5:[LHX6-SST-SPON1]	FALSE	0	-0.659	0	0.108	0.072	8.52525	-0.0161148
APOE (E3/E3, E4/E4)	In6:[LHX6-SST-SLC9A2]	FALSE	0	-0.019	0.77	0.25	0.7048	25.5346	-0.0161148
APOE (E3/E3, E4/E4)	In7:[LHX6-SST-B3GAT2]	FALSE	0	0	1.532	0.384	0.2118	7.4412	-0.0161148
APOE (E3/E3, E4/E4)	In8:[LHX6-SST-SEL1L3]	FALSE	0	-0.338	0.798	0.253	0.514467	4.68344	-0.0161148
APOE (E3/E3, E4/E4)	In9:[LHX6-SST-NPY]	FALSE	0	-0.033	0.398	0.069	0.1416	3.49395	-0.0161148
APOE (E3/E3, E4/E4)	In10:[LHX6-ADARB2-LAMP5-HCRTR2]	FALSE	0	-0.549	0.645	0.186	0.3038	13.4776	-0.0161148
APOE (E3/E3, E4/E4)	In11:[ADARB2-LAMP5-KIT]	TRUE	0.233903	-0.403	0.822	0.344	0.8954	26.1261	0.321336
APOE (E3/E3, E4/E4)	In12:[ADARB2-LAMP5-NDNF]	FALSE	0	-0.748	0.039	0.202	0.335867	5.72609	-0.0161148
APOE (E3/E3, E4/E4)	In13:[ADARB2-SYT6]	FALSE	0	-0.37	0.519	0.175	0.610467	5.44682	-0.0161148
APOE (E3/E3, E4/E4)	In14:[ADARB2-SEMA3C]	FALSE	0	-0.649	0.534	0.268	0.6152	6.828	-0.0161148
APOE (E3/E3, E4/E4)	In15:[ADARB2-VIP-DACH2]	FALSE	0	-0.339	0.866	0.285	0.682867	5.54021	-0.0161148
APOE (E3/E3, E4/E4)	In16:[ADARB2-VIP-TAC3-NRP1]	FALSE	0	-0.247	0.066	0.043	0.191333	6.46907	-0.0161148
APOE (E3/E3, E4/E4)	In17:[ADARB2-VIP-ABI3BP]	FALSE	0	-0.589	0.472	0.154	0.321133	10.5385	-0.0161148
APOE (E3/E3, E4/E4)	In18:[ADARB2-VIP-EXPH5]	TRUE	0.193018	-0.17	0.665	0.23	0.99	11.1012	0.262351
APOE (E3/E3, E4/E4)	In19:[ADARB2-CALB2-SCML4]	FALSE	0	-0.072	0.492	0.09	0.1734	15.6745	-0.0161148
Assay (DropSeq, 10x-Chr-V3)	Ex1:[CUX2-SERPINE2-LAMP5]	FALSE	0	-0.194	0.34	0.079	0.286067	255.697	0.126657
Assay (DropSeq, 10x-Chr-V3)	Ex2:[CUX2-RORB-GLIS3-LRRC2]	FALSE	0	-0.014	0.455	0.145	0.7758	311.063	0.126657
Assay (DropSeq, 10x-Chr-V3)	Ex3:[CUX2-RORB-GLIS3-SV2C]	TRUE	0.397031	-0.096	0.769	0.24	0.997933	94.4457	0.69945
Assay (DropSeq, 10x-Chr-V3)	Ex4:[CUX2-RORB-COL5A2-CLMN]	FALSE	0	-0.627	-0.025	0.2	0.507333	23.8312	0.126657
Assay (DropSeq, 10x-Chr-V3)	Ex5:[RORB-CUX2-EYA4-LAMA3]	TRUE	-0.406456	-0.65	-0.157	0.127	1	354.794	-0.459736
Assay (DropSeq, 10x-Chr-V3)	Ex6:[RORB-MME]	FALSE	0	-0.508	0.408	0.142	0.231067	6.49475	0.126657
Assay (DropSeq, 10x-Chr-V3)	Ex7:[RORB-GABRG1]	TRUE	-1.00789	-1.599	-0.385	0.334	1	15.4731	-1.32743
Assay (DropSeq, 10x-Chr-V3)	Ex8:[RORB-TLL1-TMTC4]	FALSE	0	-0.235	0.412	0.137	0.577067	45.0149	0.126657
Assay (DropSeq, 10x-Chr-V3)	Ex9:[RORB-TLL1-PCP4-MID1]	FALSE	0	-0.286	0.211	0.057	0.216067	77.4006	0.126657
Assay (DropSeq, 10x-Chr-V3)	Ex10:[RORB-TLL1-PCP4-TYR]	FALSE	0	-0.232	0.249	0.055	0.176867	15.549	0.126657
Assay (DropSeq, 10x-Chr-V3)	Ex11:[RORB-ADGRL4]	FALSE	0	-0.039	0.898	0.3	0.7972	32.0723	0.126657
Assay (DropSeq, 10x-Chr-V3)	Ex12:[THEMIS-PRRX1]	FALSE	0	-0.339	0.038	0.045	0.0869333	95.0111	0.126657
Assay (DropSeq, 10x-Chr-V3)	Ex13:[THEMIS-POSTN]	FALSE	0	-0.125	0.816	0.267	0.4878	41.471	0.126657
Assay (DropSeq, 10x-Chr-V3)	Ex14:|FEZF2-HTR2C]	FALSE	0	-0.596	0.33	0.203	0.613933	12.8198	0.126657
Assay (DropSeq, 10x-Chr-V3)	Ex15:[FEZF2-ADRA1A]	FALSE	0	-0.755	0.447	0.326	0.849933	7.94064	0.126657
Assay (DropSeq, 10x-Chr-V3)	Ex16:[FEZF2-SYT6]	FALSE	0	0	0.131	0.01	0.0268	139.769	0.126657
Assay (DropSeq, 10x-Chr-V3)	Ex17:[FEZF2-ZFHX3-SEMA3D]	FALSE	0	-0.65	0.163	0.201	0.668533	40.2051	0.126657
Assay (DropSeq, 10x-Chr-V3)	Ex18:[FEZF2-ZFHX3-SCUBE1]	FALSE	0	0	0	0	0	15.6895	0.126657
Assay (DropSeq, 10x-Chr-V3)	In1:[LHX6-PVALB-CLMN]	FALSE	0	-0.163	0.222	0.062	0.297533	117.919	0.126657
Assay (DropSeq, 10x-Chr-V3)	In2:[LHX6-PVALB-MEPE]	FALSE	0	-0.531	0.221	0.151	0.4424	21.3061	0.126657
Assay (DropSeq, 10x-Chr-V3)	In3:[LHX6-PVALB-COL15A1]	FALSE	0	-0.424	0.297	0.168	0.5986	7.53075	0.126657
Assay (DropSeq, 10x-Chr-V3)	In4:[LHX6-SST-MSR1]	FALSE	0	-0.168	0.735	0.235	0.6528	7.99642	0.126657
Assay (DropSeq, 10x-Chr-V3)	In5:[LHX6-SST-SPON1]	FALSE	0	-0.413	0.339	0.144	0.5	9.41208	0.126657
Assay (DropSeq, 10x-Chr-V3)	In6:[LHX6-SST-SLC9A2]	FALSE	0	-0.302	0.476	0.189	0.721	28.1908	0.126657
Assay (DropSeq, 10x-Chr-V3)	In7:[LHX6-SST-B3GAT2]	FALSE	0	-0.475	0.349	0.137	0.3578	8.21527	0.126657
Assay (DropSeq, 10x-Chr-V3)	In8:[LHX6-SST-SEL1L3]	TRUE	-0.0420753	-0.328	0.236	0.144	0.922	4.95759	0.0659547
Assay (DropSeq, 10x-Chr-V3)	In9:[LHX6-SST-NPY]	TRUE	-0.154648	-0.887	0.355	0.331	0.893733	3.3047	-0.0964534
Assay (DropSeq, 10x-Chr-V3)	In10:[LHX6-ADARB2-LAMP5-HCRTR2]	FALSE	0	-0.372	0.572	0.135	0.272867	14.8796	0.126657
Assay (DropSeq, 10x-Chr-V3)	In11:[ADARB2-LAMP5-KIT]	FALSE	0	-0.164	0.68	0.219	0.582267	22.8281	0.126657
Assay (DropSeq, 10x-Chr-V3)	In12:[ADARB2-LAMP5-NDNF]	FALSE	0	-0.243	0.452	0.145	0.462133	6.32174	0.126657
Assay (DropSeq, 10x-Chr-V3)	In13:[ADARB2-SYT6]	FALSE	0	-0.52	0.195	0.164	0.6774	6.01342	0.126657
Assay (DropSeq, 10x-Chr-V3)	In14:[ADARB2-SEMA3C]	FALSE	0	-0.3	0.174	0.083	0.384733	7.53828	0.126657
Assay (DropSeq, 10x-Chr-V3)	In15:[ADARB2-VIP-DACH2]	FALSE	0			0	0	6.11652	0.126657
Assay (DropSeq, 10x-Chr-V3)	In16:[ADARB2-VIP-TAC3-NRP1]	FALSE	0	-0.377	0.205	0.095	0.283333	7.14201	0.126657
Assay (DropSeq, 10x-Chr-V3)	In17:[ADARB2-VIP-ABI3BP]	FALSE	0	-0.318	0.013	0.049	0.0598667	11.6347	0.126657
Assay (DropSeq, 10x-Chr-V3)	In18:[ADARB2-VIP-EXPH5]	FALSE	0	-0.649	0.277	0.162	0.365933	10.1046	0.126657
Assay (DropSeq, 10x-Chr-V3)	In19:[ADARB2-CALB2-SCML4]	FALSE	0	-0.11	0.518	0.163	0.474333	17.305	0.126657
Age	Ex1:[CUX2-SERPINE2-LAMP5]	TRUE	-0.136201	-0.223	-0.057	0.046	0.9996	201.42	-0.217573
Age	Ex2:[CUX2-RORB-GLIS3-LRRC2]	FALSE	0	-0.035	0.102	0.037	0.7944	280.786	-0.0210763
Age	Ex3:[CUX2-RORB-GLIS3-SV2C]	FALSE	0	-0.073	0.028	0.012	0.119733	57.3168	-0.0210763
Age	Ex4:[CUX2-RORB-COL5A2-CLMN]	TRUE	0.00712895	-0.106	0.096	0.049	0.915467	21.6655	-0.0107914
Age	Ex5:[RORB-CUX2-EYA4-LAMA3]	TRUE	0.11145	0.04	0.174	0.039	0.981667	537.562	0.139712
Age	Ex6:[RORB-MME]	FALSE	0	0	0.227	0.079	0.548533	5.8626	-0.0210763
Age	Ex7:[RORB-GABRG1]	FALSE	0			0	0	38.2672	-0.0210763
Age	Ex8:[RORB-TLL1-TMTC4]	FALSE	0	-0.03	0.064	0.009	0.0864	40.6335	-0.0210763
Age	Ex9:[RORB-TLL1-PCP4-MID1]	FALSE	0	-0.147	0.083	0.054	0.725133	69.867	-0.0210763
Age	Ex10:[RORB-TLL1-PCP4-TYR]	FALSE	0	-0.089	0.093	0.029	0.271733	14.0356	-0.0210763
Age	Ex11:[RORB-ADGRL4]	FALSE	0	-0.004	0.064	0.005	0.0269333	28.9507	-0.0210763
Age	Ex12:[THEMIS-PRRX1]	FALSE	0	-0.174	0.02	0.057	0.6	85.7635	-0.0210763
Age	Ex13:[THEMIS-POSTN]	FALSE	0	-0.159	0.046	0.054	0.820067	37.4345	-0.0210763
Age	Ex14:|FEZF2-HTR2C]	TRUE	0.100139	0.021	0.209	0.057	0.8814	12.7909	0.123394
Age	Ex15:[FEZF2-ADRA1A]	FALSE	0	-0.147	0.103	0.049	0.4762	7.16776	-0.0210763
Age	Ex16:[FEZF2-SYT6]	FALSE	0	-0.214	0	0.068	0.477267	126.165	-0.0210763
Age	Ex17:[FEZF2-ZFHX3-SEMA3D]	FALSE	0	-0.034	0.123	0.035	0.3668	36.2919	-0.0210763
Age	Ex18:[FEZF2-ZFHX3-SCUBE1]	FALSE	0	0	0	0	0	14.1624	-0.0210763
Age	In1:[LHX6-PVALB-CLMN]	FALSE	0	-0.081	0.078	0.026	0.326067	106.441	-0.0210763
Age	In2:[LHX6-PVALB-MEPE]	FALSE	0	-0.165	0.123	0.079	0.8204	19.2323	-0.0210763
Age	In3:[LHX6-PVALB-COL15A1]	FALSE	0	-0.176	0.124	0.069	0.6902	6.79776	-0.0210763
Age	In4:[LHX6-SST-MSR1]	FALSE	0	-0.089	0.08	0.027	0.383067	7.21811	-0.0210763
Age	In5:[LHX6-SST-SPON1]	TRUE	-0.00104536	-0.136	0.105	0.062	0.9644	8.48711	-0.0225845
Age	In6:[LHX6-SST-SLC9A2]	FALSE	0	-0.109	0.003	0.014	0.0666	25.4469	-0.0210763
Age	In7:[LHX6-SST-B3GAT2]	FALSE	0	-0.098	0.044	0.028	0.4028	7.41566	-0.0210763
Age	In8:[LHX6-SST-SEL1L3]	FALSE	0	-0.114	0.162	0.051	0.453933	4.66736	-0.0210763
Age	In9:[LHX6-SST-NPY]	TRUE	-0.0434365	-0.198	0.171	0.08	0.862867	3.33395	-0.083742
Age	In10:[LHX6-ADARB2-LAMP5-HCRTR2]	FALSE	0	-0.079	0.121	0.042	0.478933	13.4314	-0.0210763
Age	In11:[ADARB2-LAMP5-KIT]	FALSE	0	-0.013	0.094	0.007	0.024	20.6062	-0.0210763
Age	In12:[ADARB2-LAMP5-NDNF]	FALSE	0	-0.143	0.108	0.065	0.750333	5.70643	-0.0210763
Age	In13:[ADARB2-SYT6]	FALSE	0	-0.156	0.003	0.049	0.483067	5.42812	-0.0210763
Age	In14:[ADARB2-SEMA3C]	FALSE	0	-0.062	0.288	0.06	0.245667	6.80456	-0.0210763
Age	In15:[ADARB2-VIP-DACH2]	FALSE	0	-0.116	0.015	0.036	0.5612	5.52119	-0.0210763
Age	In16:[ADARB2-VIP-TAC3-NRP1]	FALSE	0	-0.032	0.187	0.052	0.382533	6.44686	-0.0210763
Age	In17:[ADARB2-VIP-ABI3BP]	TRUE	-0.032383	-0.151	0.058	0.059	0.945133	10.1676	-0.0677951
Age	In18:[ADARB2-VIP-EXPH5]	FALSE	0	-0.113	0.11	0.025	0.2034	9.12113	-0.0210763
Age	In19:[ADARB2-CALB2-SCML4]	TRUE	-0.037806	-0.181	0.097	0.076	0.952133	15.0411	-0.0756189

## Sheet: BA9_reference
Covariate (reference, comparison group)	Cell type	Significant	Final parameter	HDI 3%	HDI 97%	SD	Inclusion probability	Expected sample	log2-fold change
Disease Group (Low, High)	Chandelier	FALSE	0	-0.107	0.196	0.067	0.564267	30.8048	0.0101746
Disease Group (Low, High)	L2_3_IT	FALSE	0	-0.204	0.04	0.075	0.8348	1823.79	0.0101746
Disease Group (Low, High)	L4_IT	TRUE	0.135437	0.029	0.255	0.063	0.999733	624.598	0.205569
Disease Group (Low, High)	L5_6_NP	FALSE	0	-0.036	0.135	0.024	0.157933	110.021	0.0101746
Disease Group (Low, High)	L5_ET	FALSE	0	-0.176	0.167	0.039	0.1628	26.7537	0.0101746
Disease Group (Low, High)	L5_IT	TRUE	-0.110443	-0.209	0.002	0.061	0.9454	665.959	-0.149161
Disease Group (Low, High)	L6_CT	FALSE	0	-0.13	0.134	0.04	0.360533	169.3	0.0101746
Disease Group (Low, High)	L6_IT	FALSE	0			0	0	429.951	0.0101746
Disease Group (Low, High)	L6_IT_car3	FALSE	0			0	0	96.1271	0.0101746
Disease Group (Low, High)	L6b	FALSE	0	-0.138	0.284	0.084	0.364333	208.028	0.0101746
Disease Group (Low, High)	Lamp5	FALSE	0	-0.494	-0.033	0.162	0.773867	132.777	0.0101746
Disease Group (Low, High)	Lamp5_Lhx6	TRUE	0.0538387	-0.048	0.207	0.065	0.876133	73.0767	0.0878473
Disease Group (Low, High)	Pax6	FALSE	0	0	0	0	0	33.3705	0.0101746
Disease Group (Low, High)	Pvalb	FALSE	0	-0.059	0.053	0.013	0.157467	351.311	0.0101746
Disease Group (Low, High)	Sncg	FALSE	0	-0.506	0.134	0.16	0.602067	43.8893	0.0101746
Disease Group (Low, High)	Sst	FALSE	0	-0.139	0	0.015	0.0458	142.404	0.0101746
Disease Group (Low, High)	Sst_Chodl	FALSE	0	-0.022	0.365	0.11	0.646733	11.4121	0.0101746
Disease Group (Low, High)	Vip	TRUE	-0.227734	-0.369	0	0.106	0.945667	162.38	-0.318377
Disease Group (Low, Int)	Chandelier	FALSE	0	-0.054	0.051	0.027	0.759533	31.16	0.0267141
Disease Group (Low, Int)	L2_3_IT	FALSE	0	-0.053	0.113	0.036	0.6058	1844.82	0.0267141
Disease Group (Low, Int)	L4_IT	FALSE	0	-0.058	0.104	0.027	0.340067	551.773	0.0267141
Disease Group (Low, Int)	L5_6_NP	FALSE	0	-0.156	0	0.027	0.1122	111.29	0.0267141
Disease Group (Low, Int)	L5_ET	TRUE	0.00816791	-0.052	0.083	0.034	0.851133	27.2841	0.0384979
Disease Group (Low, Int)	L5_IT	TRUE	-0.0518921	-0.132	0.019	0.043	0.914333	714.258	-0.0481504
Disease Group (Low, Int)	L6_CT	TRUE	-0.0667658	-0.162	0.021	0.05	0.9976	160.192	-0.0696085
Disease Group (Low, Int)	L6_IT	TRUE	-0.1191	-0.247	-0.012	0.068	0.9998	386.077	-0.145111
Disease Group (Low, Int)	L6_IT_car3	FALSE	0	-0.099	0.046	0.026	0.373267	97.2355	0.0267141
Disease Group (Low, Int)	L6b	TRUE	0.0524825	-0.019	0.13	0.041	0.993133	221.765	0.10243
Disease Group (Low, Int)	Lamp5	TRUE	-0.0441734	-0.146	0.079	0.063	0.999133	128.504	-0.0370146
Disease Group (Low, Int)	Lamp5_Lhx6	FALSE	0	-0.024	0	0.002	0.0154667	70.0449	0.0267141
Disease Group (Low, Int)	Pax6	FALSE	0	0	0	0	0	33.7552	0.0267141
Disease Group (Low, Int)	Pvalb	TRUE	0.0339499	-0.08	0.134	0.053	0.858067	367.633	0.0756935
Disease Group (Low, Int)	Sncg	FALSE	0	-0.064	0.044	0.011	0.138	44.3954	0.0267141
Disease Group (Low, Int)	Sst	TRUE	-0.0227941	-0.141	0.1	0.066	0.969133	140.8	-0.00617076
Disease Group (Low, Int)	Sst_Chodl	TRUE	-0.015918	-0.112	0.099	0.054	0.9494	11.3614	0.00374926
Disease Group (Low, Int)	Vip	TRUE	-0.0633027	-0.159	0.023	0.053	0.9622	193.608	-0.0646124
Sex (Female, Male)	Chandelier	FALSE	0	0	0.406	0.128	0.760467	31.9502	0.0628452
Sex (Female, Male)	L2_3_IT	FALSE	0	-0.016	0	0.001	0.0148	1891.6	0.0628452
Sex (Female, Male)	L4_IT	FALSE	0	-0.258	0.019	0.085	0.674333	565.766	0.0628452
Sex (Female, Male)	L5_6_NP	FALSE	0	-0.208	0.05	0.054	0.282867	114.112	0.0628452
Sex (Female, Male)	L5_ET	FALSE	0	-0.161	0.095	0.046	0.287933	27.7484	0.0628452
Sex (Female, Male)	L5_IT	TRUE	-0.188666	-0.297	-0.074	0.062	1	638.75	-0.209342
Sex (Female, Male)	L6_CT	FALSE	0	-0.087	0.16	0.04	0.246667	175.595	0.0628452
Sex (Female, Male)	L6_IT	TRUE	-0.280784	-0.418	-0.149	0.074	1	336.769	-0.34224
Sex (Female, Male)	L6_IT_car3	TRUE	-0.0767132	-0.286	0.106	0.111	0.981	92.339	-0.0478286
Sex (Female, Male)	L6b	TRUE	-0.314248	-0.494	-0.109	0.107	1	157.58	-0.390519
Sex (Female, Male)	Lamp5	FALSE	0	-0.055	0.212	0.064	0.589733	137.714	0.0628452
Sex (Female, Male)	Lamp5_Lhx6	FALSE	0	-0.214	0.2	0.104	0.6388	71.8212	0.0628452
Sex (Female, Male)	Pax6	FALSE	0	0	0	0	0	34.6113	0.0628452
Sex (Female, Male)	Pvalb	FALSE	0	-0.124	0.186	0.082	0.667	364.374	0.0628452
Sex (Female, Male)	Sncg	FALSE	0	-0.113	0.037	0.026	0.241733	45.5213	0.0628452
Sex (Female, Male)	Sst	TRUE	0.299596	0.07	0.466	0.103	1	199.293	0.495071
Sex (Female, Male)	Sst_Chodl	TRUE	-0.0752153	-0.318	0.077	0.105	0.952667	10.9788	-0.0456676
Sex (Female, Male)	Vip	TRUE	0.124067	-0.026	0.266	0.086	0.9524	239.427	0.241836
APOE (E3/E3, E2/E4)	Chandelier	FALSE	0	-0.178	0.102	0.044	0.305733	30.4121	-0.0083372
APOE (E3/E3, E2/E4)	L2_3_IT	FALSE	0	-0.091	0.093	0.012	0.0603333	1800.54	-0.0083372
APOE (E3/E3, E2/E4)	L4_IT	TRUE	0.0485995	-0.276	0.355	0.15	0.8672	565.347	0.061777
APOE (E3/E3, E2/E4)	L5_6_NP	FALSE	0	0	0.381	0.067	0.1372	108.618	-0.0083372
APOE (E3/E3, E2/E4)	L5_ET	FALSE	0	-0.316	0.432	0.166	0.737933	26.4126	-0.0083372
APOE (E3/E3, E2/E4)	L5_IT	FALSE	0	-0.1	0.128	0.022	0.120933	734.243	-0.0083372
APOE (E3/E3, E2/E4)	L6_CT	FALSE	0	-0.021	0.345	0.073	0.338333	167.141	-0.0083372
APOE (E3/E3, E2/E4)	L6_IT	FALSE	0	-0.093	0.288	0.096	0.8056	424.469	-0.0083372
APOE (E3/E3, E2/E4)	L6_IT_car3	FALSE	0	-0.025	0.424	0.127	0.4824	94.9016	-0.0083372
APOE (E3/E3, E2/E4)	L6b	TRUE	0.0158143	-0.191	0.275	0.112	0.920533	208.649	0.014478
APOE (E3/E3, E2/E4)	Lamp5	FALSE	0			0	0	131.084	-0.0083372
APOE (E3/E3, E2/E4)	Lamp5_Lhx6	FALSE	0	-0.042	0.112	0.026	0.229533	68.3636	-0.0083372
APOE (E3/E3, E2/E4)	Pax6	FALSE	0	0	0	0	0	32.945	-0.0083372
APOE (E3/E3, E2/E4)	Pvalb	FALSE	0	-0.149	0.013	0.026	0.1728	346.832	-0.0083372
APOE (E3/E3, E2/E4)	Sncg	FALSE	0	-0.306	0.122	0.07	0.344467	43.3298	-0.0083372
APOE (E3/E3, E2/E4)	Sst	FALSE	0	-0.387	0.057	0.119	0.5778	140.589	-0.0083372
APOE (E3/E3, E2/E4)	Sst_Chodl	FALSE	0	-0.342	0.083	0.098	0.536667	11.2666	-0.0083372
APOE (E3/E3, E2/E4)	Vip	TRUE	-0.00247534	-0.222	0.217	0.113	0.955267	200.811	-0.0119084
APOE (E3/E3, E3/E4)	Chandelier	FALSE	0	-0.001	0.025	0.007	0.428467	31.1641	0.0269033
APOE (E3/E3, E3/E4)	L2_3_IT	TRUE	-0.0532112	-0.141	0	0.046	0.978	1749.45	-0.0498643
APOE (E3/E3, E3/E4)	L4_IT	FALSE	0	-0.008	0.08	0.026	0.701933	551.845	0.0269033
APOE (E3/E3, E3/E4)	L5_6_NP	FALSE	0	-0.182	0.011	0.066	0.794	111.304	0.0269033
APOE (E3/E3, E3/E4)	L5_ET	FALSE	0	-0.016	0.101	0.015	0.1158	27.0657	0.0269033
APOE (E3/E3, E3/E4)	L5_IT	FALSE	0	-0.086	0.018	0.026	0.521	752.399	0.0269033
APOE (E3/E3, E3/E4)	L6_CT	FALSE	0	-0.023	0.014	0.005	0.210467	171.274	0.0269033
APOE (E3/E3, E3/E4)	L6_IT	FALSE	0	-0.111	0	0.038	0.549867	434.966	0.0269033
APOE (E3/E3, E3/E4)	L6_IT_car3	FALSE	0	-0.101	0.048	0.035	0.692733	97.2482	0.0269033
APOE (E3/E3, E3/E4)	L6b	FALSE	0	-0.051	0	0.005	0.0265333	210.454	0.0269033
APOE (E3/E3, E3/E4)	Lamp5	FALSE	0	0	0.082	0.025	0.428	134.326	0.0269033
APOE (E3/E3, E3/E4)	Lamp5_Lhx6	TRUE	-0.0152749	-0.159	0.111	0.074	0.990067	68.9921	0.00486621
APOE (E3/E3, E3/E4)	Pax6	FALSE	0	0	0	0	0	33.7597	0.0269033
APOE (E3/E3, E3/E4)	Pvalb	FALSE	0	-0.042	0	0.011	0.3164	355.408	0.0269033
APOE (E3/E3, E3/E4)	Sncg	FALSE	0	0	0.064	0.009	0.0695333	44.4012	0.0269033
APOE (E3/E3, E3/E4)	Sst	FALSE	0	-0.008	0.074	0.025	0.754867	144.065	0.0269033
APOE (E3/E3, E3/E4)	Sst_Chodl	FALSE	0	-0.127	0	0.036	0.380533	11.5452	0.0269033
APOE (E3/E3, E3/E4)	Vip	FALSE	0	0	0.093	0.029	0.601733	206.287	0.0269033
APOE (E3/E3, E4/E4)	Chandelier	FALSE	0			0	0	30.5639	-0.00115352
APOE (E3/E3, E4/E4)	L2_3_IT	FALSE	0	-0.06	0.004	0.011	0.0944	1809.52	-0.00115352
APOE (E3/E3, E4/E4)	L4_IT	FALSE	0	-0.031	0.093	0.03	0.459733	541.217	-0.00115352
APOE (E3/E3, E4/E4)	L5_6_NP	FALSE	0	-0.181	0.092	0.059	0.700333	109.161	-0.00115352
APOE (E3/E3, E4/E4)	L5_ET	FALSE	0			0	0	26.5444	-0.00115352
APOE (E3/E3, E4/E4)	L5_IT	FALSE	0	-0.071	0.079	0.02	0.277133	737.908	-0.00115352
APOE (E3/E3, E4/E4)	L6_CT	FALSE	0	-0.049	0.065	0.018	0.281067	167.976	-0.00115352
APOE (E3/E3, E4/E4)	L6_IT	FALSE	0	-0.113	0.08	0.036	0.494	426.588	-0.00115352
APOE (E3/E3, E4/E4)	L6_IT_car3	FALSE	0	-0.039	0.03	0.005	0.0468	95.3753	-0.00115352
APOE (E3/E3, E4/E4)	L6b	TRUE	0.0577465	-0.053	0.217	0.077	0.923933	218.67	0.0821571
APOE (E3/E3, E4/E4)	Lamp5	TRUE	-0.0441593	-0.184	0.051	0.064	0.940467	126.048	-0.0648619
APOE (E3/E3, E4/E4)	Lamp5_Lhx6	TRUE	-0.0366738	-0.112	0.006	0.046	0.872133	66.2308	-0.0540627
APOE (E3/E3, E4/E4)	Pax6	FALSE	0	0	0	0	0	33.1095	-0.00115352
APOE (E3/E3, E4/E4)	Pvalb	FALSE	0	-0.163	0	0.021	0.0721333	348.563	-0.00115352
APOE (E3/E3, E4/E4)	Sncg	FALSE	0	-0.025	0.147	0.044	0.4386	43.5461	-0.00115352
APOE (E3/E3, E4/E4)	Sst	FALSE	0	-0.112	0.073	0.038	0.633067	141.291	-0.00115352
APOE (E3/E3, E4/E4)	Sst_Chodl	FALSE	0	-0.326	0	0.091	0.3622	11.3228	-0.00115352
APOE (E3/E3, E4/E4)	Vip	FALSE	0	0	0.03	0.001	0.00326667	202.314	-0.00115352
Assay (DropSeq, 10x-Chr-V2)	Chandelier	FALSE	0	-0.068	0.111	0.025	0.301533	30.5733	-0.000709491
Assay (DropSeq, 10x-Chr-V2)	L2_3_IT	FALSE	0	-0.232	0	0.078	0.760933	1810.08	-0.000709491
Assay (DropSeq, 10x-Chr-V2)	L4_IT	FALSE	0	-0.146	0.027	0.045	0.743067	541.383	-0.000709491
Assay (DropSeq, 10x-Chr-V2)	L5_6_NP	FALSE	0	-0.011	0.135	0.04	0.355533	109.194	-0.000709491
Assay (DropSeq, 10x-Chr-V2)	L5_ET	FALSE	0	-0.011	0.026	0.003	0.00793333	26.5526	-0.000709491
Assay (DropSeq, 10x-Chr-V2)	L5_IT	FALSE	0	-0.063	0.047	0.014	0.1874	738.135	-0.000709491
Assay (DropSeq, 10x-Chr-V2)	L6_CT	FALSE	0	-0.046	0	0.004	0.0158667	168.027	-0.000709491
Assay (DropSeq, 10x-Chr-V2)	L6_IT	FALSE	0	-0.168	0.037	0.05	0.476333	426.72	-0.000709491
Assay (DropSeq, 10x-Chr-V2)	L6_IT_car3	FALSE	0	-0.268	0.003	0.08	0.511	95.4046	-0.000709491
Assay (DropSeq, 10x-Chr-V2)	L6b	FALSE	0	-0.031	0.064	0.014	0.215933	206.464	-0.000709491
Assay (DropSeq, 10x-Chr-V2)	Lamp5	FALSE	0	-0.033	0.03	0.007	0.1074	131.779	-0.000709491
Assay (DropSeq, 10x-Chr-V2)	Lamp5_Lhx6	TRUE	0.0360834	-0.092	0.18	0.072	0.965	71.2511	0.0513478
Assay (DropSeq, 10x-Chr-V2)	Pax6	FALSE	0	0	0	0	0	33.1197	-0.000709491
Assay (DropSeq, 10x-Chr-V2)	Pvalb	FALSE	0	0	0.233	0.039	0.0877333	348.67	-0.000709491
Assay (DropSeq, 10x-Chr-V2)	Sncg	FALSE	0	-0.085	0.065	0.032	0.6126	43.5595	-0.000709491
Assay (DropSeq, 10x-Chr-V2)	Sst	FALSE	0	0	0.143	0.027	0.0911333	141.334	-0.000709491
Assay (DropSeq, 10x-Chr-V2)	Sst_Chodl	FALSE	0	-0.258	0	0.088	0.572733	11.3263	-0.000709491
Assay (DropSeq, 10x-Chr-V2)	Vip	FALSE	0	-0.089	0.194	0.059	0.544067	202.376	-0.000709491
Assay (DropSeq, 10x-Chr-V3)	Chandelier	FALSE	0	-0.167	0.271	0.095	0.571267	31.0445	0.0213572
Assay (DropSeq, 10x-Chr-V3)	L2_3_IT	TRUE	-0.12218	-0.232	0.002	0.064	0.997533	1626.59	-0.154911
Assay (DropSeq, 10x-Chr-V3)	L4_IT	FALSE	0	-0.277	-0.042	0.088	0.394467	549.727	0.0213572
Assay (DropSeq, 10x-Chr-V3)	L5_6_NP	FALSE	0	-0.223	0.19	0.103	0.7468	110.877	0.0213572
Assay (DropSeq, 10x-Chr-V3)	L5_ET	FALSE	0	-0.013	0.117	0.025	0.1658	26.9618	0.0213572
Assay (DropSeq, 10x-Chr-V3)	L5_IT	TRUE	0.0317008	-0.072	0.148	0.058	0.8772	773.653	0.0670917
Assay (DropSeq, 10x-Chr-V3)	L6_CT	FALSE	0	-0.101	0.233	0.073	0.439533	170.617	0.0213572
Assay (DropSeq, 10x-Chr-V3)	L6_IT	FALSE	0	-0.134	0.001	0.017	0.0699333	433.297	0.0213572
Assay (DropSeq, 10x-Chr-V3)	L6_IT_car3	TRUE	-0.0292704	-0.196	0.162	0.084	0.8948	94.0806	-0.0208711
Assay (DropSeq, 10x-Chr-V3)	L6b	TRUE	0.0054829	-0.101	0.153	0.069	0.986067	210.799	0.0292673
Assay (DropSeq, 10x-Chr-V3)	Lamp5	FALSE	0	-0.205	0.001	0.045	0.236733	133.81	0.0213572
Assay (DropSeq, 10x-Chr-V3)	Lamp5_Lhx6	FALSE	0	0	0.044	0.003	0.0152667	69.7852	0.0213572
Assay (DropSeq, 10x-Chr-V3)	Pax6	FALSE	0	0	0	0	0	33.6301	0.0213572
Assay (DropSeq, 10x-Chr-V3)	Pvalb	FALSE	0	-0.012	0.21	0.05	0.225867	354.045	0.0213572
Assay (DropSeq, 10x-Chr-V3)	Sncg	FALSE	0	0	0.227	0.037	0.0589333	44.2309	0.0213572
Assay (DropSeq, 10x-Chr-V3)	Sst	TRUE	0.263502	0.09	0.442	0.099	1	186.779	0.401511
Assay (DropSeq, 10x-Chr-V3)	Sst_Chodl	FALSE	0	-0.108	0.44	0.092	0.445467	11.5009	0.0213572
Assay (DropSeq, 10x-Chr-V3)	Vip	TRUE	0.289605	0.106	0.475	0.1	1	274.521	0.439168
Age	Chandelier	FALSE	0	-0.027	0.038	0.017	0.720733	30.5926	0.00020104
Age	L2_3_IT	FALSE	0	-0.039	0.002	0.013	0.694333	1811.22	0.00020104
Age	L4_IT	FALSE	0	-0.044	0.03	0.018	0.8154	541.725	0.00020104
Age	L5_6_NP	FALSE	0			0	0	109.263	0.00020104
Age	L5_ET	TRUE	0.0248502	-0.007	0.076	0.028	0.917867	27.2379	0.0360523
Age	L5_IT	FALSE	0	-0.064	0.027	0.016	0.337733	738.601	0.00020104
Age	L6_CT	FALSE	0	-0.038	0.026	0.015	0.8472	168.134	0.00020104
Age	L6_IT	FALSE	0	-0.003	0.041	0.013	0.813467	426.989	0.00020104
Age	L6_IT_car3	TRUE	-0.0146065	-0.066	0.019	0.024	0.8854	94.0806	-0.0208717
Age	L6b	FALSE	0	-0.023	0.004	0.003	0.0578	206.595	0.00020104
Age	Lamp5	FALSE	0	-0.032	0.002	0.009	0.548467	131.862	0.00020104
Age	Lamp5_Lhx6	FALSE	0	-0.056	0	0.008	0.0754	68.7694	0.00020104
Age	Pax6	FALSE	0	0	0	0	0	33.1406	0.00020104
Age	Pvalb	FALSE	0	-0.017	0.027	0.004	0.0749333	348.891	0.00020104
Age	Sncg	FALSE	0	-0.043	0.028	0.017	0.731467	43.587	0.00020104
Age	Sst	FALSE	0	0	0	0	0	141.423	0.00020104
Age	Sst_Chodl	FALSE	0	-0.11	0	0.033	0.441667	11.3334	0.00020104
Age	Vip	FALSE	0	-0.014	0.019	0.003	0.120267	202.504	0.00020104

## Sheet: BA17_reference
Covariate (reference, comparison group)	Cell type	Significant	Final parameter	HDI 3%	HDI 97%	SD	Inclusion probability	Expected sample	log2-fold change
Disease Group (Low, High)	Chandelier	FALSE	0	-0.337	0.504	0.138	0.411067	6.81405	-0.163504
Disease Group (Low, High)	L2_3_IT	FALSE	0	-0.259	0.094	0.071	0.3366	560.588	-0.163504
Disease Group (Low, High)	L4_IT	TRUE	0.34147	0.158	0.513	0.093	0.999067	704.477	0.329133
Disease Group (Low, High)	L5_6_NP	FALSE	0	-0.617	0.267	0.147	0.4308	11.3928	-0.163504
Disease Group (Low, High)	L5_ET	FALSE	0	-0.467	0.373	0.139	0.466467	6.33434	-0.163504
Disease Group (Low, High)	L5_IT	FALSE	0	-0.45	0.01	0.134	0.834867	139.768	-0.163504
Disease Group (Low, High)	L6_CT	FALSE	0	-0.223	0.187	0.071	0.441067	108.092	-0.163504
Disease Group (Low, High)	L6_IT	FALSE	0	-0.285	0.129	0.092	0.5084	74.2165	-0.163504
Disease Group (Low, High)	L6_IT_car3	FALSE	0	0	0	0	0	31.2802	-0.163504
Disease Group (Low, High)	L6b	FALSE	0	-0.441	0.187	0.153	0.607533	40.976	-0.163504
Disease Group (Low, High)	Lamp5	FALSE	0	-0.201	0.396	0.119	0.410067	20.1054	-0.163504
Disease Group (Low, High)	Lamp5_Lhx6	FALSE	0	-0.265	0.429	0.134	0.459467	11.623	-0.163504
Disease Group (Low, High)	Pax6	FALSE	0	-0.452	0.268	0.134	0.4578	5.2645	-0.163504
Disease Group (Low, High)	Pvalb	FALSE	0	-0.198	0.237	0.076	0.392933	105.529	-0.163504
Disease Group (Low, High)	Sncg	FALSE	0	-0.474	0.367	0.116	0.327133	5.57329	-0.163504
Disease Group (Low, High)	Sst	FALSE	0	-0.129	0.377	0.12	0.505667	36.6343	-0.163504
Disease Group (Low, High)	Sst_Chodl	FALSE	0	-0.584	0.302	0.166	0.4036	4.00677	-0.163504
Disease Group (Low, High)	Vip	FALSE	0	-0.098	0.497	0.165	0.7288	29.2824	-0.163504
Disease Group (Low, Int)	Chandelier	FALSE	0	-0.217	0.27	0.089	0.530067	7.63176	0
Disease Group (Low, Int)	L2_3_IT	FALSE	0	-0.008	0.322	0.105	0.6754	627.861	0
Disease Group (Low, Int)	L4_IT	FALSE	0	-0.198	0.082	0.065	0.560267	560.774	0
Disease Group (Low, Int)	L5_6_NP	FALSE	0	-0.211	0.343	0.102	0.413467	12.76	0
Disease Group (Low, Int)	L5_ET	FALSE	0	-0.193	0.189	0.079	0.592133	7.09449	0
Disease Group (Low, Int)	L5_IT	FALSE	0	-0.223	0.162	0.084	0.5892	156.541	0
Disease Group (Low, Int)	L6_CT	FALSE	0	-0.265	0.098	0.087	0.688867	121.064	0
Disease Group (Low, Int)	L6_IT	FALSE	0	-0.199	0.159	0.072	0.530933	83.1228	0
Disease Group (Low, Int)	L6_IT_car3	FALSE	0	0	0	0	0	35.034	0
Disease Group (Low, Int)	L6b	FALSE	0	-0.227	0.219	0.086	0.563267	45.8933	0
Disease Group (Low, Int)	Lamp5	FALSE	0	-0.263	0.229	0.086	0.495867	22.5181	0
Disease Group (Low, Int)	Lamp5_Lhx6	FALSE	0	-0.229	0.213	0.079	0.4842	13.0178	0
Disease Group (Low, Int)	Pax6	FALSE	0	-0.141	0.375	0.1	0.473467	5.89626	0
Disease Group (Low, Int)	Pvalb	FALSE	0	-0.171	0.224	0.077	0.511267	118.193	0
Disease Group (Low, Int)	Sncg	FALSE	0	-0.198	0.386	0.112	0.585867	6.24211	0
Disease Group (Low, Int)	Sst	FALSE	0	-0.233	0.187	0.072	0.4262	41.0306	0
Disease Group (Low, Int)	Sst_Chodl	FALSE	0	-0.28	0.23	0.091	0.427067	4.4876	0
Disease Group (Low, Int)	Vip	FALSE	0	-0.121	0.291	0.084	0.5094	32.7964	0
Sex (Female, Male)	Chandelier	FALSE	0	-0.09	0.441	0.1	0.4862	7.63176	0
Sex (Female, Male)	L2_3_IT	FALSE	0	-0.101	0.193	0.065	0.551067	627.861	0
Sex (Female, Male)	L4_IT	FALSE	0	-0.04	0.254	0.076	0.415133	560.774	0
Sex (Female, Male)	L5_6_NP	FALSE	0	-0.313	0.133	0.104	0.520067	12.76	0
Sex (Female, Male)	L5_ET	FALSE	0	-0.302	0.169	0.093	0.537733	7.09449	0
Sex (Female, Male)	L5_IT	FALSE	0	-0.047	0.336	0.103	0.5284	156.541	0
Sex (Female, Male)	L6_CT	FALSE	0	-0.178	0.148	0.059	0.475333	121.064	0
Sex (Female, Male)	L6_IT	FALSE	0	-0.192	0.163	0.067	0.572867	83.1228	0
Sex (Female, Male)	L6_IT_car3	FALSE	0	0	0	0	0	35.034	0
Sex (Female, Male)	L6b	FALSE	0	-0.197	0.169	0.079	0.601	45.8933	0
Sex (Female, Male)	Lamp5	FALSE	0	-0.228	0.187	0.085	0.582267	22.5181	0
Sex (Female, Male)	Lamp5_Lhx6	FALSE	0	-0.2	0.216	0.075	0.481667	13.0178	0
Sex (Female, Male)	Pax6	FALSE	0	-0.314	0.165	0.116	0.671533	5.89626	0
Sex (Female, Male)	Pvalb	FALSE	0	-0.184	0.131	0.055	0.450867	118.193	0
Sex (Female, Male)	Sncg	FALSE	0	-0.16	0.261	0.078	0.4898	6.24211	0
Sex (Female, Male)	Sst	FALSE	0	-0.197	0.201	0.068	0.467067	41.0306	0
Sex (Female, Male)	Sst_Chodl	FALSE	0	-0.211	0.229	0.083	0.496267	4.4876	0
Sex (Female, Male)	Vip	FALSE	0	-0.286	0.157	0.101	0.606	32.7964	0
APOE (E3/E3, E3/E4)	Chandelier	FALSE	0	-0.224	0.215	0.083	0.4914	7.63176	0
APOE (E3/E3, E3/E4)	L2_3_IT	FALSE	0	-0.065	0.091	0.029	0.449733	627.861	0
APOE (E3/E3, E3/E4)	L4_IT	FALSE	0	-0.093	0.091	0.034	0.457733	560.774	0
APOE (E3/E3, E3/E4)	L5_6_NP	FALSE	0	-0.154	0.253	0.084	0.627733	12.76	0
APOE (E3/E3, E3/E4)	L5_ET	FALSE	0	-0.096	0.274	0.087	0.561	7.09449	0
APOE (E3/E3, E3/E4)	L5_IT	FALSE	0	-0.123	0.128	0.04	0.3754	156.541	0
APOE (E3/E3, E3/E4)	L6_CT	FALSE	0	-0.173	0.085	0.054	0.4692	121.064	0
APOE (E3/E3, E3/E4)	L6_IT	FALSE	0	-0.145	0.12	0.049	0.471267	83.1228	0
APOE (E3/E3, E3/E4)	L6_IT_car3	FALSE	0	0	0	0	0	35.034	0
APOE (E3/E3, E3/E4)	L6b	FALSE	0	-0.143	0.196	0.071	0.622133	45.8933	0
APOE (E3/E3, E3/E4)	Lamp5	FALSE	0	-0.178	0.158	0.069	0.537133	22.5181	0
APOE (E3/E3, E3/E4)	Lamp5_Lhx6	FALSE	0	-0.122	0.227	0.072	0.4748	13.0178	0
APOE (E3/E3, E3/E4)	Pax6	FALSE	0	-0.122	0.171	0.063	0.582133	5.89626	0
APOE (E3/E3, E3/E4)	Pvalb	FALSE	0	-0.095	0.139	0.046	0.456533	118.193	0
APOE (E3/E3, E3/E4)	Sncg	FALSE	0	-0.207	0.125	0.064	0.546867	6.24211	0
APOE (E3/E3, E3/E4)	Sst	FALSE	0	-0.211	0.127	0.07	0.559667	41.0306	0
APOE (E3/E3, E3/E4)	Sst_Chodl	FALSE	0	-0.239	0.195	0.089	0.650933	4.4876	0
APOE (E3/E3, E3/E4)	Vip	FALSE	0	-0.106	0.174	0.055	0.4702	32.7964	0
APOE (E3/E3, E4/E4)	Chandelier	FALSE	0	-0.6	0.518	0.198	0.4856	7.63176	0
APOE (E3/E3, E4/E4)	L2_3_IT	FALSE	0	-0.056	0.588	0.173	0.608733	627.861	0
APOE (E3/E3, E4/E4)	L4_IT	FALSE	0	-0.641	0.042	0.206	0.862667	560.774	0
APOE (E3/E3, E4/E4)	L5_6_NP	FALSE	0	-0.423	0.51	0.16	0.4062	12.76	0
APOE (E3/E3, E4/E4)	L5_ET	FALSE	0	-0.544	0.571	0.187	0.459533	7.09449	0
APOE (E3/E3, E4/E4)	L5_IT	FALSE	0	-0.21	0.651	0.221	0.729667	156.541	0
APOE (E3/E3, E4/E4)	L6_CT	FALSE	0	-0.455	0.41	0.169	0.563333	121.064	0
APOE (E3/E3, E4/E4)	L6_IT	FALSE	0	-0.4	0.574	0.201	0.5428	83.1228	0
APOE (E3/E3, E4/E4)	L6_IT_car3	FALSE	0	0	0	0	0	35.034	0
APOE (E3/E3, E4/E4)	L6b	FALSE	0	-0.78	0.406	0.271	0.5924	45.8933	0
APOE (E3/E3, E4/E4)	Lamp5	FALSE	0	-0.631	0.311	0.202	0.5874	22.5181	0
APOE (E3/E3, E4/E4)	Lamp5_Lhx6	FALSE	0	-0.634	0.551	0.207	0.458467	13.0178	0
APOE (E3/E3, E4/E4)	Pax6	FALSE	0	-0.448	0.534	0.182	0.516467	5.89626	0
APOE (E3/E3, E4/E4)	Pvalb	FALSE	0	-0.515	0.26	0.152	0.492067	118.193	0
APOE (E3/E3, E4/E4)	Sncg	FALSE	0	-0.672	0.797	0.254	0.472667	6.24211	0
APOE (E3/E3, E4/E4)	Sst	FALSE	0	-0.355	0.523	0.165	0.5354	41.0306	0
APOE (E3/E3, E4/E4)	Sst_Chodl	FALSE	0	-0.624	0.478	0.193	0.4798	4.4876	0
APOE (E3/E3, E4/E4)	Vip	FALSE	0	-0.479	0.426	0.153	0.3964	32.7964	0
Assay (DropSeq, 10x-Chr-V3)	Chandelier	FALSE	0	-0.379	0.544	0.176	0.542933	8.1369	0.0924628
Assay (DropSeq, 10x-Chr-V3)	L2_3_IT	FALSE	0	-0.006	0.434	0.138	0.6874	669.418	0.0924628
Assay (DropSeq, 10x-Chr-V3)	L4_IT	TRUE	-0.377701	-0.646	-0.167	0.126	0.9992	409.816	-0.452445
Assay (DropSeq, 10x-Chr-V3)	L5_6_NP	FALSE	0	-0.521	0.374	0.171	0.526467	13.6046	0.0924628
Assay (DropSeq, 10x-Chr-V3)	L5_ET	FALSE	0	-0.9	0.219	0.27	0.5988	7.56407	0.0924628
Assay (DropSeq, 10x-Chr-V3)	L5_IT	TRUE	0.316705	-0.005	0.576	0.173	0.879133	229.09	0.549371
Assay (DropSeq, 10x-Chr-V3)	L6_CT	FALSE	0	-0.5	0.141	0.159	0.553867	129.077	0.0924628
Assay (DropSeq, 10x-Chr-V3)	L6_IT	FALSE	0	-0.309	0.343	0.106	0.3472	88.6245	0.0924628
Assay (DropSeq, 10x-Chr-V3)	L6_IT_car3	FALSE	0	0	0	0	0	37.3528	0.0924628
Assay (DropSeq, 10x-Chr-V3)	L6b	FALSE	0	-0.523	0.174	0.162	0.541733	48.9309	0.0924628
Assay (DropSeq, 10x-Chr-V3)	Lamp5	FALSE	0	-0.421	0.63	0.191	0.3896	24.0085	0.0924628
Assay (DropSeq, 10x-Chr-V3)	Lamp5_Lhx6	FALSE	0	-0.495	0.465	0.18	0.4844	13.8794	0.0924628
Assay (DropSeq, 10x-Chr-V3)	Pax6	FALSE	0	-0.76	0.297	0.24	0.5618	6.28653	0.0924628
Assay (DropSeq, 10x-Chr-V3)	Pvalb	FALSE	0	-0.29	0.268	0.086	0.3466	126.016	0.0924628
Assay (DropSeq, 10x-Chr-V3)	Sncg	FALSE	0	-0.555	0.557	0.178	0.422133	6.65527	0.0924628
Assay (DropSeq, 10x-Chr-V3)	Sst	FALSE	0	-0.14	0.435	0.129	0.532867	43.7464	0.0924628
Assay (DropSeq, 10x-Chr-V3)	Sst_Chodl	FALSE	0	-0.734	0.362	0.23	0.590067	4.78463	0.0924628
Assay (DropSeq, 10x-Chr-V3)	Vip	FALSE	0	-0.356	0.373	0.117	0.334733	34.9671	0.0924628
Age	Chandelier	FALSE	0	-0.135	0.128	0.049	0.481133	7.40292	-0.0439221
Age	L2_3_IT	FALSE	0	-0.089	0.039	0.022	0.3704	609.034	-0.0439221
Age	L4_IT	TRUE	0.0997054	0.023	0.179	0.045	0.960267	600.991	0.0999224
Age	L5_6_NP	FALSE	0	-0.194	0.105	0.053	0.462733	12.3774	-0.0439221
Age	L5_ET	FALSE	0	-0.121	0.149	0.042	0.346867	6.88176	-0.0439221
Age	L5_IT	FALSE	0	-0.067	0.087	0.029	0.497867	151.847	-0.0439221
Age	L6_CT	FALSE	0	-0.147	0.048	0.046	0.600267	117.434	-0.0439221
Age	L6_IT	FALSE	0	-0.094	0.136	0.047	0.535333	80.6303	-0.0439221
Age	L6_IT_car3	FALSE	0	0	0	0	0	33.9835	-0.0439221
Age	L6b	FALSE	0	-0.102	0.108	0.039	0.441933	44.5171	-0.0439221
Age	Lamp5	FALSE	0	-0.16	0.129	0.053	0.4406	21.8429	-0.0439221
Age	Lamp5_Lhx6	FALSE	0	-0.116	0.126	0.05	0.5436	12.6275	-0.0439221
Age	Pax6	FALSE	0	-0.169	0.091	0.052	0.493333	5.71946	-0.0439221
Age	Pvalb	FALSE	0	-0.097	0.09	0.031	0.361867	114.649	-0.0439221
Age	Sncg	FALSE	0	-0.176	0.123	0.053	0.461933	6.05494	-0.0439221
Age	Sst	FALSE	0	-0.15	0.122	0.052	0.485933	39.8003	-0.0439221
Age	Sst_Chodl	FALSE	0	-0.156	0.14	0.061	0.656133	4.35304	-0.0439221
Age	Vip	FALSE	0	-0.134	0.117	0.054	0.654533	31.813	-0.0439221

## Sheet: BA9_cluster_neuron
Covariate (reference, comparison group)	Cell type	Significant	Final parameter	HDI 3%	HDI 97%	SD	Inclusion probability	Expected sample	log2-fold change
Disease Group (Low, Int)	Ex10:[RORB-TLL1-PCP4-TYR]	FALSE	0	-0.288	0	0.097	0.7348	153.71	0.0257037
Disease Group (Low, Int)	Ex11:[RORB-ADGRL4]	FALSE	0	-0.151	0	0.049	0.6642	94.7336	0.0257037
Disease Group (Low, Int)	Ex12:[THEMIS-PRRX1]	FALSE	0	-0.36	0	0.117	0.6449	438.811	0.0257037
Disease Group (Low, Int)	Ex13:[THEMIS-POSTN]	FALSE	0	-0.035	0	0.009	0.2608	92.765	0.0257037
Disease Group (Low, Int)	Ex14:|FEZF2-HTR2C]	FALSE	0	-0.126	0	0.031	0.2263	94.0728	0.0257037
Disease Group (Low, Int)	Ex15:[FEZF2-ADRA1A]	FALSE	0	-0.112	0	0.036	0.4838	27.0874	0.0257037
Disease Group (Low, Int)	Ex16:[FEZF2-SYT6]	FALSE	0	-0.339	-0.014	0.101	0.4272	154.018	0.0257037
Disease Group (Low, Int)	Ex17:[FEZF2-ZFHX3-SEMA3D]	FALSE	0	-0.151	0	0.053	0.5877	153.097	0.0257037
Disease Group (Low, Int)	Ex18:[FEZF2-ZFHX3-SCUBE1]	FALSE	0	-0.22	-0.016	0.063	0.5635	58.5025	0.0257037
Disease Group (Low, Int)	Ex1:[CUX2-SERPINE2-LAMP5]	FALSE	0	-0.106	0	0.016	0.1146	883.657	0.0257037
Disease Group (Low, Int)	Ex2:[CUX2-RORB-GLIS3-LRRC2]	FALSE	0	-0.25	-0.036	0.073	0.7203	679.304	0.0257037
Disease Group (Low, Int)	Ex3:[CUX2-RORB-GLIS3-SV2C]	FALSE	0	-0.318	0	0.104	0.4244	132.697	0.0257037
Disease Group (Low, Int)	Ex4:[CUX2-RORB-COL5A2-CLMN]	FALSE	0	-0.158	0	0.041	0.3508	89.306	0.0257037
Disease Group (Low, Int)	Ex5:[RORB-CUX2-EYA4-LAMA3]	FALSE	0	-0.131	0	0.015	0.0672	271.801	0.0257037
Disease Group (Low, Int)	Ex6:[RORB-MME]	FALSE	0	-0.159	0	0.049	0.4295	112.851	0.0257037
Disease Group (Low, Int)	Ex7:[RORB-GABRG1]	TRUE	-0.223836	-0.377	-0.082	0.08	0.9979	253.467	-0.297223
Disease Group (Low, Int)	Ex8:[RORB-TLL1-TMTC4]	TRUE	-0.173583	-0.322	0	0.101	0.8485	151.636	-0.224724
Disease Group (Low, Int)	Ex9:[RORB-TLL1-PCP4-MID1]	FALSE	0	-0.28	0	0.091	0.5903	296.803	0.0257037
Disease Group (Low, Int)	In10:[LHX6-ADARB2-LAMP5-HCRTR2]	FALSE	0	-0.197	0	0.06	0.5613	62.7444	0.0257037
Disease Group (Low, Int)	In11:[ADARB2-LAMP5-KIT]	FALSE	0	-0.272	0	0.095	0.6104	85.8043	0.0257037
Disease Group (Low, Int)	In12:[ADARB2-LAMP5-NDNF]	FALSE	0	-0.148	0	0.051	0.5974	27.2777	0.0257037
Disease Group (Low, Int)	In13:[ADARB2-SYT6]	FALSE	0	-0.282	0	0.068	0.2884	29.461	0.0257037
Disease Group (Low, Int)	In14:[ADARB2-SEMA3C]	FALSE	0	-0.151	0	0.048	0.5321	38.4773	0.0257037
Disease Group (Low, Int)	In15:[ADARB2-VIP-DACH2]	FALSE	0	0	0	0	0	27.5243	0.0257037
Disease Group (Low, Int)	In16:[ADARB2-VIP-TAC3-NRP1]	FALSE	0	-0.242	0	0.077	0.5954	40.4097	0.0257037
Disease Group (Low, Int)	In17:[ADARB2-VIP-ABI3BP]	FALSE	0	-0.196	0	0.061	0.5773	49.5048	0.0257037
Disease Group (Low, Int)	In18:[ADARB2-VIP-EXPH5]	FALSE	0	-0.316	0	0.098	0.3687	49.4553	0.0257037
Disease Group (Low, Int)	In19:[ADARB2-CALB2-SCML4]	FALSE	0	-0.016	0	0.008	0.3937	50.5048	0.0257037
Disease Group (Low, Int)	In1:[LHX6-PVALB-CLMN]	FALSE	0	-0.124	0	0.03	0.3794	214.234	0.0257037
Disease Group (Low, Int)	In2:[LHX6-PVALB-MEPE]	FALSE	0	-0.249	0	0.077	0.4173	103.345	0.0257037
Disease Group (Low, Int)	In3:[LHX6-PVALB-COL15A1]	FALSE	0	-0.115	0	0.039	0.4845	28.1647	0.0257037
Disease Group (Low, Int)	In4:[LHX6-SST-MSR1]	FALSE	0	-0.331	0	0.095	0.6491	28.3625	0.0257037
Disease Group (Low, Int)	In5:[LHX6-SST-SPON1]	FALSE	0	-0.477	0	0.1	0.1675	38.864	0.0257037
Disease Group (Low, Int)	In6:[LHX6-SST-SLC9A2]	FALSE	0	-0.219	0	0.073	0.5897	53.5207	0.0257037
Disease Group (Low, Int)	In7:[LHX6-SST-B3GAT2]	FALSE	0	-0.203	0	0.068	0.5866	38.5158	0.0257037
Disease Group (Low, Int)	In8:[LHX6-SST-SEL1L3]	FALSE	0	-0.306	0	0.097	0.6873	21.4145	0.0257037
Disease Group (Low, Int)	In9:[LHX6-SST-NPY]	FALSE	0	-0.241	0	0.078	0.7806	10.382	0.0257037
Disease Group (Low, High)	Ex10:[RORB-TLL1-PCP4-TYR]	TRUE	-0.318907	-0.553	-0.085	0.147	0.9962	123.563	-0.289261
Disease Group (Low, High)	Ex11:[RORB-ADGRL4]	FALSE	0	-0.005	0	0.01	0.115	104.759	0.170825
Disease Group (Low, High)	Ex12:[THEMIS-PRRX1]	FALSE	0	-0.291	0	0.103	0.5553	485.248	0.170825
Disease Group (Low, High)	Ex13:[THEMIS-POSTN]	FALSE	0	-0.301	0	0.096	0.5548	102.582	0.170825
Disease Group (Low, High)	Ex14:|FEZF2-HTR2C]	FALSE	0	-0.256	0	0.053	0.1404	104.028	0.170825
Disease Group (Low, High)	Ex15:[FEZF2-ADRA1A]	FALSE	0	-0.404	0	0.112	0.3756	29.9539	0.170825
Disease Group (Low, High)	Ex16:[FEZF2-SYT6]	FALSE	0	-0.225	0	0.04	0.155	170.317	0.170825
Disease Group (Low, High)	Ex17:[FEZF2-ZFHX3-SEMA3D]	FALSE	0	-0.278	0	0.086	0.498	169.298	0.170825
Disease Group (Low, High)	Ex18:[FEZF2-ZFHX3-SCUBE1]	FALSE	0	-0.096	0	0.02	0.0892	64.6934	0.170825
Disease Group (Low, High)	Ex1:[CUX2-SERPINE2-LAMP5]	TRUE	-0.314698	-0.427	-0.183	0.063	1	713.342	-0.283189
Disease Group (Low, High)	Ex2:[CUX2-RORB-GLIS3-LRRC2]	TRUE	-0.100278	-0.224	-0.007	0.071	0.9601	679.517	0.0261547
Disease Group (Low, High)	Ex3:[CUX2-RORB-GLIS3-SV2C]	TRUE	-0.357516	-0.63	0	0.195	0.9292	102.631	-0.344962
Disease Group (Low, High)	Ex4:[CUX2-RORB-COL5A2-CLMN]	FALSE	0	-0.131	0	0.034	0.2398	98.7567	0.170825
Disease Group (Low, High)	Ex5:[RORB-CUX2-EYA4-LAMA3]	FALSE	0	-0.011	0	0.002	0.0627	300.564	0.170825
Disease Group (Low, High)	Ex6:[RORB-MME]	FALSE	0	-0.382	0	0.127	0.6987	124.793	0.170825
Disease Group (Low, High)	Ex7:[RORB-GABRG1]	TRUE	-0.430694	-0.656	-0.168	0.122	1	227.913	-0.450536
Disease Group (Low, High)	Ex8:[RORB-TLL1-TMTC4]	TRUE	-0.339974	-0.567	-0.101	0.14	0.9999	141.98	-0.319653
Disease Group (Low, High)	Ex9:[RORB-TLL1-PCP4-MID1]	FALSE	0	-0.328	0	0.105	0.4249	328.212	0.170825
Disease Group (Low, High)	In10:[LHX6-ADARB2-LAMP5-HCRTR2]	FALSE	0	-0.205	0	0.044	0.1793	69.3842	0.170825
Disease Group (Low, High)	In11:[ADARB2-LAMP5-KIT]	FALSE	0	-0.39	0	0.121	0.4712	94.8844	0.170825
Disease Group (Low, High)	In12:[ADARB2-LAMP5-NDNF]	TRUE	-0.324548	-0.661	0	0.236	0.8691	21.8044	-0.297399
Disease Group (Low, High)	In13:[ADARB2-SYT6]	FALSE	0	-0.308	0	0.113	0.4053	32.5787	0.170825
Disease Group (Low, High)	In14:[ADARB2-SEMA3C]	FALSE	0	-0.496	0	0.161	0.7818	42.5491	0.170825
Disease Group (Low, High)	In15:[ADARB2-VIP-DACH2]	FALSE	0	0	0	0	0	30.437	0.170825
Disease Group (Low, High)	In16:[ADARB2-VIP-TAC3-NRP1]	TRUE	-0.322114	-0.575	-0.136	0.14	0.9462	32.3801	-0.293887
Disease Group (Low, High)	In17:[ADARB2-VIP-ABI3BP]	FALSE	0	-0.235	0	0.08	0.2972	54.7435	0.170825
Disease Group (Low, High)	In18:[ADARB2-VIP-EXPH5]	TRUE	-0.210617	-0.5	0	0.167	0.869	44.3025	-0.133032
Disease Group (Low, High)	In19:[ADARB2-CALB2-SCML4]	FALSE	0	-0.276	0	0.081	0.3651	55.8494	0.170825
Disease Group (Low, High)	In1:[LHX6-PVALB-CLMN]	FALSE	0	-0.285	0	0.025	0.0459	236.905	0.170825
Disease Group (Low, High)	In2:[LHX6-PVALB-MEPE]	FALSE	0	-0.435	0	0.128	0.6352	114.281	0.170825
Disease Group (Low, High)	In3:[LHX6-PVALB-COL15A1]	FALSE	0	-0.206	0	0.076	0.4812	31.1452	0.170825
Disease Group (Low, High)	In4:[LHX6-SST-MSR1]	FALSE	0	-0.605	-0.065	0.174	0.6661	31.364	0.170825
Disease Group (Low, High)	In5:[LHX6-SST-SPON1]	FALSE	0	-0.345	0	0.107	0.8074	42.9767	0.170825
Disease Group (Low, High)	In6:[LHX6-SST-SLC9A2]	FALSE	0	-0.498	0	0.166	0.612	59.1845	0.170825
Disease Group (Low, High)	In7:[LHX6-SST-B3GAT2]	TRUE	-0.219262	-0.386	0	0.13	0.8836	34.2059	-0.145503
Disease Group (Low, High)	In8:[LHX6-SST-SEL1L3]	FALSE	0	-0.499	0	0.124	0.2137	23.6807	0.170825
Disease Group (Low, High)	In9:[LHX6-SST-NPY]	FALSE	0	-0.29	0	0.064	0.1807	11.4806	0.170825
Sex (Female, Male)	Ex10:[RORB-TLL1-PCP4-TYR]	FALSE	0	-0.497	-0.115	0.164	0.5321	169.865	0.169879
Sex (Female, Male)	Ex11:[RORB-ADGRL4]	TRUE	-0.243432	-0.466	-0.049	0.117	0.9546	82.0699	-0.181319
Sex (Female, Male)	Ex12:[THEMIS-PRRX1]	TRUE	-0.397687	-0.562	-0.25	0.093	1	325.811	-0.403861
Sex (Female, Male)	Ex13:[THEMIS-POSTN]	TRUE	-0.21462	-0.408	-0.043	0.114	0.9051	82.7136	-0.139752
Sex (Female, Male)	Ex14:|FEZF2-HTR2C]	FALSE	0	-0.37	0	0.13	0.5562	103.96	0.169879
Sex (Female, Male)	Ex15:[FEZF2-ADRA1A]	FALSE	0	-0.409	0	0.128	0.5689	29.9343	0.169879
Sex (Female, Male)	Ex16:[FEZF2-SYT6]	FALSE	0	-0.279	0	0.08	0.4952	170.205	0.169879
Sex (Female, Male)	Ex17:[FEZF2-ZFHX3-SEMA3D]	TRUE	-0.50174	-0.708	-0.295	0.106	1	102.439	-0.553978
Sex (Female, Male)	Ex18:[FEZF2-ZFHX3-SCUBE1]	FALSE	0	-0.506	0	0.177	0.7417	64.651	0.169879
Sex (Female, Male)	Ex1:[CUX2-SERPINE2-LAMP5]	FALSE	0	-0.195	0	0.066	0.4435	976.529	0.169879
Sex (Female, Male)	Ex2:[CUX2-RORB-GLIS3-LRRC2]	FALSE	0	-0.17	0	0.058	0.7886	750.698	0.169879
Sex (Female, Male)	Ex3:[CUX2-RORB-GLIS3-SV2C]	FALSE	0	-0.408	-0.063	0.13	0.6437	146.643	0.169879
Sex (Female, Male)	Ex4:[CUX2-RORB-COL5A2-CLMN]	FALSE	0	-0.18	0	0.044	0.1962	98.692	0.169879
Sex (Female, Male)	Ex5:[RORB-CUX2-EYA4-LAMA3]	TRUE	-0.489884	-0.701	-0.276	0.109	1	184.034	-0.536874
Sex (Female, Male)	Ex6:[RORB-MME]	TRUE	-0.224525	-0.43	-0.051	0.114	0.9942	99.6315	-0.154042
Sex (Female, Male)	Ex7:[RORB-GABRG1]	TRUE	-0.366868	-0.539	-0.216	0.1	1	242.775	-0.359399
Sex (Female, Male)	Ex8:[RORB-TLL1-TMTC4]	TRUE	-0.231051	-0.401	-0.096	0.094	0.9885	158.215	-0.163457
Sex (Female, Male)	Ex9:[RORB-TLL1-PCP4-MID1]	TRUE	-0.29351	-0.457	-0.156	0.08	1	244.568	-0.253567
Sex (Female, Male)	In10:[LHX6-ADARB2-LAMP5-HCRTR2]	FALSE	0	-0.137	0	0.044	0.5645	69.3388	0.169879
Sex (Female, Male)	In11:[ADARB2-LAMP5-KIT]	FALSE	0	-0.053	0	0.017	0.3331	94.8222	0.169879
Sex (Female, Male)	In12:[ADARB2-LAMP5-NDNF]	FALSE	0	-0.438	0	0.079	0.1636	30.1445	0.169879
Sex (Female, Male)	In13:[ADARB2-SYT6]	FALSE	0	-0.195	0	0.048	0.2632	32.5574	0.169879
Sex (Female, Male)	In14:[ADARB2-SEMA3C]	FALSE	0	-0.159	0	0.059	0.3063	42.5213	0.169879
Sex (Female, Male)	In15:[ADARB2-VIP-DACH2]	FALSE	0	0	0	0	0	30.4171	0.169879
Sex (Female, Male)	In16:[ADARB2-VIP-TAC3-NRP1]	FALSE	0	-0.04	0	0.012	0.2872	44.6567	0.169879
Sex (Female, Male)	In17:[ADARB2-VIP-ABI3BP]	FALSE	0	-0.136	0	0.023	0.1278	54.7077	0.169879
Sex (Female, Male)	In18:[ADARB2-VIP-EXPH5]	FALSE	0	-0.086	0	0.029	0.2418	54.653	0.169879
Sex (Female, Male)	In19:[ADARB2-CALB2-SCML4]	FALSE	0	-0.394	0	0.132	0.4956	55.8128	0.169879
Sex (Female, Male)	In1:[LHX6-PVALB-CLMN]	FALSE	0	-0.161	0	0.055	0.4009	236.75	0.169879
Sex (Female, Male)	In2:[LHX6-PVALB-MEPE]	FALSE	0	-0.284	0	0.089	0.4139	114.206	0.169879
Sex (Female, Male)	In3:[LHX6-PVALB-COL15A1]	FALSE	0	-0.187	0	0.049	0.1728	31.1248	0.169879
Sex (Female, Male)	In4:[LHX6-SST-MSR1]	FALSE	0	-0.133	0	0.017	0.0697	31.3434	0.169879
Sex (Female, Male)	In5:[LHX6-SST-SPON1]	FALSE	0	-0.504	0	0.164	0.4268	42.9486	0.169879
Sex (Female, Male)	In6:[LHX6-SST-SLC9A2]	FALSE	0	-0.069	0	0.01	0.0697	59.1457	0.169879
Sex (Female, Male)	In7:[LHX6-SST-B3GAT2]	FALSE	0	-0.227	0	0.072	0.3974	42.5638	0.169879
Sex (Female, Male)	In8:[LHX6-SST-SEL1L3]	FALSE	0	-0.244	0	0.081	0.5138	23.6652	0.169879
Sex (Female, Male)	In9:[LHX6-SST-NPY]	FALSE	0	-0.408	0	0.123	0.5208	11.4731	0.169879
APOE (E3/E3, E2/E4)	Ex10:[RORB-TLL1-PCP4-TYR]	FALSE	0	-0.23	0	0.067	0.3881	151.293	0.00283607
APOE (E3/E3, E2/E4)	Ex11:[RORB-ADGRL4]	FALSE	0	-0.258	0	0.081	0.578	93.2439	0.00283607
APOE (E3/E3, E2/E4)	Ex12:[THEMIS-PRRX1]	FALSE	0	-0.244	0	0.078	0.6146	431.91	0.00283607
APOE (E3/E3, E2/E4)	Ex13:[THEMIS-POSTN]	FALSE	0	-0.128	0	0.043	0.5641	91.3062	0.00283607
APOE (E3/E3, E2/E4)	Ex14:|FEZF2-HTR2C]	FALSE	0	-0.231	0	0.069	0.4034	92.5934	0.00283607
APOE (E3/E3, E2/E4)	Ex15:[FEZF2-ADRA1A]	FALSE	0	-0.08	0	0.02	0.2743	26.6614	0.00283607
APOE (E3/E3, E2/E4)	Ex16:[FEZF2-SYT6]	FALSE	0	-0.359	0	0.11	0.5977	151.596	0.00283607
APOE (E3/E3, E2/E4)	Ex17:[FEZF2-ZFHX3-SEMA3D]	FALSE	0	-0.164	0	0.043	0.3605	150.689	0.00283607
APOE (E3/E3, E2/E4)	Ex18:[FEZF2-ZFHX3-SCUBE1]	FALSE	0	-0.227	0	0.043	0.1798	57.5825	0.00283607
APOE (E3/E3, E2/E4)	Ex1:[CUX2-SERPINE2-LAMP5]	FALSE	0	-0.13	0	0.053	0.6886	869.761	0.00283607
APOE (E3/E3, E2/E4)	Ex2:[CUX2-RORB-GLIS3-LRRC2]	FALSE	0	-0.1	0	0.035	0.5258	668.622	0.00283607
APOE (E3/E3, E2/E4)	Ex3:[CUX2-RORB-GLIS3-SV2C]	FALSE	0	-0.313	0	0.088	0.4369	130.61	0.00283607
APOE (E3/E3, E2/E4)	Ex4:[CUX2-RORB-COL5A2-CLMN]	TRUE	-0.122145	-0.287	0	0.092	0.9415	77.7947	-0.173382
APOE (E3/E3, E2/E4)	Ex5:[RORB-CUX2-EYA4-LAMA3]	FALSE	0	-0.415	0	0.113	0.5155	267.526	0.00283607
APOE (E3/E3, E2/E4)	Ex6:[RORB-MME]	FALSE	0	-0.116	0	0.036	0.4536	111.076	0.00283607
APOE (E3/E3, E2/E4)	Ex7:[RORB-GABRG1]	FALSE	0	-0.104	0	0.036	0.5821	312.067	0.00283607
APOE (E3/E3, E2/E4)	Ex8:[RORB-TLL1-TMTC4]	FALSE	0	-0.35	0	0.108	0.594	177.544	0.00283607
APOE (E3/E3, E2/E4)	Ex9:[RORB-TLL1-PCP4-MID1]	FALSE	0	-0.221	0	0.052	0.2213	292.136	0.00283607
APOE (E3/E3, E2/E4)	In10:[LHX6-ADARB2-LAMP5-HCRTR2]	FALSE	0	-0.332	0	0.092	0.4852	61.7577	0.00283607
APOE (E3/E3, E2/E4)	In11:[ADARB2-LAMP5-KIT]	FALSE	0	-0.297	0	0.091	0.6615	84.455	0.00283607
APOE (E3/E3, E2/E4)	In12:[ADARB2-LAMP5-NDNF]	FALSE	0	-0.216	0	0.065	0.5475	26.8487	0.00283607
APOE (E3/E3, E2/E4)	In13:[ADARB2-SYT6]	FALSE	0	-0.166	0	0.047	0.2379	28.9978	0.00283607
APOE (E3/E3, E2/E4)	In14:[ADARB2-SEMA3C]	FALSE	0	-0.39	0	0.107	0.3916	37.8722	0.00283607
APOE (E3/E3, E2/E4)	In15:[ADARB2-VIP-DACH2]	FALSE	0	0	0	0	0	27.0915	0.00283607
APOE (E3/E3, E2/E4)	In16:[ADARB2-VIP-TAC3-NRP1]	FALSE	0	-0.235	0	0.075	0.5599	39.7742	0.00283607
APOE (E3/E3, E2/E4)	In17:[ADARB2-VIP-ABI3BP]	FALSE	0	-0.106	0	0.035	0.5681	48.7263	0.00283607
APOE (E3/E3, E2/E4)	In18:[ADARB2-VIP-EXPH5]	FALSE	0	-0.165	0	0.047	0.3172	48.6776	0.00283607
APOE (E3/E3, E2/E4)	In19:[ADARB2-CALB2-SCML4]	FALSE	0	-0.138	0	0.044	0.5586	49.7106	0.00283607
APOE (E3/E3, E2/E4)	In1:[LHX6-PVALB-CLMN]	FALSE	0	-0.483	0	0.153	0.5618	210.865	0.00283607
APOE (E3/E3, E2/E4)	In2:[LHX6-PVALB-MEPE]	FALSE	0	-0.23	0	0.058	0.3088	101.719	0.00283607
APOE (E3/E3, E2/E4)	In3:[LHX6-PVALB-COL15A1]	FALSE	0	-0.158	0	0.049	0.5847	27.7218	0.00283607
APOE (E3/E3, E2/E4)	In4:[LHX6-SST-MSR1]	FALSE	0	-0.673	0	0.186	0.469	27.9165	0.00283607
APOE (E3/E3, E2/E4)	In5:[LHX6-SST-SPON1]	FALSE	0	-0.406	0	0.117	0.3803	38.2529	0.00283607
APOE (E3/E3, E2/E4)	In6:[LHX6-SST-SLC9A2]	FALSE	0	-0.314	0	0.085	0.5181	52.6791	0.00283607
APOE (E3/E3, E2/E4)	In7:[LHX6-SST-B3GAT2]	FALSE	0	-0.292	0	0.095	0.3589	37.9101	0.00283607
APOE (E3/E3, E2/E4)	In8:[LHX6-SST-SEL1L3]	FALSE	0	-0.334	0	0.104	0.5675	21.0778	0.00283607
APOE (E3/E3, E2/E4)	In9:[LHX6-SST-NPY]	FALSE	0	-0.325	0	0.091	0.4041	10.2187	0.00283607
APOE (E3/E3, E3/E4)	Ex10:[RORB-TLL1-PCP4-TYR]	FALSE	0	-0.026	0	0.007	0.3491	151.252	0.00244404
APOE (E3/E3, E3/E4)	Ex11:[RORB-ADGRL4]	FALSE	0	-0.068	0	0.021	0.5442	93.2185	0.00244404
APOE (E3/E3, E3/E4)	Ex12:[THEMIS-PRRX1]	FALSE	0	-0.045	0	0.011	0.357	431.793	0.00244404
APOE (E3/E3, E3/E4)	Ex13:[THEMIS-POSTN]	FALSE	0	-0.089	0	0.036	0.6334	91.2814	0.00244404
APOE (E3/E3, E3/E4)	Ex14:|FEZF2-HTR2C]	FALSE	0	-0.063	0	0.024	0.5581	92.5683	0.00244404
APOE (E3/E3, E3/E4)	Ex15:[FEZF2-ADRA1A]	FALSE	0	-0.034	0	0.01	0.4598	26.6542	0.00244404
APOE (E3/E3, E3/E4)	Ex16:[FEZF2-SYT6]	FALSE	0	-0.046	0	0.015	0.6483	151.555	0.00244404
APOE (E3/E3, E3/E4)	Ex17:[FEZF2-ZFHX3-SEMA3D]	FALSE	0	-0.081	0	0.028	0.5393	150.648	0.00244404
APOE (E3/E3, E3/E4)	Ex18:[FEZF2-ZFHX3-SCUBE1]	FALSE	0	-0.027	0	0.009	0.5971	57.5668	0.00244404
APOE (E3/E3, E3/E4)	Ex1:[CUX2-SERPINE2-LAMP5]	FALSE	0	-0.043	0	0.013	0.3618	869.525	0.00244404
APOE (E3/E3, E3/E4)	Ex2:[CUX2-RORB-GLIS3-LRRC2]	FALSE	0	-0.092	0	0.028	0.3623	668.44	0.00244404
APOE (E3/E3, E3/E4)	Ex3:[CUX2-RORB-GLIS3-SV2C]	FALSE	0	-0.051	0	0.022	0.7637	130.575	0.00244404
APOE (E3/E3, E3/E4)	Ex4:[CUX2-RORB-COL5A2-CLMN]	FALSE	0	-0.063	0	0.018	0.4453	87.8777	0.00244404
APOE (E3/E3, E3/E4)	Ex5:[RORB-CUX2-EYA4-LAMA3]	FALSE	0	-0.062	0	0.02	0.3157	267.454	0.00244404
APOE (E3/E3, E3/E4)	Ex6:[RORB-MME]	FALSE	0	-0.095	0	0.028	0.5691	111.046	0.00244404
APOE (E3/E3, E3/E4)	Ex7:[RORB-GABRG1]	FALSE	0	-0.105	0	0.035	0.8115	311.982	0.00244404
APOE (E3/E3, E3/E4)	Ex8:[RORB-TLL1-TMTC4]	FALSE	0	-0.075	0	0.024	0.4063	177.496	0.00244404
APOE (E3/E3, E3/E4)	Ex9:[RORB-TLL1-PCP4-MID1]	TRUE	-0.030272	-0.101	0	0.033	0.8748	283.348	-0.0412292
APOE (E3/E3, E3/E4)	In10:[LHX6-ADARB2-LAMP5-HCRTR2]	FALSE	0	-0.037	0	0.007	0.1475	61.7409	0.00244404
APOE (E3/E3, E3/E4)	In11:[ADARB2-LAMP5-KIT]	FALSE	0	-0.094	0	0.026	0.3174	84.432	0.00244404
APOE (E3/E3, E3/E4)	In12:[ADARB2-LAMP5-NDNF]	FALSE	0	-0.046	0	0.014	0.3481	26.8414	0.00244404
APOE (E3/E3, E3/E4)	In13:[ADARB2-SYT6]	FALSE	0	-0.067	0	0.026	0.7453	28.9899	0.00244404
APOE (E3/E3, E3/E4)	In14:[ADARB2-SEMA3C]	FALSE	0	-0.078	0	0.022	0.3668	37.8619	0.00244404
APOE (E3/E3, E3/E4)	In15:[ADARB2-VIP-DACH2]	FALSE	0	0	0	0	0	27.0841	0.00244404
APOE (E3/E3, E3/E4)	In16:[ADARB2-VIP-TAC3-NRP1]	FALSE	0	-0.094	0	0.035	0.6635	39.7634	0.00244404
APOE (E3/E3, E3/E4)	In17:[ADARB2-VIP-ABI3BP]	FALSE	0	-0.105	0	0.027	0.3659	48.713	0.00244404
APOE (E3/E3, E3/E4)	In18:[ADARB2-VIP-EXPH5]	FALSE	0	-0.099	0	0.036	0.7465	48.6643	0.00244404
APOE (E3/E3, E3/E4)	In19:[ADARB2-CALB2-SCML4]	FALSE	0	-0.092	0	0.028	0.6305	49.6971	0.00244404
APOE (E3/E3, E3/E4)	In1:[LHX6-PVALB-CLMN]	FALSE	0	-0.057	0	0.017	0.3668	210.808	0.00244404
APOE (E3/E3, E3/E4)	In2:[LHX6-PVALB-MEPE]	FALSE	0	-0.066	0	0.02	0.4779	101.692	0.00244404
APOE (E3/E3, E3/E4)	In3:[LHX6-PVALB-COL15A1]	FALSE	0	-0.058	0	0.019	0.5408	27.7142	0.00244404
APOE (E3/E3, E3/E4)	In4:[LHX6-SST-MSR1]	FALSE	0	-0.087	0	0.029	0.5878	27.9089	0.00244404
APOE (E3/E3, E3/E4)	In5:[LHX6-SST-SPON1]	FALSE	0	-0.115	0	0.033	0.4285	38.2425	0.00244404
APOE (E3/E3, E3/E4)	In6:[LHX6-SST-SLC9A2]	FALSE	0	-0.092	0	0.029	0.6522	52.6648	0.00244404
APOE (E3/E3, E3/E4)	In7:[LHX6-SST-B3GAT2]	FALSE	0	-0.138	0	0.047	0.6739	37.8998	0.00244404
APOE (E3/E3, E3/E4)	In8:[LHX6-SST-SEL1L3]	FALSE	0	-0.072	0	0.025	0.5825	21.072	0.00244404
APOE (E3/E3, E3/E4)	In9:[LHX6-SST-NPY]	FALSE	0	-0.042	0	0.011	0.4586	10.2159	0.00244404
APOE (E3/E3, E4/E4)	Ex10:[RORB-TLL1-PCP4-TYR]	FALSE	0	-0.189	0	0.06	0.7408	151.733	0.0070304
APOE (E3/E3, E4/E4)	Ex11:[RORB-ADGRL4]	FALSE	0	-0.208	0	0.063	0.6843	93.5154	0.0070304
APOE (E3/E3, E4/E4)	Ex12:[THEMIS-PRRX1]	TRUE	-0.0596691	-0.164	0	0.053	0.8384	408.077	-0.0790539
APOE (E3/E3, E4/E4)	Ex13:[THEMIS-POSTN]	FALSE	0	-0.068	0	0.023	0.3653	91.572	0.0070304
APOE (E3/E3, E4/E4)	Ex14:|FEZF2-HTR2C]	FALSE	0	-0.127	0	0.04	0.4359	92.863	0.0070304
APOE (E3/E3, E4/E4)	Ex15:[FEZF2-ADRA1A]	FALSE	0	-0.155	0	0.058	0.5196	26.7391	0.0070304
APOE (E3/E3, E4/E4)	Ex16:[FEZF2-SYT6]	FALSE	0	-0.146	0	0.045	0.3353	152.037	0.0070304
APOE (E3/E3, E4/E4)	Ex17:[FEZF2-ZFHX3-SEMA3D]	FALSE	0	-0.178	0	0.058	0.5981	151.128	0.0070304
APOE (E3/E3, E4/E4)	Ex18:[FEZF2-ZFHX3-SCUBE1]	FALSE	0	-0.217	0	0.08	0.5348	57.7501	0.0070304
APOE (E3/E3, E4/E4)	Ex1:[CUX2-SERPINE2-LAMP5]	FALSE	0	-0.169	0	0.043	0.3397	872.293	0.0070304
APOE (E3/E3, E4/E4)	Ex2:[CUX2-RORB-GLIS3-LRRC2]	FALSE	0	-0.153	0	0.053	0.7117	670.568	0.0070304
APOE (E3/E3, E4/E4)	Ex3:[CUX2-RORB-GLIS3-SV2C]	FALSE	0	-0.15	0	0.048	0.4401	130.991	0.0070304
APOE (E3/E3, E4/E4)	Ex4:[CUX2-RORB-COL5A2-CLMN]	FALSE	0	-0.112	0	0.03	0.3566	88.1576	0.0070304
APOE (E3/E3, E4/E4)	Ex5:[RORB-CUX2-EYA4-LAMA3]	FALSE	0	-0.225	0	0.07	0.6796	268.305	0.0070304
APOE (E3/E3, E4/E4)	Ex6:[RORB-MME]	FALSE	0	-0.156	0	0.048	0.5365	111.4	0.0070304
APOE (E3/E3, E4/E4)	Ex7:[RORB-GABRG1]	FALSE	0	-0.171	0	0.064	0.4283	312.976	0.0070304
APOE (E3/E3, E4/E4)	Ex8:[RORB-TLL1-TMTC4]	FALSE	0	-0.146	0	0.039	0.193	178.061	0.0070304
APOE (E3/E3, E4/E4)	Ex9:[RORB-TLL1-PCP4-MID1]	FALSE	0	-0.097	0	0.032	0.4992	292.986	0.0070304
APOE (E3/E3, E4/E4)	In10:[LHX6-ADARB2-LAMP5-HCRTR2]	FALSE	0	-0.229	0	0.08	0.4331	61.9375	0.0070304
APOE (E3/E3, E4/E4)	In11:[ADARB2-LAMP5-KIT]	FALSE	0	-0.343	0	0.072	0.2385	84.7008	0.0070304
APOE (E3/E3, E4/E4)	In12:[ADARB2-LAMP5-NDNF]	FALSE	0	-0.13	0	0.042	0.8071	26.9269	0.0070304
APOE (E3/E3, E4/E4)	In13:[ADARB2-SYT6]	FALSE	0	-0.179	0	0.041	0.3651	29.0822	0.0070304
APOE (E3/E3, E4/E4)	In14:[ADARB2-SEMA3C]	FALSE	0	-0.172	0	0.051	0.4718	37.9825	0.0070304
APOE (E3/E3, E4/E4)	In15:[ADARB2-VIP-DACH2]	FALSE	0	0	0	0	0	27.1703	0.0070304
APOE (E3/E3, E4/E4)	In16:[ADARB2-VIP-TAC3-NRP1]	FALSE	0	-0.199	0	0.05	0.3525	39.89	0.0070304
APOE (E3/E3, E4/E4)	In17:[ADARB2-VIP-ABI3BP]	FALSE	0	-0.072	0	0.02	0.4582	48.8681	0.0070304
APOE (E3/E3, E4/E4)	In18:[ADARB2-VIP-EXPH5]	FALSE	0	-0.293	0	0.083	0.6141	48.8193	0.0070304
APOE (E3/E3, E4/E4)	In19:[ADARB2-CALB2-SCML4]	FALSE	0	-0.099	0	0.029	0.3695	49.8553	0.0070304
APOE (E3/E3, E4/E4)	In1:[LHX6-PVALB-CLMN]	FALSE	0	-0.091	0	0.029	0.5363	211.479	0.0070304
APOE (E3/E3, E4/E4)	In2:[LHX6-PVALB-MEPE]	FALSE	0	-0.175	0	0.053	0.6172	102.016	0.0070304
APOE (E3/E3, E4/E4)	In3:[LHX6-PVALB-COL15A1]	FALSE	0	-0.1	0	0.027	0.3965	27.8025	0.0070304
APOE (E3/E3, E4/E4)	In4:[LHX6-SST-MSR1]	FALSE	0	-0.128	0	0.046	0.5731	27.9978	0.0070304
APOE (E3/E3, E4/E4)	In5:[LHX6-SST-SPON1]	FALSE	0	-0.207	0	0.059	0.2513	38.3642	0.0070304
APOE (E3/E3, E4/E4)	In6:[LHX6-SST-SLC9A2]	FALSE	0	-0.213	0	0.061	0.4292	52.8325	0.0070304
APOE (E3/E3, E4/E4)	In7:[LHX6-SST-B3GAT2]	FALSE	0	-0.244	0	0.077	0.7561	38.0205	0.0070304
APOE (E3/E3, E4/E4)	In8:[LHX6-SST-SEL1L3]	FALSE	0	-0.062	0	0.024	0.4562	21.1391	0.0070304
APOE (E3/E3, E4/E4)	In9:[LHX6-SST-NPY]	FALSE	0	-0.158	0	0.049	0.6469	10.2484	0.0070304
Assay (DropSeq, 10x-Chr-V2)	Ex10:[RORB-TLL1-PCP4-TYR]	TRUE	-0.286166	-0.543	-0.058	0.162	0.9869	145.488	-0.053611
Assay (DropSeq, 10x-Chr-V2)	Ex11:[RORB-ADGRL4]	FALSE	0	-0.282	0	0.1	0.8096	119.374	0.359239
Assay (DropSeq, 10x-Chr-V2)	Ex12:[THEMIS-PRRX1]	TRUE	-0.356754	-0.565	-0.174	0.111	1	387.031	-0.155448
Assay (DropSeq, 10x-Chr-V2)	Ex13:[THEMIS-POSTN]	TRUE	-0.261826	-0.601	0	0.197	0.8595	89.966	-0.0184957
Assay (DropSeq, 10x-Chr-V2)	Ex14:|FEZF2-HTR2C]	FALSE	0	-0.342	0	0.099	0.368	118.541	0.359239
Assay (DropSeq, 10x-Chr-V2)	Ex15:[FEZF2-ADRA1A]	FALSE	0	-0.593	0	0.201	0.3148	34.1328	0.359239
Assay (DropSeq, 10x-Chr-V2)	Ex16:[FEZF2-SYT6]	TRUE	-0.181969	-0.364	-0.022	0.108	0.8592	161.788	0.0967134
Assay (DropSeq, 10x-Chr-V2)	Ex17:[FEZF2-ZFHX3-SEMA3D]	TRUE	-0.396111	-0.625	-0.188	0.12	0.9942	129.82	-0.212228
Assay (DropSeq, 10x-Chr-V2)	Ex18:[FEZF2-ZFHX3-SCUBE1]	FALSE	0	-0.517	0	0.173	0.7574	73.7188	0.359239
Assay (DropSeq, 10x-Chr-V2)	Ex1:[CUX2-SERPINE2-LAMP5]	TRUE	-0.47045	-0.654	-0.314	0.091	1	695.623	-0.319476
Assay (DropSeq, 10x-Chr-V2)	Ex2:[CUX2-RORB-GLIS3-LRRC2]	TRUE	-0.260235	-0.431	-0.106	0.09	1	659.857	-0.0162011
Assay (DropSeq, 10x-Chr-V2)	Ex3:[CUX2-RORB-GLIS3-SV2C]	TRUE	-0.32011	-0.517	-0.14	0.149	0.8536	121.407	-0.102583
Assay (DropSeq, 10x-Chr-V2)	Ex4:[CUX2-RORB-COL5A2-CLMN]	FALSE	0	-0.408	0	0.11	0.384	112.534	0.359239
Assay (DropSeq, 10x-Chr-V2)	Ex5:[RORB-CUX2-EYA4-LAMA3]	TRUE	-0.989307	-1.276	-0.672	0.171	1	127.351	-1.06803
Assay (DropSeq, 10x-Chr-V2)	Ex6:[RORB-MME]	FALSE	0	-0.209	0	0.063	0.683	142.203	0.359239
Assay (DropSeq, 10x-Chr-V2)	Ex7:[RORB-GABRG1]	TRUE	-0.395436	-0.578	-0.173	0.12	0.9991	269.03	-0.211255
Assay (DropSeq, 10x-Chr-V2)	Ex8:[RORB-TLL1-TMTC4]	FALSE	0	-0.495	-0.122	0.151	0.7572	227.297	0.359239
Assay (DropSeq, 10x-Chr-V2)	Ex9:[RORB-TLL1-PCP4-MID1]	TRUE	-0.317095	-0.54	-0.111	0.149	0.8813	272.37	-0.0982325
Assay (DropSeq, 10x-Chr-V2)	In10:[LHX6-ADARB2-LAMP5-HCRTR2]	FALSE	0	-0.32	0	0.097	0.3959	79.064	0.359239
Assay (DropSeq, 10x-Chr-V2)	In11:[ADARB2-LAMP5-KIT]	FALSE	0	-0.161	0	0.035	0.1791	108.122	0.359239
Assay (DropSeq, 10x-Chr-V2)	In12:[ADARB2-LAMP5-NDNF]	FALSE	0	-0.581	0	0.196	0.488	34.3725	0.359239
Assay (DropSeq, 10x-Chr-V2)	In13:[ADARB2-SYT6]	FALSE	0	-0.389	0	0.127	0.4727	37.1238	0.359239
Assay (DropSeq, 10x-Chr-V2)	In14:[ADARB2-SEMA3C]	FALSE	0	-0.449	0	0.107	0.2543	48.4852	0.359239
Assay (DropSeq, 10x-Chr-V2)	In15:[ADARB2-VIP-DACH2]	FALSE	0	0	0	0	0	34.6833	0.359239
Assay (DropSeq, 10x-Chr-V2)	In16:[ADARB2-VIP-TAC3-NRP1]	FALSE	0	-0.438	0	0.14	0.4989	50.9201	0.359239
Assay (DropSeq, 10x-Chr-V2)	In17:[ADARB2-VIP-ABI3BP]	FALSE	0	-0.386	0	0.083	0.1839	62.3808	0.359239
Assay (DropSeq, 10x-Chr-V2)	In18:[ADARB2-VIP-EXPH5]	TRUE	-0.151881	-0.459	0	0.14	0.8529	53.5372	0.140121
Assay (DropSeq, 10x-Chr-V2)	In19:[ADARB2-CALB2-SCML4]	FALSE	0	-0.45	0	0.071	0.1154	63.641	0.359239
Assay (DropSeq, 10x-Chr-V2)	In1:[LHX6-PVALB-CLMN]	FALSE	0	-0.36	0	0.098	0.2849	269.956	0.359239
Assay (DropSeq, 10x-Chr-V2)	In2:[LHX6-PVALB-MEPE]	FALSE	0	-0.327	0	0.09	0.2872	130.224	0.359239
Assay (DropSeq, 10x-Chr-V2)	In3:[LHX6-PVALB-COL15A1]	FALSE	0	-0.362	0	0.123	0.7415	35.4902	0.359239
Assay (DropSeq, 10x-Chr-V2)	In4:[LHX6-SST-MSR1]	FALSE	0	-0.417	0	0.125	0.6933	35.7396	0.359239
Assay (DropSeq, 10x-Chr-V2)	In5:[LHX6-SST-SPON1]	FALSE	0	-0.597	0	0.202	0.5905	48.9725	0.359239
Assay (DropSeq, 10x-Chr-V2)	In6:[LHX6-SST-SLC9A2]	FALSE	0	-0.353	0	0.088	0.4093	67.4413	0.359239
Assay (DropSeq, 10x-Chr-V2)	In7:[LHX6-SST-B3GAT2]	FALSE	0	-0.342	0	0.109	0.6802	48.5337	0.359239
Assay (DropSeq, 10x-Chr-V2)	In8:[LHX6-SST-SEL1L3]	FALSE	0	-0.241	0	0.078	0.4881	26.9844	0.359239
Assay (DropSeq, 10x-Chr-V2)	In9:[LHX6-SST-NPY]	FALSE	0	-0.27	0	0.095	0.5884	13.0823	0.359239
Assay (DropSeq, 10x-Chr-V3)	Ex10:[RORB-TLL1-PCP4-TYR]	FALSE	0	-0.232	0	0.04	0.1019	181.344	0.26422
Assay (DropSeq, 10x-Chr-V3)	Ex11:[RORB-ADGRL4]	FALSE	0	-0.023	0	0.006	0.3571	111.765	0.26422
Assay (DropSeq, 10x-Chr-V3)	Ex12:[THEMIS-PRRX1]	TRUE	-0.242201	-0.386	-0.076	0.087	1	406.342	-0.0852023
Assay (DropSeq, 10x-Chr-V3)	Ex13:[THEMIS-POSTN]	FALSE	0	-0.452	0	0.163	0.6447	109.442	0.26422
Assay (DropSeq, 10x-Chr-V3)	Ex14:|FEZF2-HTR2C]	FALSE	0	-0.24	0	0.063	0.2469	110.985	0.26422
Assay (DropSeq, 10x-Chr-V3)	Ex15:[FEZF2-ADRA1A]	FALSE	0	-0.773	0	0.252	0.8365	31.9571	0.26422
Assay (DropSeq, 10x-Chr-V3)	Ex16:[FEZF2-SYT6]	FALSE	0	-0.225	0	0.076	0.5684	181.707	0.26422
Assay (DropSeq, 10x-Chr-V3)	Ex17:[FEZF2-ZFHX3-SEMA3D]	FALSE	0	-0.362	0	0.112	0.4322	180.62	0.26422
Assay (DropSeq, 10x-Chr-V3)	Ex18:[FEZF2-ZFHX3-SCUBE1]	FALSE	0	-0.411	0	0.13	0.4484	69.02	0.26422
Assay (DropSeq, 10x-Chr-V3)	Ex1:[CUX2-SERPINE2-LAMP5]	TRUE	-0.321604	-0.435	-0.201	0.061	1	755.811	-0.199757
Assay (DropSeq, 10x-Chr-V3)	Ex2:[CUX2-RORB-GLIS3-LRRC2]	TRUE	-0.39808	-0.515	-0.279	0.063	1	538.246	-0.310088
Assay (DropSeq, 10x-Chr-V3)	Ex3:[CUX2-RORB-GLIS3-SV2C]	FALSE	0	-0.062	0	0.01	0.088	156.553	0.26422
Assay (DropSeq, 10x-Chr-V3)	Ex4:[CUX2-RORB-COL5A2-CLMN]	FALSE	0	-0.317	0	0.107	0.6962	105.361	0.26422
Assay (DropSeq, 10x-Chr-V3)	Ex5:[RORB-CUX2-EYA4-LAMA3]	TRUE	-1.88838	-2.159	-1.575	0.161	1	48.5218	-2.46014
Assay (DropSeq, 10x-Chr-V3)	Ex6:[RORB-MME]	FALSE	0	-0.15	0	0.028	0.1212	133.139	0.26422
Assay (DropSeq, 10x-Chr-V3)	Ex7:[RORB-GABRG1]	FALSE	0	-0.061	0	0.015	0.221	374.052	0.26422
Assay (DropSeq, 10x-Chr-V3)	Ex8:[RORB-TLL1-TMTC4]	FALSE	0	-0.199	0	0.061	0.3953	212.809	0.26422
Assay (DropSeq, 10x-Chr-V3)	Ex9:[RORB-TLL1-PCP4-MID1]	TRUE	-0.332025	-0.516	-0.112	0.108	0.9989	251.23	-0.214791
Assay (DropSeq, 10x-Chr-V3)	In10:[LHX6-ADARB2-LAMP5-HCRTR2]	FALSE	0	-0.321	0	0.109	0.6789	74.0245	0.26422
Assay (DropSeq, 10x-Chr-V3)	In11:[ADARB2-LAMP5-KIT]	FALSE	0	-0.145	0	0.033	0.2315	101.23	0.26422
Assay (DropSeq, 10x-Chr-V3)	In12:[ADARB2-LAMP5-NDNF]	FALSE	0	-0.112	0	0.05	0.7004	32.1816	0.26422
Assay (DropSeq, 10x-Chr-V3)	In13:[ADARB2-SYT6]	FALSE	0	-0.22	0	0.071	0.4873	34.7575	0.26422
Assay (DropSeq, 10x-Chr-V3)	In14:[ADARB2-SEMA3C]	FALSE	0	-0.157	0	0.021	0.0602	45.3947	0.26422
Assay (DropSeq, 10x-Chr-V3)	In15:[ADARB2-VIP-DACH2]	FALSE	0	0	0	0	0	32.4726	0.26422
Assay (DropSeq, 10x-Chr-V3)	In16:[ADARB2-VIP-TAC3-NRP1]	FALSE	0	-0.15	0	0.03	0.1122	47.6745	0.26422
Assay (DropSeq, 10x-Chr-V3)	In17:[ADARB2-VIP-ABI3BP]	FALSE	0	-0.183	0	0.028	0.123	58.4047	0.26422
Assay (DropSeq, 10x-Chr-V3)	In18:[ADARB2-VIP-EXPH5]	FALSE	0	-0.18	0	0.047	0.4062	58.3463	0.26422
Assay (DropSeq, 10x-Chr-V3)	In19:[ADARB2-CALB2-SCML4]	FALSE	0	-0.362	0	0.087	0.2582	59.5845	0.26422
Assay (DropSeq, 10x-Chr-V3)	In1:[LHX6-PVALB-CLMN]	FALSE	0	-0.335	0	0.101	0.3455	252.749	0.26422
Assay (DropSeq, 10x-Chr-V3)	In2:[LHX6-PVALB-MEPE]	FALSE	0	-0.125	0	0.011	0.0363	121.924	0.26422
Assay (DropSeq, 10x-Chr-V3)	In3:[LHX6-PVALB-COL15A1]	FALSE	0	-0.311	-0.001	0.044	0.0962	33.2281	0.26422
Assay (DropSeq, 10x-Chr-V3)	In4:[LHX6-SST-MSR1]	FALSE	0	-0.28	-0.005	0.091	0.3617	33.4615	0.26422
Assay (DropSeq, 10x-Chr-V3)	In5:[LHX6-SST-SPON1]	FALSE	0	-0.137	0	0.028	0.1323	45.8509	0.26422
Assay (DropSeq, 10x-Chr-V3)	In6:[LHX6-SST-SLC9A2]	FALSE	0	-0.194	0	0.051	0.338	63.1426	0.26422
Assay (DropSeq, 10x-Chr-V3)	In7:[LHX6-SST-B3GAT2]	FALSE	0	-0.069	0	0.013	0.1126	45.4401	0.26422
Assay (DropSeq, 10x-Chr-V3)	In8:[LHX6-SST-SEL1L3]	FALSE	0	-0.215	0	0.056	0.2012	25.2644	0.26422
Assay (DropSeq, 10x-Chr-V3)	In9:[LHX6-SST-NPY]	FALSE	0	-0.6	0	0.205	0.7264	12.2484	0.26422
Age	Ex10:[RORB-TLL1-PCP4-TYR]	FALSE	0	-0.054	0	0.018	0.6108	151.308	0.00298022
Age	Ex11:[RORB-ADGRL4]	FALSE	0	-0.066	0	0.016	0.2489	93.2532	0.00298022
Age	Ex12:[THEMIS-PRRX1]	FALSE	0	-0.04	0	0.016	0.5156	431.954	0.00298022
Age	Ex13:[THEMIS-POSTN]	FALSE	0	-0.081	0	0.029	0.802	91.3153	0.00298022
Age	Ex14:|FEZF2-HTR2C]	FALSE	0	-0.087	0	0.03	0.4845	92.6027	0.00298022
Age	Ex15:[FEZF2-ADRA1A]	FALSE	0	-0.036	0	0.01	0.279	26.6641	0.00298022
Age	Ex16:[FEZF2-SYT6]	FALSE	0	-0.089	0	0.031	0.5597	151.611	0.00298022
Age	Ex17:[FEZF2-ZFHX3-SEMA3D]	FALSE	0	-0.047	0	0.018	0.7879	150.704	0.00298022
Age	Ex18:[FEZF2-ZFHX3-SCUBE1]	FALSE	0	-0.094	0	0.031	0.5554	57.5882	0.00298022
Age	Ex1:[CUX2-SERPINE2-LAMP5]	FALSE	0	-0.025	0	0.007	0.4858	869.848	0.00298022
Age	Ex2:[CUX2-RORB-GLIS3-LRRC2]	FALSE	0	-0.046	0	0.014	0.479	668.688	0.00298022
Age	Ex3:[CUX2-RORB-GLIS3-SV2C]	FALSE	0	-0.039	0	0.013	0.3755	130.623	0.00298022
Age	Ex4:[CUX2-RORB-COL5A2-CLMN]	FALSE	0	-0.105	0	0.033	0.6457	87.9104	0.00298022
Age	Ex5:[RORB-CUX2-EYA4-LAMA3]	FALSE	0	-0.009	0	0.002	0.158	267.553	0.00298022
Age	Ex6:[RORB-MME]	FALSE	0	-0.051	0	0.016	0.5276	111.088	0.00298022
Age	Ex7:[RORB-GABRG1]	FALSE	0	-0.114	0	0.042	0.8231	312.098	0.00298022
Age	Ex8:[RORB-TLL1-TMTC4]	FALSE	0	-0.045	0	0.017	0.4598	177.562	0.00298022
Age	Ex9:[RORB-TLL1-PCP4-MID1]	TRUE	-0.0370305	-0.073	0	0.025	0.8775	281.544	-0.0504436
Age	In10:[LHX6-ADARB2-LAMP5-HCRTR2]	FALSE	0	-0.026	0	0.008	0.4799	61.7639	0.00298022
Age	In11:[ADARB2-LAMP5-KIT]	FALSE	0	-0.062	0	0.021	0.7309	84.4634	0.00298022
Age	In12:[ADARB2-LAMP5-NDNF]	FALSE	0	-0.073	0	0.024	0.5794	26.8514	0.00298022
Age	In13:[ADARB2-SYT6]	FALSE	0	-0.046	0	0.014	0.5888	29.0007	0.00298022
Age	In14:[ADARB2-SEMA3C]	FALSE	0	-0.067	0	0.024	0.4588	37.876	0.00298022
Age	In15:[ADARB2-VIP-DACH2]	FALSE	0	0	0	0	0	27.0942	0.00298022
Age	In16:[ADARB2-VIP-TAC3-NRP1]	FALSE	0	-0.093	0	0.023	0.2458	39.7782	0.00298022
Age	In17:[ADARB2-VIP-ABI3BP]	FALSE	0	-0.081	0	0.023	0.4568	48.7311	0.00298022
Age	In18:[ADARB2-VIP-EXPH5]	FALSE	0	-0.151	0	0.051	0.7679	48.6824	0.00298022
Age	In19:[ADARB2-CALB2-SCML4]	FALSE	0	-0.029	0	0.006	0.1764	49.7156	0.00298022
Age	In1:[LHX6-PVALB-CLMN]	FALSE	0	-0.045	0	0.016	0.372	210.886	0.00298022
Age	In2:[LHX6-PVALB-MEPE]	FALSE	0	-0.059	0	0.022	0.7323	101.73	0.00298022
Age	In3:[LHX6-PVALB-COL15A1]	FALSE	0	-0.026	0	0.008	0.3726	27.7245	0.00298022
Age	In4:[LHX6-SST-MSR1]	FALSE	0	-0.086	0	0.025	0.4397	27.9193	0.00298022
Age	In5:[LHX6-SST-SPON1]	FALSE	0	-0.021	0	0.012	0.6963	38.2567	0.00298022
Age	In6:[LHX6-SST-SLC9A2]	FALSE	0	-0.064	0	0.021	0.6399	52.6843	0.00298022
Age	In7:[LHX6-SST-B3GAT2]	FALSE	0	-0.056	0	0.017	0.5403	37.9139	0.00298022
Age	In8:[LHX6-SST-SEL1L3]	FALSE	0	-0.054	0	0.018	0.5901	21.0799	0.00298022
Age	In9:[LHX6-SST-NPY]	FALSE	0	-0.066	0	0.02	0.577	10.2197	0.00298022

## Sheet: BA17_cluster_neuron
Covariate (reference, comparison group)	Cell type	Significant	Final parameter	HDI 3%	HDI 97%	SD	Inclusion probability	Expected sample	log2-fold change
Disease Group (Low, Int)	Ex10:[RORB-TLL1-PCP4-TYR]	FALSE	0	-0.314	0	0.074	0.2673	14.0652	0.124901
Disease Group (Low, Int)	Ex11:[RORB-ADGRL4]	FALSE	0	-0.459	0	0.145	0.4763	28.3805	0.124901
Disease Group (Low, Int)	Ex12:[THEMIS-PRRX1]	FALSE	0	-0.543	0	0.156	0.5037	85.4305	0.124901
Disease Group (Low, Int)	Ex13:[THEMIS-POSTN]	FALSE	0	-0.663	0	0.219	0.8187	36.734	0.124901
Disease Group (Low, Int)	Ex14:|FEZF2-HTR2C]	FALSE	0	-0.29	0	0.086	0.417	10.7478	0.124901
Disease Group (Low, Int)	Ex15:[FEZF2-ADRA1A]	FALSE	0	-0.257	0	0.075	0.3252	6.40259	0.124901
Disease Group (Low, Int)	Ex16:[FEZF2-SYT6]	FALSE	0	-0.528	0	0.173	0.7348	134.384	0.124901
Disease Group (Low, Int)	Ex17:[FEZF2-ZFHX3-SEMA3D]	FALSE	0	-0.279	0	0.093	0.5858	33.7406	0.124901
Disease Group (Low, Int)	Ex18:[FEZF2-ZFHX3-SCUBE1]	FALSE	0	0	0	0	0	11.1084	0.124901
Disease Group (Low, Int)	Ex1:[CUX2-SERPINE2-LAMP5]	FALSE	0	-0.051	0	0.014	0.2815	304.205	0.124901
Disease Group (Low, Int)	Ex2:[CUX2-RORB-GLIS3-LRRC2]	FALSE	0	-0.346	0	0.118	0.6405	272.245	0.124901
Disease Group (Low, Int)	Ex3:[CUX2-RORB-GLIS3-SV2C]	FALSE	0	-0.49	0	0.163	0.7529	69.0412	0.124901
Disease Group (Low, Int)	Ex4:[CUX2-RORB-COL5A2-CLMN]	FALSE	0	-0.536	0	0.146	0.4044	22.9818	0.124901
Disease Group (Low, Int)	Ex5:[RORB-CUX2-EYA4-LAMA3]	FALSE	0	-0.549	-0.088	0.12	0.85	280.629	-0.349678
Disease Group (Low, Int)	Ex6:[RORB-MME]	FALSE	0	-0.219	0	0.062	0.3542	6.51888	0.124901
Disease Group (Low, Int)	Ex7:[RORB-GABRG1]	FALSE	0	-0.446	0	0.148	0.558	56.7527	0.124901
Disease Group (Low, Int)	Ex8:[RORB-TLL1-TMTC4]	TRUE	-0.193194	-0.442	0	0.157	0.9017	38.92	-0.15382
Disease Group (Low, Int)	Ex9:[RORB-TLL1-PCP4-MID1]	FALSE	0	-0.687	-0.015	0.23	0.7694	86.6349	0.124901
Disease Group (Low, Int)	In10:[LHX6-ADARB2-LAMP5-HCRTR2]	FALSE	0	-0.421	0	0.123	0.6209	11.6896	0.124901
Disease Group (Low, Int)	In11:[ADARB2-LAMP5-KIT]	FALSE	0	-0.339	0	0.118	0.6888	18.2598	0.124901
Disease Group (Low, Int)	In12:[ADARB2-LAMP5-NDNF]	FALSE	0	-0.413	0	0.143	0.7285	5.31059	0.124901
Disease Group (Low, Int)	In13:[ADARB2-SYT6]	FALSE	0	-0.391	0	0.126	0.5094	4.99133	0.124901
Disease Group (Low, Int)	In14:[ADARB2-SEMA3C]	FALSE	0	-0.749	0	0.222	0.5731	5.7414	0.124901
Disease Group (Low, Int)	In15:[ADARB2-VIP-DACH2]	FALSE	0	-0.428	0	0.133	0.5373	5.58287	0.124901
Disease Group (Low, Int)	In16:[ADARB2-VIP-TAC3-NRP1]	FALSE	0	-0.456	0	0.144	0.5222	6.28209	0.124901
Disease Group (Low, Int)	In17:[ADARB2-VIP-ABI3BP]	FALSE	0	-0.575	0	0.18	0.5921	9.71531	0.124901
Disease Group (Low, Int)	In18:[ADARB2-VIP-EXPH5]	FALSE	0	-0.411	0	0.123	0.4351	8.62533	0.124901
Disease Group (Low, Int)	In19:[ADARB2-CALB2-SCML4]	FALSE	0	-0.292	0	0.093	0.451	13.7042	0.124901
Disease Group (Low, Int)	In1:[LHX6-PVALB-CLMN]	FALSE	0	-0.568	-0.001	0.135	0.4153	96.9023	0.124901
Disease Group (Low, Int)	In2:[LHX6-PVALB-MEPE]	FALSE	0	-0.229	0	0.048	0.1531	18.3513	0.124901
Disease Group (Low, Int)	In3:[LHX6-PVALB-COL15A1]	FALSE	0	-0.141	0	0.055	0.6005	6.79171	0.124901
Disease Group (Low, Int)	In4:[LHX6-SST-MSR1]	FALSE	0	-0.42	0	0.129	0.4132	6.36429	0.124901
Disease Group (Low, Int)	In5:[LHX6-SST-SPON1]	FALSE	0	-0.401	0	0.127	0.6021	7.39425	0.124901
Disease Group (Low, Int)	In6:[LHX6-SST-SLC9A2]	FALSE	0	-0.526	0	0.165	0.5258	23.2128	0.124901
Disease Group (Low, Int)	In7:[LHX6-SST-B3GAT2]	FALSE	0	-0.413	0	0.131	0.3454	7.40906	0.124901
Disease Group (Low, Int)	In8:[LHX6-SST-SEL1L3]	FALSE	0	-0.348	0	0.097	0.4375	4.40484	0.124901
Disease Group (Low, Int)	In9:[LHX6-SST-NPY]	FALSE	0	-0.289	0	0.093	0.7122	3.80267	0.124901
Disease Group (Low, High)	Ex10:[RORB-TLL1-PCP4-TYR]	TRUE	-0.398695	-0.743	-0.069	0.2	0.9581	10.139	-0.347316
Disease Group (Low, High)	Ex11:[RORB-ADGRL4]	TRUE	-0.317548	-0.679	0	0.22	0.8341	22.1876	-0.230246
Disease Group (Low, High)	Ex12:[THEMIS-PRRX1]	TRUE	-0.338655	-0.609	-0.055	0.161	0.9948	65.3938	-0.260697
Disease Group (Low, High)	Ex13:[THEMIS-POSTN]	FALSE	0	-0.649	0	0.22	0.8012	39.4519	0.227879
Disease Group (Low, High)	Ex14:|FEZF2-HTR2C]	FALSE	0	-0.503	0	0.148	0.5067	11.543	0.227879
Disease Group (Low, High)	Ex15:[FEZF2-ADRA1A]	FALSE	0	-0.482	0	0.144	0.4649	6.87631	0.227879
Disease Group (Low, High)	Ex16:[FEZF2-SYT6]	TRUE	-0.243062	-0.444	0	0.134	0.9318	113.185	-0.122785
Disease Group (Low, High)	Ex17:[FEZF2-ZFHX3-SEMA3D]	TRUE	-0.306242	-0.596	-0.056	0.162	0.9864	26.678	-0.213934
Disease Group (Low, High)	Ex18:[FEZF2-ZFHX3-SCUBE1]	FALSE	0	0	0	0	0	11.9303	0.227879
Disease Group (Low, High)	Ex1:[CUX2-SERPINE2-LAMP5]	TRUE	-0.55009	-0.748	-0.281	0.123	1	188.48	-0.565733
Disease Group (Low, High)	Ex2:[CUX2-RORB-GLIS3-LRRC2]	FALSE	0	-0.334	0	0.114	0.5817	292.388	0.227879
Disease Group (Low, High)	Ex3:[CUX2-RORB-GLIS3-SV2C]	TRUE	-0.256249	-0.549	-0.014	0.176	0.8857	57.3879	-0.141809
Disease Group (Low, High)	Ex4:[CUX2-RORB-COL5A2-CLMN]	TRUE	-0.410227	-0.8	-0.019	0.237	0.9679	16.3766	-0.363952
Disease Group (Low, High)	Ex5:[RORB-CUX2-EYA4-LAMA3]	FALSE	0	-0.029	0	0.004	0.0459	627.713	0.227879
Disease Group (Low, High)	Ex6:[RORB-MME]	FALSE	0	-0.577	0	0.189	0.5402	7.00121	0.227879
Disease Group (Low, High)	Ex7:[RORB-GABRG1]	TRUE	-0.789605	-1.185	-0.376	0.213	1	27.6736	-0.91128
Disease Group (Low, High)	Ex8:[RORB-TLL1-TMTC4]	TRUE	-0.530918	-0.897	-0.1	0.231	0.9736	29.8196	-0.538073
Disease Group (Low, High)	Ex9:[RORB-TLL1-PCP4-MID1]	TRUE	-0.35677	-0.614	-0.038	0.162	0.9724	65.1253	-0.286831
Disease Group (Low, High)	In10:[LHX6-ADARB2-LAMP5-HCRTR2]	FALSE	0	-0.496	0	0.153	0.5199	12.5545	0.227879
Disease Group (Low, High)	In11:[ADARB2-LAMP5-KIT]	FALSE	0	-0.272	0	0.088	0.5736	19.6108	0.227879
Disease Group (Low, High)	In12:[ADARB2-LAMP5-NDNF]	FALSE	0	-0.595	0	0.2	0.7186	5.70351	0.227879
Disease Group (Low, High)	In13:[ADARB2-SYT6]	FALSE	0	-0.862	0	0.28	0.7167	5.36064	0.227879
Disease Group (Low, High)	In14:[ADARB2-SEMA3C]	FALSE	0	-0.644	0	0.208	0.7577	6.1662	0.227879
Disease Group (Low, High)	In15:[ADARB2-VIP-DACH2]	FALSE	0	-0.875	0	0.281	0.5117	5.99594	0.227879
Disease Group (Low, High)	In16:[ADARB2-VIP-TAC3-NRP1]	FALSE	0	-0.61	0	0.212	0.5878	6.7469	0.227879
Disease Group (Low, High)	In17:[ADARB2-VIP-ABI3BP]	FALSE	0	-0.436	0	0.132	0.4617	10.4341	0.227879
Disease Group (Low, High)	In18:[ADARB2-VIP-EXPH5]	FALSE	0	-0.513	0	0.178	0.725	9.26351	0.227879
Disease Group (Low, High)	In19:[ADARB2-CALB2-SCML4]	FALSE	0	-0.535	0	0.174	0.4353	14.7182	0.227879
Disease Group (Low, High)	In1:[LHX6-PVALB-CLMN]	FALSE	0	-0.357	0	0.119	0.7783	104.072	0.227879
Disease Group (Low, High)	In2:[LHX6-PVALB-MEPE]	FALSE	0	-0.692	0	0.218	0.7402	19.7091	0.227879
Disease Group (Low, High)	In3:[LHX6-PVALB-COL15A1]	FALSE	0	-0.283	0	0.083	0.4007	7.29422	0.227879
Disease Group (Low, High)	In4:[LHX6-SST-MSR1]	FALSE	0	-0.264	0	0.078	0.3379	6.83518	0.227879
Disease Group (Low, High)	In5:[LHX6-SST-SPON1]	FALSE	0	-0.634	0	0.189	0.4326	7.94134	0.227879
Disease Group (Low, High)	In6:[LHX6-SST-SLC9A2]	FALSE	0	-0.402	0	0.111	0.4016	24.9303	0.227879
Disease Group (Low, High)	In7:[LHX6-SST-B3GAT2]	FALSE	0	-0.569	0	0.174	0.3822	7.95724	0.227879
Disease Group (Low, High)	In8:[LHX6-SST-SEL1L3]	FALSE	0	-0.502	0	0.101	0.1712	4.73074	0.227879
Disease Group (Low, High)	In9:[LHX6-SST-NPY]	FALSE	0	-0.845	0	0.281	0.7203	4.08402	0.227879
Sex (Female, Male)	Ex10:[RORB-TLL1-PCP4-TYR]	FALSE	0	-0.08	0	0.026	0.5567	12.8987	0
Sex (Female, Male)	Ex11:[RORB-ADGRL4]	FALSE	0	-0.162	0	0.043	0.4425	26.0268	0
Sex (Female, Male)	Ex12:[THEMIS-PRRX1]	FALSE	0	-0.055	0	0.017	0.4424	78.3455	0
Sex (Female, Male)	Ex13:[THEMIS-POSTN]	FALSE	0	-0.1	0	0.036	0.7129	33.6876	0
Sex (Female, Male)	Ex14:|FEZF2-HTR2C]	FALSE	0	-0.244	0	0.072	0.42	9.85647	0
Sex (Female, Male)	Ex15:[FEZF2-ADRA1A]	FALSE	0	-0.155	0	0.052	0.6834	5.87161	0
Sex (Female, Male)	Ex16:[FEZF2-SYT6]	FALSE	0	-0.184	0	0.055	0.5019	123.239	0
Sex (Female, Male)	Ex17:[FEZF2-ZFHX3-SEMA3D]	FALSE	0	-0.256	0	0.082	0.6388	30.9424	0
Sex (Female, Male)	Ex18:[FEZF2-ZFHX3-SCUBE1]	FALSE	0	0	0	0	0	10.1872	0
Sex (Female, Male)	Ex1:[CUX2-SERPINE2-LAMP5]	FALSE	0	-0.021	0	0.011	0.4119	278.977	0
Sex (Female, Male)	Ex2:[CUX2-RORB-GLIS3-LRRC2]	FALSE	0	-0.089	0	0.026	0.4783	249.667	0
Sex (Female, Male)	Ex3:[CUX2-RORB-GLIS3-SV2C]	FALSE	0	-0.027	0	0.007	0.2937	63.3154	0
Sex (Female, Male)	Ex4:[CUX2-RORB-COL5A2-CLMN]	FALSE	0	-0.133	0	0.043	0.5938	21.0759	0
Sex (Female, Male)	Ex5:[RORB-CUX2-EYA4-LAMA3]	FALSE	0	-0.106	0	0.033	0.45	535.997	0
Sex (Female, Male)	Ex6:[RORB-MME]	FALSE	0	-0.29	0	0.094	0.58	5.97825	0
Sex (Female, Male)	Ex7:[RORB-GABRG1]	FALSE	0	-0.129	0	0.029	0.1992	52.046	0
Sex (Female, Male)	Ex8:[RORB-TLL1-TMTC4]	FALSE	0	-0.048	0	0.024	0.6319	43.299	0
Sex (Female, Male)	Ex9:[RORB-TLL1-PCP4-MID1]	FALSE	0	-0.036	0	0.006	0.1001	79.4501	0
Sex (Female, Male)	In10:[LHX6-ADARB2-LAMP5-HCRTR2]	FALSE	0	-0.208	0	0.07	0.479	10.7202	0
Sex (Female, Male)	In11:[ADARB2-LAMP5-KIT]	FALSE	0	-0.142	0	0.046	0.5844	16.7455	0
Sex (Female, Male)	In12:[ADARB2-LAMP5-NDNF]	FALSE	0	-0.151	0	0.047	0.615	4.87017	0
Sex (Female, Male)	In13:[ADARB2-SYT6]	FALSE	0	-0.086	0	0.033	0.4937	4.57739	0
Sex (Female, Male)	In14:[ADARB2-SEMA3C]	FALSE	0	-0.418	0	0.112	0.377	5.26525	0
Sex (Female, Male)	In15:[ADARB2-VIP-DACH2]	FALSE	0	-0.146	0	0.059	0.6577	5.11987	0
Sex (Female, Male)	In16:[ADARB2-VIP-TAC3-NRP1]	FALSE	0	-0.105	0	0.028	0.4705	5.7611	0
Sex (Female, Male)	In17:[ADARB2-VIP-ABI3BP]	FALSE	0	-0.094	0	0.04	0.5218	8.90959	0
Sex (Female, Male)	In18:[ADARB2-VIP-EXPH5]	FALSE	0	-0.171	0	0.051	0.5203	7.91001	0
Sex (Female, Male)	In19:[ADARB2-CALB2-SCML4]	FALSE	0	-0.078	0	0.021	0.4763	12.5677	0
Sex (Female, Male)	In1:[LHX6-PVALB-CLMN]	FALSE	0	-0.149	0	0.05	0.5261	88.8659	0
Sex (Female, Male)	In2:[LHX6-PVALB-MEPE]	FALSE	0	-0.059	0	0.018	0.534	16.8294	0
Sex (Female, Male)	In3:[LHX6-PVALB-COL15A1]	FALSE	0	-0.167	0	0.049	0.4888	6.22846	0
Sex (Female, Male)	In4:[LHX6-SST-MSR1]	FALSE	0	-0.2	0	0.075	0.5072	5.83648	0
Sex (Female, Male)	In5:[LHX6-SST-SPON1]	FALSE	0	-0.275	0	0.078	0.4089	6.78103	0
Sex (Female, Male)	In6:[LHX6-SST-SLC9A2]	FALSE	0	-0.092	0	0.028	0.3923	21.2877	0
Sex (Female, Male)	In7:[LHX6-SST-B3GAT2]	FALSE	0	-0.163	0	0.049	0.4296	6.7946	0
Sex (Female, Male)	In8:[LHX6-SST-SEL1L3]	FALSE	0	-0.233	0	0.061	0.3932	4.03953	0
Sex (Female, Male)	In9:[LHX6-SST-NPY]	FALSE	0	-0.088	0	0.028	0.4236	3.4873	0
APOE (E3/E3, E3/E4)	Ex10:[RORB-TLL1-PCP4-TYR]	FALSE	0	-0.184	0	0.05	0.3237	13.018	0.0132829
APOE (E3/E3, E3/E4)	Ex11:[RORB-ADGRL4]	FALSE	0	-0.117	0	0.037	0.5601	26.2676	0.0132829
APOE (E3/E3, E3/E4)	Ex12:[THEMIS-PRRX1]	FALSE	0	-0.206	0	0.068	0.5695	79.0702	0.0132829
APOE (E3/E3, E3/E4)	Ex13:[THEMIS-POSTN]	FALSE	0	-0.183	0	0.063	0.6383	33.9992	0.0132829
APOE (E3/E3, E3/E4)	Ex14:|FEZF2-HTR2C]	FALSE	0	-0.205	0	0.062	0.5221	9.94764	0.0132829
APOE (E3/E3, E3/E4)	Ex15:[FEZF2-ADRA1A]	FALSE	0	-0.34	0	0.081	0.3713	5.92592	0.0132829
APOE (E3/E3, E3/E4)	Ex16:[FEZF2-SYT6]	TRUE	-0.152628	-0.325	0	0.109	0.8934	106.773	-0.206913
APOE (E3/E3, E3/E4)	Ex17:[FEZF2-ZFHX3-SEMA3D]	FALSE	0	-0.266	0	0.061	0.2252	31.2286	0.0132829
APOE (E3/E3, E3/E4)	Ex18:[FEZF2-ZFHX3-SCUBE1]	FALSE	0	0	0	0	0	10.2814	0.0132829
APOE (E3/E3, E3/E4)	Ex1:[CUX2-SERPINE2-LAMP5]	FALSE	0	-0.274	0	0.092	0.7511	281.557	0.0132829
APOE (E3/E3, E3/E4)	Ex2:[CUX2-RORB-GLIS3-LRRC2]	FALSE	0	-0.056	0	0.008	0.0877	251.976	0.0132829
APOE (E3/E3, E3/E4)	Ex3:[CUX2-RORB-GLIS3-SV2C]	FALSE	0	-0.169	0	0.057	0.6403	63.901	0.0132829
APOE (E3/E3, E3/E4)	Ex4:[CUX2-RORB-COL5A2-CLMN]	FALSE	0	-0.195	0	0.063	0.447	21.2708	0.0132829
APOE (E3/E3, E3/E4)	Ex5:[RORB-CUX2-EYA4-LAMA3]	FALSE	0	-0.087	0	0.023	0.3242	540.955	0.0132829
APOE (E3/E3, E3/E4)	Ex6:[RORB-MME]	FALSE	0	-0.349	0	0.098	0.3617	6.03355	0.0132829
APOE (E3/E3, E3/E4)	Ex7:[RORB-GABRG1]	FALSE	0	-0.287	0	0.084	0.4602	52.5274	0.0132829
APOE (E3/E3, E3/E4)	Ex8:[RORB-TLL1-TMTC4]	FALSE	0	-0.29	0	0.08	0.4407	43.6995	0.0132829
APOE (E3/E3, E3/E4)	Ex9:[RORB-TLL1-PCP4-MID1]	FALSE	0	-0.231	0	0.073	0.4175	80.1849	0.0132829
APOE (E3/E3, E3/E4)	In10:[LHX6-ADARB2-LAMP5-HCRTR2]	FALSE	0	-0.129	0	0.037	0.4269	10.8193	0.0132829
APOE (E3/E3, E3/E4)	In11:[ADARB2-LAMP5-KIT]	FALSE	0	-0.203	0	0.067	0.5063	16.9004	0.0132829
APOE (E3/E3, E3/E4)	In12:[ADARB2-LAMP5-NDNF]	FALSE	0	-0.177	0	0.064	0.6507	4.91522	0.0132829
APOE (E3/E3, E3/E4)	In13:[ADARB2-SYT6]	FALSE	0	-0.226	0	0.071	0.4675	4.61973	0.0132829
APOE (E3/E3, E3/E4)	In14:[ADARB2-SEMA3C]	FALSE	0	-0.315	0	0.08	0.2899	5.31395	0.0132829
APOE (E3/E3, E3/E4)	In15:[ADARB2-VIP-DACH2]	FALSE	0	-0.176	0	0.055	0.521	5.16722	0.0132829
APOE (E3/E3, E3/E4)	In16:[ADARB2-VIP-TAC3-NRP1]	FALSE	0	-0.47	0	0.143	0.517	5.81439	0.0132829
APOE (E3/E3, E3/E4)	In17:[ADARB2-VIP-ABI3BP]	FALSE	0	-0.274	0	0.083	0.5716	8.992	0.0132829
APOE (E3/E3, E3/E4)	In18:[ADARB2-VIP-EXPH5]	FALSE	0	-0.301	0	0.095	0.5075	7.98317	0.0132829
APOE (E3/E3, E3/E4)	In19:[ADARB2-CALB2-SCML4]	FALSE	0	-0.142	0	0.045	0.4497	12.6839	0.0132829
APOE (E3/E3, E3/E4)	In1:[LHX6-PVALB-CLMN]	FALSE	0	-0.117	0	0.031	0.2696	89.6879	0.0132829
APOE (E3/E3, E3/E4)	In2:[LHX6-PVALB-MEPE]	FALSE	0	-0.309	0	0.099	0.5441	16.9851	0.0132829
APOE (E3/E3, E3/E4)	In3:[LHX6-PVALB-COL15A1]	FALSE	0	-0.302	0	0.105	0.6715	6.28607	0.0132829
APOE (E3/E3, E3/E4)	In4:[LHX6-SST-MSR1]	FALSE	0	-0.315	0	0.104	0.4431	5.89047	0.0132829
APOE (E3/E3, E3/E4)	In5:[LHX6-SST-SPON1]	FALSE	0	-0.21	0	0.06	0.4878	6.84375	0.0132829
APOE (E3/E3, E3/E4)	In6:[LHX6-SST-SLC9A2]	FALSE	0	-0.284	0	0.081	0.4488	21.4846	0.0132829
APOE (E3/E3, E3/E4)	In7:[LHX6-SST-B3GAT2]	FALSE	0	-0.241	0	0.079	0.5693	6.85745	0.0132829
APOE (E3/E3, E3/E4)	In8:[LHX6-SST-SEL1L3]	FALSE	0	-0.262	0	0.085	0.7976	4.07689	0.0132829
APOE (E3/E3, E3/E4)	In9:[LHX6-SST-NPY]	FALSE	0	-0.369	0	0.094	0.3229	3.51956	0.0132829
APOE (E3/E3, E4/E4)	Ex10:[RORB-TLL1-PCP4-TYR]	FALSE	0	-0.716	0	0.227	0.5751	14.0553	0.123887
APOE (E3/E3, E4/E4)	Ex11:[RORB-ADGRL4]	FALSE	0	-0.415	0	0.154	0.466	28.3606	0.123887
APOE (E3/E3, E4/E4)	Ex12:[THEMIS-PRRX1]	FALSE	0	-0.37	0	0.099	0.2725	85.3705	0.123887
APOE (E3/E3, E4/E4)	Ex13:[THEMIS-POSTN]	FALSE	0	-0.444	0	0.134	0.5077	36.7082	0.123887
APOE (E3/E3, E4/E4)	Ex14:|FEZF2-HTR2C]	FALSE	0	-0.53	0	0.151	0.4598	10.7403	0.123887
APOE (E3/E3, E4/E4)	Ex15:[FEZF2-ADRA1A]	FALSE	0	-0.661	0	0.193	0.4052	6.3981	0.123887
APOE (E3/E3, E4/E4)	Ex16:[FEZF2-SYT6]	FALSE	0	-0.556	0	0.188	0.5714	134.29	0.123887
APOE (E3/E3, E4/E4)	Ex17:[FEZF2-ZFHX3-SEMA3D]	FALSE	0	-1.093	0	0.336	0.5865	33.7169	0.123887
APOE (E3/E3, E4/E4)	Ex18:[FEZF2-ZFHX3-SCUBE1]	FALSE	0	0	0	0	0	11.1006	0.123887
APOE (E3/E3, E4/E4)	Ex1:[CUX2-SERPINE2-LAMP5]	FALSE	0	-0.362	0	0.07	0.2059	303.992	0.123887
APOE (E3/E3, E4/E4)	Ex2:[CUX2-RORB-GLIS3-LRRC2]	FALSE	0	-0.511	0	0.168	0.6307	272.054	0.123887
APOE (E3/E3, E4/E4)	Ex3:[CUX2-RORB-GLIS3-SV2C]	FALSE	0	-0.374	0	0.109	0.4021	68.9927	0.123887
APOE (E3/E3, E4/E4)	Ex4:[CUX2-RORB-COL5A2-CLMN]	FALSE	0	-0.41	0	0.097	0.2909	22.9657	0.123887
APOE (E3/E3, E4/E4)	Ex5:[RORB-CUX2-EYA4-LAMA3]	TRUE	-0.345629	-0.626	-0.02	0.175	0.9997	413.381	-0.374751
APOE (E3/E3, E4/E4)	Ex6:[RORB-MME]	FALSE	0	-0.843	0	0.278	0.5801	6.5143	0.123887
APOE (E3/E3, E4/E4)	Ex7:[RORB-GABRG1]	FALSE	0	-0.305	0	0.094	0.48	56.7128	0.123887
APOE (E3/E3, E4/E4)	Ex8:[RORB-TLL1-TMTC4]	FALSE	0	-0.452	0	0.135	0.4403	47.1814	0.123887
APOE (E3/E3, E4/E4)	Ex9:[RORB-TLL1-PCP4-MID1]	FALSE	0	-0.397	0	0.103	0.222	86.5741	0.123887
APOE (E3/E3, E4/E4)	In10:[LHX6-ADARB2-LAMP5-HCRTR2]	FALSE	0	-0.586	0	0.177	0.4559	11.6814	0.123887
APOE (E3/E3, E4/E4)	In11:[ADARB2-LAMP5-KIT]	FALSE	0	-0.999	0	0.293	0.4725	18.247	0.123887
APOE (E3/E3, E4/E4)	In12:[ADARB2-LAMP5-NDNF]	FALSE	0	-1.493	0	0.429	0.5561	5.30686	0.123887
APOE (E3/E3, E4/E4)	In13:[ADARB2-SYT6]	FALSE	0	-0.693	0	0.214	0.4941	4.98783	0.123887
APOE (E3/E3, E4/E4)	In14:[ADARB2-SEMA3C]	FALSE	0	-0.372	0	0.105	0.5383	5.73737	0.123887
APOE (E3/E3, E4/E4)	In15:[ADARB2-VIP-DACH2]	FALSE	0	-0.635	0	0.198	0.5463	5.57895	0.123887
APOE (E3/E3, E4/E4)	In16:[ADARB2-VIP-TAC3-NRP1]	FALSE	0	-0.56	0	0.213	0.6633	6.27768	0.123887
APOE (E3/E3, E4/E4)	In17:[ADARB2-VIP-ABI3BP]	FALSE	0	-0.725	0	0.238	0.6953	9.70849	0.123887
APOE (E3/E3, E4/E4)	In18:[ADARB2-VIP-EXPH5]	FALSE	0	-0.572	0	0.2	0.5527	8.61927	0.123887
APOE (E3/E3, E4/E4)	In19:[ADARB2-CALB2-SCML4]	FALSE	0	-0.557	0	0.151	0.3097	13.6946	0.123887
APOE (E3/E3, E4/E4)	In1:[LHX6-PVALB-CLMN]	FALSE	0	-0.588	0	0.188	0.6809	96.8342	0.123887
APOE (E3/E3, E4/E4)	In2:[LHX6-PVALB-MEPE]	FALSE	0	-0.944	0	0.302	0.7114	18.3385	0.123887
APOE (E3/E3, E4/E4)	In3:[LHX6-PVALB-COL15A1]	FALSE	0	-1.133	0	0.372	0.7409	6.78694	0.123887
APOE (E3/E3, E4/E4)	In4:[LHX6-SST-MSR1]	FALSE	0	-0.329	0	0.115	0.6231	6.35982	0.123887
APOE (E3/E3, E4/E4)	In5:[LHX6-SST-SPON1]	FALSE	0	-0.717	0	0.216	0.4462	7.38906	0.123887
APOE (E3/E3, E4/E4)	In6:[LHX6-SST-SLC9A2]	FALSE	0	-0.661	0	0.141	0.1953	23.1965	0.123887
APOE (E3/E3, E4/E4)	In7:[LHX6-SST-B3GAT2]	FALSE	0	-0.889	0	0.218	0.3129	7.40385	0.123887
APOE (E3/E3, E4/E4)	In8:[LHX6-SST-SEL1L3]	FALSE	0	-1.61	0	0.506	0.7771	4.40174	0.123887
APOE (E3/E3, E4/E4)	In9:[LHX6-SST-NPY]	FALSE	0	-0.63	0	0.213	0.3858	3.8	0.123887
Assay (DropSeq, 10x-Chr-V3)	Ex10:[RORB-TLL1-PCP4-TYR]	FALSE	0	-0.386	0	0.114	0.4071	15.1049	0.227783
Assay (DropSeq, 10x-Chr-V3)	Ex11:[RORB-ADGRL4]	FALSE	0	-0.338	0	0.06	0.1682	30.4783	0.227783
Assay (DropSeq, 10x-Chr-V3)	Ex12:[THEMIS-PRRX1]	FALSE	0	-0.369	0	0.112	0.3808	91.7453	0.227783
Assay (DropSeq, 10x-Chr-V3)	Ex13:[THEMIS-POSTN]	FALSE	0	-0.36	0	0.11	0.4209	39.4493	0.227783
Assay (DropSeq, 10x-Chr-V3)	Ex14:|FEZF2-HTR2C]	TRUE	-0.22448	-0.739	0	0.252	0.8892	9.22149	-0.0960724
Assay (DropSeq, 10x-Chr-V3)	Ex15:[FEZF2-ADRA1A]	FALSE	0	-1.22	0	0.399	0.8282	6.87585	0.227783
Assay (DropSeq, 10x-Chr-V3)	Ex16:[FEZF2-SYT6]	TRUE	-0.423093	-0.718	-0.117	0.187	0.9541	94.5306	-0.382611
Assay (DropSeq, 10x-Chr-V3)	Ex17:[FEZF2-ZFHX3-SEMA3D]	FALSE	0	-0.637	0	0.222	0.5527	36.2347	0.227783
Assay (DropSeq, 10x-Chr-V3)	Ex18:[FEZF2-ZFHX3-SCUBE1]	FALSE	0	0	0	0	0	11.9295	0.227783
Assay (DropSeq, 10x-Chr-V3)	Ex1:[CUX2-SERPINE2-LAMP5]	FALSE	0	-0.281	0	0.077	0.3685	326.691	0.227783
Assay (DropSeq, 10x-Chr-V3)	Ex2:[CUX2-RORB-GLIS3-LRRC2]	FALSE	0	-0.148	0	0.028	0.1766	292.369	0.227783
Assay (DropSeq, 10x-Chr-V3)	Ex3:[CUX2-RORB-GLIS3-SV2C]	FALSE	0	-0.123	0	0.023	0.147	74.1445	0.227783
Assay (DropSeq, 10x-Chr-V3)	Ex4:[CUX2-RORB-COL5A2-CLMN]	FALSE	0	-0.9	0	0.3	0.6628	24.6806	0.227783
Assay (DropSeq, 10x-Chr-V3)	Ex5:[RORB-CUX2-EYA4-LAMA3]	TRUE	-0.458872	-0.635	-0.298	0.091	1	396.686	-0.434229
Assay (DropSeq, 10x-Chr-V3)	Ex6:[RORB-MME]	TRUE	-0.690848	-1.367	0	0.418	0.9535	3.50843	-0.7689
Assay (DropSeq, 10x-Chr-V3)	Ex7:[RORB-GABRG1]	TRUE	-1.02005	-1.592	-0.438	0.315	1	21.9764	-1.24384
Assay (DropSeq, 10x-Chr-V3)	Ex8:[RORB-TLL1-TMTC4]	FALSE	0	-0.492	0	0.133	0.2868	50.7046	0.227783
Assay (DropSeq, 10x-Chr-V3)	Ex9:[RORB-TLL1-PCP4-MID1]	FALSE	0	-0.164	0	0.033	0.1711	93.0387	0.227783
Assay (DropSeq, 10x-Chr-V3)	In10:[LHX6-ADARB2-LAMP5-HCRTR2]	FALSE	0	-0.6	0	0.175	0.3992	12.5537	0.227783
Assay (DropSeq, 10x-Chr-V3)	In11:[ADARB2-LAMP5-KIT]	FALSE	0	-0.406	0	0.122	0.539	19.6095	0.227783
Assay (DropSeq, 10x-Chr-V3)	In12:[ADARB2-LAMP5-NDNF]	FALSE	0	-0.826	0	0.274	0.627	5.70313	0.227783
Assay (DropSeq, 10x-Chr-V3)	In13:[ADARB2-SYT6]	FALSE	0	-0.731	0	0.208	0.5444	5.36028	0.227783
Assay (DropSeq, 10x-Chr-V3)	In14:[ADARB2-SEMA3C]	FALSE	0	-0.695	0	0.224	0.7889	6.16579	0.227783
Assay (DropSeq, 10x-Chr-V3)	In15:[ADARB2-VIP-DACH2]	FALSE	0	-0.703	0	0.239	0.4403	5.99554	0.227783
Assay (DropSeq, 10x-Chr-V3)	In16:[ADARB2-VIP-TAC3-NRP1]	FALSE	0	-0.65	0	0.199	0.4829	6.74645	0.227783
Assay (DropSeq, 10x-Chr-V3)	In17:[ADARB2-VIP-ABI3BP]	FALSE	0	-0.564	0	0.186	0.6281	10.4334	0.227783
Assay (DropSeq, 10x-Chr-V3)	In18:[ADARB2-VIP-EXPH5]	FALSE	0	-0.999	0	0.304	0.3424	9.26289	0.227783
Assay (DropSeq, 10x-Chr-V3)	In19:[ADARB2-CALB2-SCML4]	FALSE	0	-0.572	0	0.163	0.4715	14.7172	0.227783
Assay (DropSeq, 10x-Chr-V3)	In1:[LHX6-PVALB-CLMN]	FALSE	0	-0.402	0	0.109	0.4116	104.065	0.227783
Assay (DropSeq, 10x-Chr-V3)	In2:[LHX6-PVALB-MEPE]	FALSE	0	-0.764	0	0.234	0.441	19.7078	0.227783
Assay (DropSeq, 10x-Chr-V3)	In3:[LHX6-PVALB-COL15A1]	FALSE	0	-0.268	0	0.087	0.4835	7.29374	0.227783
Assay (DropSeq, 10x-Chr-V3)	In4:[LHX6-SST-MSR1]	FALSE	0	-1.009	0	0.307	0.4492	6.83472	0.227783
Assay (DropSeq, 10x-Chr-V3)	In5:[LHX6-SST-SPON1]	FALSE	0	-0.725	0	0.152	0.1155	7.94082	0.227783
Assay (DropSeq, 10x-Chr-V3)	In6:[LHX6-SST-SLC9A2]	FALSE	0	-0.344	0	0.09	0.3466	24.9286	0.227783
Assay (DropSeq, 10x-Chr-V3)	In7:[LHX6-SST-B3GAT2]	FALSE	0	-0.766	0	0.253	0.6753	7.95671	0.227783
Assay (DropSeq, 10x-Chr-V3)	In8:[LHX6-SST-SEL1L3]	FALSE	0	-0.688	0	0.232	0.5895	4.73043	0.227783
Assay (DropSeq, 10x-Chr-V3)	In9:[LHX6-SST-NPY]	FALSE	0	-0.776	0	0.257	0.5295	4.08375	0.227783
Age	Ex10:[RORB-TLL1-PCP4-TYR]	FALSE	0	-0.12	0	0.03	0.2967	13.5144	0.0672643
Age	Ex11:[RORB-ADGRL4]	FALSE	0	-0.205	0	0.069	0.8085	27.2691	0.0672643
Age	Ex12:[THEMIS-PRRX1]	FALSE	0	-0.188	0	0.064	0.6722	82.0848	0.0672643
Age	Ex13:[THEMIS-POSTN]	FALSE	0	-0.262	0	0.088	0.7123	35.2954	0.0672643
Age	Ex14:|FEZF2-HTR2C]	FALSE	0	-0.26	0	0.077	0.3708	10.3269	0.0672643
Age	Ex15:[FEZF2-ADRA1A]	FALSE	0	-0.157	0	0.049	0.5416	6.15185	0.0672643
Age	Ex16:[FEZF2-SYT6]	TRUE	-0.197069	-0.314	-0.05	0.073	1	106.026	-0.217047
Age	Ex17:[FEZF2-ZFHX3-SEMA3D]	FALSE	0	-0.217	0	0.074	0.7663	32.4193	0.0672643
Age	Ex18:[FEZF2-ZFHX3-SCUBE1]	FALSE	0	0	0	0	0	10.6734	0.0672643
Age	Ex1:[CUX2-SERPINE2-LAMP5]	TRUE	-0.18479	-0.266	-0.1	0.044	1	242.976	-0.199332
Age	Ex2:[CUX2-RORB-GLIS3-LRRC2]	FALSE	0	-0.101	0	0.033	0.6744	261.583	0.0672643
Age	Ex3:[CUX2-RORB-GLIS3-SV2C]	FALSE	0	-0.191	0	0.062	0.5505	66.3373	0.0672643
Age	Ex4:[CUX2-RORB-COL5A2-CLMN]	FALSE	0	-0.218	0	0.059	0.3121	22.0818	0.0672643
Age	Ex5:[RORB-CUX2-EYA4-LAMA3]	FALSE	0	-0.016	0	0.002	0.042	561.579	0.0672643
Age	Ex6:[RORB-MME]	FALSE	0	-0.247	0	0.066	0.3156	6.26358	0.0672643
Age	Ex7:[RORB-GABRG1]	TRUE	-0.131889	-0.272	0	0.09	0.8527	47.7922	-0.123012
Age	Ex8:[RORB-TLL1-TMTC4]	FALSE	0	-0.153	0	0.049	0.4664	45.3655	0.0672643
Age	Ex9:[RORB-TLL1-PCP4-MID1]	TRUE	-0.151456	-0.271	-0.033	0.08	0.8583	71.5429	-0.15124
Age	In10:[LHX6-ADARB2-LAMP5-HCRTR2]	FALSE	0	-0.231	0	0.069	0.3707	11.2318	0.0672643
Age	In11:[ADARB2-LAMP5-KIT]	FALSE	0	-0.173	0	0.053	0.4087	17.5447	0.0672643
Age	In12:[ADARB2-LAMP5-NDNF]	FALSE	0	-0.185	0	0.062	0.6486	5.10261	0.0672643
Age	In13:[ADARB2-SYT6]	FALSE	0	-0.192	0	0.053	0.3634	4.79586	0.0672643
Age	In14:[ADARB2-SEMA3C]	FALSE	0	-0.243	0	0.075	0.4841	5.51655	0.0672643
Age	In15:[ADARB2-VIP-DACH2]	FALSE	0	-0.226	0	0.084	0.7127	5.36423	0.0672643
Age	In16:[ADARB2-VIP-TAC3-NRP1]	FALSE	0	-0.266	0	0.085	0.6085	6.03607	0.0672643
Age	In17:[ADARB2-VIP-ABI3BP]	FALSE	0	-0.216	0	0.071	0.5855	9.33483	0.0672643
Age	In18:[ADARB2-VIP-EXPH5]	FALSE	0	-0.163	0	0.05	0.6431	8.28754	0.0672643
Age	In19:[ADARB2-CALB2-SCML4]	FALSE	0	-0.229	0	0.072	0.5906	13.1675	0.0672643
Age	In1:[LHX6-PVALB-CLMN]	FALSE	0	-0.196	0	0.07	0.592	93.1073	0.0672643
Age	In2:[LHX6-PVALB-MEPE]	FALSE	0	-0.278	0	0.097	0.7256	17.6327	0.0672643
Age	In3:[LHX6-PVALB-COL15A1]	FALSE	0	-0.306	0	0.098	0.6243	6.52573	0.0672643
Age	In4:[LHX6-SST-MSR1]	FALSE	0	-0.311	0	0.088	0.3998	6.11505	0.0672643
Age	In5:[LHX6-SST-SPON1]	FALSE	0	-0.226	0	0.075	0.69	7.10467	0.0672643
Age	In6:[LHX6-SST-SLC9A2]	FALSE	0	-0.212	0	0.07	0.4953	22.3037	0.0672643
Age	In7:[LHX6-SST-B3GAT2]	FALSE	0	-0.212	0	0.071	0.6084	7.1189	0.0672643
Age	In8:[LHX6-SST-SEL1L3]	FALSE	0	-0.179	0	0.043	0.3993	4.23233	0.0672643
Age	In9:[LHX6-SST-NPY]	FALSE	0	-0.123	0	0.036	0.352	3.65374	0.0672643

## Sheet: BA9_reference_neuron
Covariate (reference, comparison group)	Cell type	Significant	Final parameter	HDI 3%	HDI 97%	SD	Inclusion probability	Expected sample	log2-fold change
Disease Group (Low, Int)	Chandelier	FALSE	0	-0.257	0	0.077	0.4336	32.8702	0.0457005
Disease Group (Low, Int)	L2_3_IT	FALSE	0	-0.078	0	0.025	0.6234	1838.24	0.0457005
Disease Group (Low, Int)	L4_IT	FALSE	0	-0.06	0	0.022	0.3785	599.782	0.0457005
Disease Group (Low, Int)	L5_6_NP	FALSE	0	-0.237	0	0.07	0.4969	103.396	0.0457005
Disease Group (Low, Int)	L5_ET	FALSE	0	-0.058	0	0.017	0.2465	26.7508	0.0457005
Disease Group (Low, Int)	L5_IT	TRUE	-0.164486	-0.292	-0.02	0.078	0.9758	686.138	-0.191603
Disease Group (Low, Int)	L6_CT	FALSE	0	-0.323	0	0.113	0.6528	168.606	0.0457005
Disease Group (Low, Int)	L6_IT	TRUE	-0.109723	-0.265	0	0.083	0.9105	367.544	-0.112596
Disease Group (Low, Int)	L6_IT_car3	FALSE	0	-0.188	0	0.051	0.295	96.117	0.0457005
Disease Group (Low, Int)	L6b	FALSE	0	-0.231	0	0.072	0.4863	213.058	0.0457005
Disease Group (Low, Int)	Lamp5	FALSE	0	-0.148	0	0.041	0.3311	120.61	0.0457005
Disease Group (Low, Int)	Lamp5_Lhx6	FALSE	0	-0.188	0	0.062	0.4085	68.5502	0.0457005
Disease Group (Low, Int)	Pax6	FALSE	0	0	0	0	0	30.4037	0.0457005
Disease Group (Low, Int)	Pvalb	FALSE	0	-0.098	0	0.022	0.2221	330.156	0.0457005
Disease Group (Low, Int)	Sncg	FALSE	0	-0.092	0	0.014	0.0606	39.788	0.0457005
Disease Group (Low, Int)	Sst	FALSE	0	-0.288	0	0.068	0.2323	176.543	0.0457005
Disease Group (Low, Int)	Sst_Chodl	FALSE	0	-0.351	0	0.106	0.347	11.3881	0.0457005
Disease Group (Low, Int)	Vip	FALSE	0	-0.196	0	0.064	0.5032	226.007	0.0457005
Disease Group (Low, High)	Chandelier	FALSE	0	-0.356	0	0.115	0.6711	35.4343	0.154068
Disease Group (Low, High)	L2_3_IT	TRUE	-0.164624	-0.257	-0.045	0.056	1	1680.85	-0.083434
Disease Group (Low, High)	L4_IT	FALSE	0	-0.081	0	0.015	0.1274	646.569	0.154068
Disease Group (Low, High)	L5_6_NP	FALSE	0	-0.105	0	0.032	0.4266	111.462	0.154068
Disease Group (Low, High)	L5_ET	FALSE	0	-0.299	0	0.1	0.5066	28.8376	0.154068
Disease Group (Low, High)	L5_IT	TRUE	-0.243948	-0.386	-0.078	0.084	1	683.162	-0.197874
Disease Group (Low, High)	L6_CT	FALSE	0	-0.192	0	0.046	0.2816	181.759	0.154068
Disease Group (Low, High)	L6_IT	FALSE	0	-0.129	0	0.018	0.0734	442.164	0.154068
Disease Group (Low, High)	L6_IT_car3	FALSE	0	-0.266	0	0.091	0.5443	103.615	0.154068
Disease Group (Low, High)	L6b	FALSE	0	-0.221	0	0.044	0.1459	229.679	0.154068
Disease Group (Low, High)	Lamp5	FALSE	0	-0.382	0	0.131	0.6347	130.019	0.154068
Disease Group (Low, High)	Lamp5_Lhx6	FALSE	0	-0.217	0	0.065	0.3956	73.8976	0.154068
Disease Group (Low, High)	Pax6	FALSE	0	0	0	0	0	32.7755	0.154068
Disease Group (Low, High)	Pvalb	FALSE	0	-0.174	0	0.05	0.3241	355.911	0.154068
Disease Group (Low, High)	Sncg	FALSE	0	-0.245	0	0.079	0.5516	42.8918	0.154068
Disease Group (Low, High)	Sst	TRUE	-0.215062	-0.394	0	0.121	0.896	153.487	-0.156201
Disease Group (Low, High)	Sst_Chodl	FALSE	0	-0.345	0	0.112	0.5592	12.2764	0.154068
Disease Group (Low, High)	Vip	TRUE	-0.242571	-0.423	-0.062	0.102	0.9949	191.16	-0.195887
Sex (Female, Male)	Chandelier	FALSE	0	-0.325	0	0.075	0.2887	35.6394	0.162394
Sex (Female, Male)	L2_3_IT	FALSE	0	-0.15	0	0.052	0.7352	1993.11	0.162394
Sex (Female, Male)	L4_IT	TRUE	-0.220888	-0.352	-0.049	0.079	0.9981	521.424	-0.15628
Sex (Female, Male)	L5_6_NP	FALSE	0	-0.299	0	0.095	0.4859	112.107	0.162394
Sex (Female, Male)	L5_ET	FALSE	0	-0.444	0	0.157	0.5439	29.0045	0.162394
Sex (Female, Male)	L5_IT	TRUE	-0.339375	-0.469	-0.214	0.067	1	624.578	-0.327221
Sex (Female, Male)	L6_CT	FALSE	0	-0.313	-0.001	0.101	0.517	182.811	0.162394
Sex (Female, Male)	L6_IT	TRUE	-0.364062	-0.53	-0.193	0.091	1	309.015	-0.362837
Sex (Female, Male)	L6_IT_car3	TRUE	-0.208183	-0.419	0	0.134	0.8832	84.6283	-0.13795
Sex (Female, Male)	L6b	TRUE	-0.394828	-0.574	-0.186	0.105	1	155.652	-0.407223
Sex (Female, Male)	Lamp5	FALSE	0	-0.226	0	0.035	0.1396	130.771	0.162394
Sex (Female, Male)	Lamp5_Lhx6	FALSE	0	-0.267	0	0.095	0.591	74.3253	0.162394
Sex (Female, Male)	Pax6	FALSE	0	0	0	0	0	32.9652	0.162394
Sex (Female, Male)	Pvalb	FALSE	0	-0.071	0	0.023	0.3527	357.971	0.162394
Sex (Female, Male)	Sncg	FALSE	0	-0.253	0	0.065	0.4009	43.14	0.162394
Sex (Female, Male)	Sst	FALSE	0	-0.115	0	0.025	0.1626	191.416	0.162394
Sex (Female, Male)	Sst_Chodl	FALSE	0	-0.589	0	0.191	0.6799	12.3475	0.162394
Sex (Female, Male)	Vip	FALSE	0	-0.051	0	0.007	0.074	245.047	0.162394
APOE (E3/E3, E2/E4)	Chandelier	FALSE	0	-0.254	0	0.072	0.4433	31.8453	0
APOE (E3/E3, E2/E4)	L2_3_IT	FALSE	0	-0.261	0	0.092	0.6245	1780.93	0
APOE (E3/E3, E2/E4)	L4_IT	FALSE	0	-0.14	0	0.043	0.5391	581.08	0
APOE (E3/E3, E2/E4)	L5_6_NP	FALSE	0	-0.314	0	0.106	0.7052	100.172	0
APOE (E3/E3, E2/E4)	L5_ET	FALSE	0	-0.078	0	0.02	0.248	25.9167	0
APOE (E3/E3, E2/E4)	L5_IT	FALSE	0	-0.305	0	0.088	0.5519	783.592	0
APOE (E3/E3, E2/E4)	L6_CT	FALSE	0	-0.166	0	0.057	0.6238	163.349	0
APOE (E3/E3, E2/E4)	L6_IT	FALSE	0	-0.203	0	0.063	0.5363	397.378	0
APOE (E3/E3, E2/E4)	L6_IT_car3	FALSE	0	-0.355	0	0.099	0.5276	93.12	0
APOE (E3/E3, E2/E4)	L6b	FALSE	0	-0.305	0	0.08	0.3489	206.415	0
APOE (E3/E3, E2/E4)	Lamp5	FALSE	0	-0.159	0	0.047	0.4534	116.85	0
APOE (E3/E3, E2/E4)	Lamp5_Lhx6	FALSE	0	-0.315	0	0.098	0.5656	66.4127	0
APOE (E3/E3, E2/E4)	Pax6	FALSE	0	0	0	0	0	29.4557	0
APOE (E3/E3, E2/E4)	Pvalb	FALSE	0	-0.183	0	0.057	0.3074	319.862	0
APOE (E3/E3, E2/E4)	Sncg	FALSE	0	-0.254	0	0.098	0.519	38.5474	0
APOE (E3/E3, E2/E4)	Sst	FALSE	0	-0.33	0	0.111	0.525	171.038	0
APOE (E3/E3, E2/E4)	Sst_Chodl	FALSE	0	-0.547	0	0.151	0.3741	11.033	0
APOE (E3/E3, E2/E4)	Vip	FALSE	0	-0.184	0	0.047	0.3666	218.96	0
APOE (E3/E3, E3/E4)	Chandelier	FALSE	0	-0.282	0	0.095	0.7112	31.9548	0.00495386
APOE (E3/E3, E3/E4)	L2_3_IT	FALSE	0	-0.173	0	0.058	0.7183	1787.05	0.00495386
APOE (E3/E3, E3/E4)	L4_IT	FALSE	0	-0.084	0	0.022	0.2516	583.079	0.00495386
APOE (E3/E3, E3/E4)	L5_6_NP	FALSE	0	-0.227	0	0.07	0.622	100.517	0.00495386
APOE (E3/E3, E3/E4)	L5_ET	FALSE	0	-0.19	0	0.05	0.3872	26.0059	0.00495386
APOE (E3/E3, E3/E4)	L5_IT	FALSE	0	-0.054	0	0.019	0.5836	786.287	0.00495386
APOE (E3/E3, E3/E4)	L6_CT	FALSE	0	-0.191	0	0.042	0.1588	163.911	0.00495386
APOE (E3/E3, E3/E4)	L6_IT	FALSE	0	-0.082	0	0.021	0.312	398.745	0.00495386
APOE (E3/E3, E3/E4)	L6_IT_car3	FALSE	0	-0.25	0	0.079	0.6696	93.4403	0.00495386
APOE (E3/E3, E3/E4)	L6b	FALSE	0	-0.14	0	0.044	0.5121	207.125	0.00495386
APOE (E3/E3, E3/E4)	Lamp5	FALSE	0	-0.255	0	0.081	0.5251	117.252	0.00495386
APOE (E3/E3, E3/E4)	Lamp5_Lhx6	FALSE	0	-0.099	0	0.031	0.4991	66.6412	0.00495386
APOE (E3/E3, E3/E4)	Pax6	FALSE	0	0	0	0	0	29.5571	0.00495386
APOE (E3/E3, E3/E4)	Pvalb	FALSE	0	-0.084	0	0.028	0.4516	320.962	0.00495386
APOE (E3/E3, E3/E4)	Sncg	FALSE	0	-0.111	0	0.038	0.5396	38.68	0.00495386
APOE (E3/E3, E3/E4)	Sst	FALSE	0	-0.127	0	0.037	0.5152	171.627	0.00495386
APOE (E3/E3, E3/E4)	Sst_Chodl	FALSE	0	-0.064	0	0.019	0.4674	11.0709	0.00495386
APOE (E3/E3, E3/E4)	Vip	TRUE	-0.0838213	-0.188	0	0.063	0.8553	202.047	-0.115975
APOE (E3/E3, E4/E4)	Chandelier	FALSE	0	-0.198	0	0.06	0.582	31.8453	0
APOE (E3/E3, E4/E4)	L2_3_IT	FALSE	0	-0.158	0	0.045	0.3223	1780.93	0
APOE (E3/E3, E4/E4)	L4_IT	FALSE	0	-0.222	0	0.054	0.2949	581.08	0
APOE (E3/E3, E4/E4)	L5_6_NP	FALSE	0	-0.236	0	0.069	0.4849	100.172	0
APOE (E3/E3, E4/E4)	L5_ET	FALSE	0	-0.306	0	0.102	0.5878	25.9167	0
APOE (E3/E3, E4/E4)	L5_IT	FALSE	0	-0.33	0	0.11	0.7851	783.592	0
APOE (E3/E3, E4/E4)	L6_CT	FALSE	0	-0.151	0	0.045	0.4995	163.349	0
APOE (E3/E3, E4/E4)	L6_IT	FALSE	0	-0.284	0	0.091	0.6702	397.378	0
APOE (E3/E3, E4/E4)	L6_IT_car3	FALSE	0	-0.062	0	0.019	0.635	93.12	0
APOE (E3/E3, E4/E4)	L6b	FALSE	0	-0.24	0	0.073	0.4858	206.415	0
APOE (E3/E3, E4/E4)	Lamp5	FALSE	0	-0.091	0	0.029	0.3152	116.85	0
APOE (E3/E3, E4/E4)	Lamp5_Lhx6	FALSE	0	-0.158	0	0.049	0.4292	66.4127	0
APOE (E3/E3, E4/E4)	Pax6	FALSE	0	0	0	0	0	29.4557	0
APOE (E3/E3, E4/E4)	Pvalb	FALSE	0	-0.082	0	0.022	0.3707	319.862	0
APOE (E3/E3, E4/E4)	Sncg	FALSE	0	-0.164	0	0.045	0.3658	38.5474	0
APOE (E3/E3, E4/E4)	Sst	FALSE	0	-0.118	0	0.032	0.4658	171.038	0
APOE (E3/E3, E4/E4)	Sst_Chodl	FALSE	0	-0.1	0	0.032	0.637	11.033	0
APOE (E3/E3, E4/E4)	Vip	FALSE	0	-0.168	0	0.051	0.5643	218.96	0
Assay (DropSeq, 10x-Chr-V2)	Chandelier	FALSE	0	-0.359	0	0.122	0.6815	35.2873	0.148072
Assay (DropSeq, 10x-Chr-V2)	L2_3_IT	TRUE	-0.200419	-0.335	-0.046	0.08	0.9979	1615.02	-0.141071
Assay (DropSeq, 10x-Chr-V2)	L4_IT	TRUE	-0.186104	-0.348	0	0.103	0.9129	534.547	-0.120419
Assay (DropSeq, 10x-Chr-V2)	L5_6_NP	FALSE	0	-0.132	0	0.047	0.498	110.999	0.148072
Assay (DropSeq, 10x-Chr-V2)	L5_ET	FALSE	0	-0.381	0	0.117	0.4747	28.718	0.148072
Assay (DropSeq, 10x-Chr-V2)	L5_IT	FALSE	0	-0.341	0	0.107	0.7766	868.289	0.148072
Assay (DropSeq, 10x-Chr-V2)	L6_CT	FALSE	0	-0.383	0	0.123	0.7408	181.005	0.148072
Assay (DropSeq, 10x-Chr-V2)	L6_IT	TRUE	-0.18032	-0.341	0	0.107	0.8736	367.677	-0.112074
Assay (DropSeq, 10x-Chr-V2)	L6_IT_car3	TRUE	-0.154182	-0.318	0	0.104	0.8593	88.4416	-0.0743648
Assay (DropSeq, 10x-Chr-V2)	L6b	FALSE	0	-0.395	0	0.129	0.7668	228.726	0.148072
Assay (DropSeq, 10x-Chr-V2)	Lamp5	FALSE	0	-0.159	0	0.04	0.2928	129.48	0.148072
Assay (DropSeq, 10x-Chr-V2)	Lamp5_Lhx6	FALSE	0	-0.115	0	0.032	0.3461	73.5911	0.148072
Assay (DropSeq, 10x-Chr-V2)	Pax6	FALSE	0	0	0	0	0	32.6395	0.148072
Assay (DropSeq, 10x-Chr-V2)	Pvalb	FALSE	0	-0.105	0	0.029	0.3439	354.435	0.148072
Assay (DropSeq, 10x-Chr-V2)	Sncg	FALSE	0	-0.199	0	0.061	0.5634	42.7139	0.148072
Assay (DropSeq, 10x-Chr-V2)	Sst	FALSE	0	-0.271	0	0.088	0.7498	189.526	0.148072
Assay (DropSeq, 10x-Chr-V2)	Sst_Chodl	FALSE	0	-0.123	0	0.058	0.3396	12.2255	0.148072
Assay (DropSeq, 10x-Chr-V2)	Vip	FALSE	0	-0.216	0	0.065	0.4368	242.627	0.148072
Assay (DropSeq, 10x-Chr-V3)	Chandelier	FALSE	0	-0.33	0	0.082	0.2259	35.0058	0.136514
Assay (DropSeq, 10x-Chr-V3)	L2_3_IT	TRUE	-0.220999	-0.324	-0.113	0.055	1	1569.5	-0.182321
Assay (DropSeq, 10x-Chr-V3)	L4_IT	TRUE	-0.21108	-0.371	-0.049	0.088	0.9968	517.202	-0.16801
Assay (DropSeq, 10x-Chr-V3)	L5_6_NP	FALSE	0	-0.241	0	0.069	0.3759	110.114	0.136514
Assay (DropSeq, 10x-Chr-V3)	L5_ET	FALSE	0	-0.262	0	0.09	0.6651	28.4888	0.136514
Assay (DropSeq, 10x-Chr-V3)	L5_IT	FALSE	0	-0.159	0	0.054	0.636	861.36	0.136514
Assay (DropSeq, 10x-Chr-V3)	L6_CT	FALSE	0	-0.208	0	0.061	0.433	179.561	0.136514
Assay (DropSeq, 10x-Chr-V3)	L6_IT	FALSE	0	-0.185	0	0.064	0.6737	436.816	0.136514
Assay (DropSeq, 10x-Chr-V3)	L6_IT_car3	FALSE	0	-0.258	0	0.084	0.4927	102.362	0.136514
Assay (DropSeq, 10x-Chr-V3)	L6b	FALSE	0	-0.206	0	0.059	0.5183	226.901	0.136514
Assay (DropSeq, 10x-Chr-V3)	Lamp5	FALSE	0	-0.181	0	0.061	0.7707	128.447	0.136514
Assay (DropSeq, 10x-Chr-V3)	Lamp5_Lhx6	FALSE	0	-0.235	0	0.082	0.4799	73.0039	0.136514
Assay (DropSeq, 10x-Chr-V3)	Pax6	FALSE	0	0	0	0	0	32.3791	0.136514
Assay (DropSeq, 10x-Chr-V3)	Pvalb	FALSE	0	-0.129	0	0.031	0.2864	351.607	0.136514
Assay (DropSeq, 10x-Chr-V3)	Sncg	FALSE	0	-0.123	0	0.037	0.5105	42.3731	0.136514
Assay (DropSeq, 10x-Chr-V3)	Sst	FALSE	0	-0.087	0	0.023	0.4756	188.013	0.136514
Assay (DropSeq, 10x-Chr-V3)	Sst_Chodl	FALSE	0	-0.298	0	0.108	0.6558	12.128	0.136514
Assay (DropSeq, 10x-Chr-V3)	Vip	FALSE	0	-0.064	0	0.014	0.1553	240.691	0.136514
Age	Chandelier	FALSE	0	-0.036	0	0.012	0.3495	31.8453	0
Age	L2_3_IT	FALSE	0	-0.026	0	0.009	0.4552	1780.93	0
Age	L4_IT	FALSE	0	-0.026	0	0.009	0.3979	581.08	0
Age	L5_6_NP	FALSE	0	-0.01	0	0.003	0.1929	100.172	0
Age	L5_ET	FALSE	0	-0.04	0	0.013	0.291	25.9167	0
Age	L5_IT	FALSE	0	-0.035	0	0.013	0.4298	783.592	0
Age	L6_CT	FALSE	0	-0.036	0	0.011	0.2737	163.349	0
Age	L6_IT	FALSE	0	-0.043	0	0.012	0.4086	397.378	0
Age	L6_IT_car3	FALSE	0	-0.008	0	0.003	0.1859	93.12	0
Age	L6b	FALSE	0	-0.024	0	0.008	0.3378	206.415	0
Age	Lamp5	FALSE	0	-0.014	0	0.004	0.165	116.85	0
Age	Lamp5_Lhx6	FALSE	0	-0.003	0	0.001	0.1114	66.4127	0
Age	Pax6	FALSE	0	0	0	0	0	29.4557	0
Age	Pvalb	FALSE	0	-0.035	0	0.009	0.2186	319.862	0
Age	Sncg	FALSE	0	-0.059	0	0.018	0.357	38.5474	0
Age	Sst	FALSE	0	-0.019	0	0.007	0.2767	171.038	0
Age	Sst_Chodl	FALSE	0	-0.036	0	0.015	0.3598	11.033	0
Age	Vip	FALSE	0	-0.041	0	0.014	0.3062	218.96	0

## Sheet: BA17_reference_neuron
Covariate (reference, comparison group)	Cell type	Significant	Final parameter	HDI 3%	HDI 97%	SD	Inclusion probability	Expected sample	log2-fold change
Disease Group (Low, Int)	Chandelier	FALSE	0	-0.439	0	0.141	0.5362	7.52666	0.074985
Disease Group (Low, Int)	L2_3_IT	FALSE	0	-0.102	0	0.023	0.2154	667.442	0.074985
Disease Group (Low, Int)	L4_IT	FALSE	0	-0.34	0	0.108	0.8885	514.041	-0.184915
Disease Group (Low, Int)	L5_6_NP	FALSE	0	-0.329	0	0.107	0.6079	12.5592	0.074985
Disease Group (Low, Int)	L5_ET	FALSE	0	-0.306	0	0.106	0.608	7.03186	0.074985
Disease Group (Low, Int)	L5_IT	FALSE	0	-0.368	0	0.122	0.7046	170.281	0.074985
Disease Group (Low, Int)	L6_CT	FALSE	0	-0.432	0	0.12	0.3817	126.653	0.074985
Disease Group (Low, Int)	L6_IT	FALSE	0	-0.505	0	0.146	0.575	89.8779	0.074985
Disease Group (Low, Int)	L6_IT_car3	FALSE	0	0	0	0	0	28.2884	0.074985
Disease Group (Low, Int)	L6b	FALSE	0	-0.304	0	0.088	0.437	47.3446	0.074985
Disease Group (Low, Int)	Lamp5	FALSE	0	-0.469	0	0.127	0.416	21.2308	0.074985
Disease Group (Low, Int)	Lamp5_Lhx6	FALSE	0	-0.351	0	0.108	0.3957	12.1393	0.074985
Disease Group (Low, Int)	Pax6	FALSE	0	-0.372	0	0.111	0.3758	5.45456	0.074985
Disease Group (Low, Int)	Pvalb	FALSE	0	-0.231	0	0.073	0.3859	112.219	0.074985
Disease Group (Low, Int)	Sncg	FALSE	0	-0.333	0	0.11	0.7096	5.73996	0.074985
Disease Group (Low, Int)	Sst	FALSE	0	-0.353	0	0.114	0.5394	38.8789	0.074985
Disease Group (Low, Int)	Sst_Chodl	FALSE	0	-0.253	0	0.07	0.4018	4.35991	0.074985
Disease Group (Low, Int)	Vip	FALSE	0	-0.213	0	0.058	0.3575	30.8906	0.074985
Disease Group (Low, High)	Chandelier	FALSE	0	-0.389	0	0.123	0.5153	8.40281	0.233846
Disease Group (Low, High)	L2_3_IT	TRUE	-0.341066	-0.516	-0.171	0.093	1	529.8	-0.258208
Disease Group (Low, High)	L4_IT	FALSE	0	-0.153	0	0.018	0.0751	687.159	0.233846
Disease Group (Low, High)	L5_6_NP	FALSE	0	-0.538	0	0.181	0.7622	14.0211	0.233846
Disease Group (Low, High)	L5_ET	FALSE	0	-0.576	0	0.152	0.3793	7.85041	0.233846
Disease Group (Low, High)	L5_IT	TRUE	-0.446073	-0.688	-0.172	0.136	1	121.692	-0.409701
Disease Group (Low, High)	L6_CT	FALSE	0	-0.464	0	0.157	0.7498	141.396	0.233846
Disease Group (Low, High)	L6_IT	TRUE	-0.422133	-0.7	-0.12	0.169	0.9686	65.7877	-0.375163
Disease Group (Low, High)	L6_IT_car3	FALSE	0	0	0	0	0	31.5813	0.233846
Disease Group (Low, High)	L6b	TRUE	-0.37095	-0.651	0	0.214	0.8276	36.4746	-0.301322
Disease Group (Low, High)	Lamp5	FALSE	0	-0.351	0	0.11	0.341	23.7022	0.233846
Disease Group (Low, High)	Lamp5_Lhx6	FALSE	0	-0.466	0	0.156	0.6766	13.5524	0.233846
Disease Group (Low, High)	Pax6	FALSE	0	-0.804	0	0.256	0.6606	6.0895	0.233846
Disease Group (Low, High)	Pvalb	FALSE	0	-0.462	0	0.154	0.7043	125.282	0.233846
Disease Group (Low, High)	Sncg	FALSE	0	-0.294	0	0.095	0.5099	6.40812	0.233846
Disease Group (Low, High)	Sst	FALSE	0	-0.377	0	0.113	0.4776	43.4046	0.233846
Disease Group (Low, High)	Sst_Chodl	FALSE	0	-0.617	0	0.209	0.6209	4.86743	0.233846
Disease Group (Low, High)	Vip	FALSE	0	-0.394	0	0.085	0.1917	34.4864	0.233846
Sex (Female, Male)	Chandelier	FALSE	0	-0.257	0	0.071	0.2654	7.14545	0
Sex (Female, Male)	L2_3_IT	FALSE	0	-0.123	0	0.036	0.511	633.637	0
Sex (Female, Male)	L4_IT	FALSE	0	-0.104	0	0.031	0.3395	584.336	0
Sex (Female, Male)	L5_6_NP	FALSE	0	-0.472	0	0.153	0.6348	11.9231	0
Sex (Female, Male)	L5_ET	FALSE	0	-0.318	0	0.106	0.442	6.67571	0
Sex (Female, Male)	L5_IT	FALSE	0	-0.08	0	0.011	0.0672	161.657	0
Sex (Female, Male)	L6_CT	FALSE	0	-0.26	0	0.08	0.4873	120.238	0
Sex (Female, Male)	L6_IT	FALSE	0	-0.265	0	0.081	0.4492	85.3257	0
Sex (Female, Male)	L6_IT_car3	FALSE	0	0	0	0	0	26.8557	0
Sex (Female, Male)	L6b	FALSE	0	-0.299	0	0.094	0.7015	44.9466	0
Sex (Female, Male)	Lamp5	FALSE	0	-0.353	0	0.103	0.4336	20.1555	0
Sex (Female, Male)	Lamp5_Lhx6	FALSE	0	-0.247	0	0.08	0.5176	11.5245	0
Sex (Female, Male)	Pax6	FALSE	0	-0.376	0	0.099	0.379	5.1783	0
Sex (Female, Male)	Pvalb	FALSE	0	-0.286	0	0.085	0.4933	106.535	0
Sex (Female, Male)	Sncg	FALSE	0	-0.46	0	0.147	0.5434	5.44924	0
Sex (Female, Male)	Sst	FALSE	0	-0.262	0	0.085	0.5384	36.9098	0
Sex (Female, Male)	Sst_Chodl	FALSE	0	-0.349	0	0.109	0.4863	4.13909	0
Sex (Female, Male)	Vip	FALSE	0	-0.3	0	0.095	0.6059	29.3261	0
APOE (E3/E3, E3/E4)	Chandelier	FALSE	0	-0.088	0	0.033	0.4953	7.14545	0
APOE (E3/E3, E3/E4)	L2_3_IT	FALSE	0	-0.098	0	0.029	0.4534	633.637	0
APOE (E3/E3, E3/E4)	L4_IT	FALSE	0	-0.107	0	0.026	0.2791	584.336	0
APOE (E3/E3, E3/E4)	L5_6_NP	FALSE	0	-0.184	0	0.065	0.5387	11.9231	0
APOE (E3/E3, E3/E4)	L5_ET	FALSE	0	-0.198	0	0.068	0.6121	6.67571	0
APOE (E3/E3, E3/E4)	L5_IT	FALSE	0	-0.136	0	0.044	0.605	161.657	0
APOE (E3/E3, E3/E4)	L6_CT	FALSE	0	-0.317	0	0.111	0.7715	120.238	0
APOE (E3/E3, E3/E4)	L6_IT	FALSE	0	-0.197	0	0.07	0.6987	85.3257	0
APOE (E3/E3, E3/E4)	L6_IT_car3	FALSE	0	0	0	0	0	26.8557	0
APOE (E3/E3, E3/E4)	L6b	FALSE	0	-0.186	0	0.065	0.6227	44.9466	0
APOE (E3/E3, E3/E4)	Lamp5	FALSE	0	-0.288	0	0.092	0.5747	20.1555	0
APOE (E3/E3, E3/E4)	Lamp5_Lhx6	FALSE	0	-0.162	0	0.05	0.5563	11.5245	0
APOE (E3/E3, E3/E4)	Pax6	FALSE	0	-0.211	0	0.053	0.3132	5.1783	0
APOE (E3/E3, E3/E4)	Pvalb	FALSE	0	-0.105	0	0.034	0.5348	106.535	0
APOE (E3/E3, E3/E4)	Sncg	FALSE	0	-0.283	0	0.082	0.3863	5.44924	0
APOE (E3/E3, E3/E4)	Sst	FALSE	0	-0.231	0	0.077	0.5154	36.9098	0
APOE (E3/E3, E3/E4)	Sst_Chodl	FALSE	0	-0.3	0	0.082	0.3837	4.13909	0
APOE (E3/E3, E3/E4)	Vip	FALSE	0	-0.172	0	0.046	0.3178	29.3261	0
APOE (E3/E3, E4/E4)	Chandelier	FALSE	0	-0.677	0	0.238	0.7409	7.88714	0.142477
APOE (E3/E3, E4/E4)	L2_3_IT	FALSE	0	-0.356	0	0.062	0.1097	699.407	0.142477
APOE (E3/E3, E4/E4)	L4_IT	TRUE	-0.365403	-0.702	-0.063	0.185	0.9713	447.569	-0.384688
APOE (E3/E3, E4/E4)	L5_6_NP	FALSE	0	-0.688	0	0.215	0.5971	13.1607	0.142477
APOE (E3/E3, E4/E4)	L5_ET	FALSE	0	-0.752	0	0.235	0.5867	7.36864	0.142477
APOE (E3/E3, E4/E4)	L5_IT	FALSE	0	-0.342	0	0.1	0.3332	178.437	0.142477
APOE (E3/E3, E4/E4)	L6_CT	FALSE	0	-0.638	0	0.194	0.4574	132.719	0.142477
APOE (E3/E3, E4/E4)	L6_IT	FALSE	0	-0.21	0	0.071	0.7687	94.1824	0.142477
APOE (E3/E3, E4/E4)	L6_IT_car3	FALSE	0	0	0	0	0	29.6432	0.142477
APOE (E3/E3, E4/E4)	L6b	FALSE	0	-0.86	0	0.271	0.6104	49.612	0.142477
APOE (E3/E3, E4/E4)	Lamp5	FALSE	0	-0.67	0	0.17	0.3088	22.2476	0.142477
APOE (E3/E3, E4/E4)	Lamp5_Lhx6	FALSE	0	-1.094	0	0.348	0.5072	12.7207	0.142477
APOE (E3/E3, E4/E4)	Pax6	FALSE	0	-0.789	0	0.277	0.5967	5.7158	0.142477
APOE (E3/E3, E4/E4)	Pvalb	FALSE	0	-0.854	0	0.273	0.5559	117.593	0.142477
APOE (E3/E3, E4/E4)	Sncg	FALSE	0	-0.623	0	0.163	0.3347	6.01486	0.142477
APOE (E3/E3, E4/E4)	Sst	FALSE	0	-0.703	0	0.217	0.4764	40.7409	0.142477
APOE (E3/E3, E4/E4)	Sst_Chodl	FALSE	0	-0.627	0	0.178	0.4821	4.56872	0.142477
APOE (E3/E3, E4/E4)	Vip	FALSE	0	-0.742	0	0.249	0.6956	32.37	0.142477
Assay (DropSeq, 10x-Chr-V3)	Chandelier	FALSE	0	-0.688	0	0.228	0.5082	8.37501	0.229065
Assay (DropSeq, 10x-Chr-V3)	L2_3_IT	FALSE	0	-0.147	0	0.03	0.1643	742.67	0.229065
Assay (DropSeq, 10x-Chr-V3)	L4_IT	TRUE	-0.535587	-0.708	-0.336	0.101	1	400.881	-0.543623
Assay (DropSeq, 10x-Chr-V3)	L5_6_NP	FALSE	0	-0.651	0	0.197	0.5272	13.9747	0.229065
Assay (DropSeq, 10x-Chr-V3)	L5_ET	FALSE	0	-1.05	0	0.338	0.8149	7.82444	0.229065
Assay (DropSeq, 10x-Chr-V3)	L5_IT	FALSE	0	-0.263	0	0.055	0.2592	189.474	0.229065
Assay (DropSeq, 10x-Chr-V3)	L6_CT	TRUE	-0.36683	-0.706	0	0.222	0.9864	97.6532	-0.300158
Assay (DropSeq, 10x-Chr-V3)	L6_IT	FALSE	0	-0.4	0	0.106	0.3236	100.008	0.229065
Assay (DropSeq, 10x-Chr-V3)	L6_IT_car3	FALSE	0	0	0	0	0	31.4768	0.229065
Assay (DropSeq, 10x-Chr-V3)	L6b	FALSE	0	-0.744	-0.002	0.247	0.7244	52.6809	0.229065
Assay (DropSeq, 10x-Chr-V3)	Lamp5	FALSE	0	-0.606	0	0.153	0.2966	23.6237	0.229065
Assay (DropSeq, 10x-Chr-V3)	Lamp5_Lhx6	FALSE	0	-0.744	0	0.216	0.5012	13.5076	0.229065
Assay (DropSeq, 10x-Chr-V3)	Pax6	FALSE	0	-0.727	0	0.218	0.5717	6.06935	0.229065
Assay (DropSeq, 10x-Chr-V3)	Pvalb	FALSE	0	-0.512	0	0.165	0.413	124.867	0.229065
Assay (DropSeq, 10x-Chr-V3)	Sncg	FALSE	0	-0.555	0	0.156	0.4389	6.38692	0.229065
Assay (DropSeq, 10x-Chr-V3)	Sst	FALSE	0	-0.324	0	0.097	0.5005	43.261	0.229065
Assay (DropSeq, 10x-Chr-V3)	Sst_Chodl	FALSE	0	-0.701	0	0.225	0.6693	4.85133	0.229065
Assay (DropSeq, 10x-Chr-V3)	Vip	FALSE	0	-0.449	0	0.14	0.3958	34.3723	0.229065
Age	Chandelier	FALSE	0	-0.374	0	0.117	0.6233	7.40593	0.0516548
Age	L2_3_IT	TRUE	-0.0756121	-0.142	-0.01	0.038	0.9438	608.909	-0.0574304
Age	L4_IT	FALSE	0	-0.073	0	0.018	0.3217	605.637	0.0516548
Age	L5_6_NP	FALSE	0	-0.225	0	0.075	0.7257	12.3577	0.0516548
Age	L5_ET	FALSE	0	-0.16	0	0.057	0.641	6.91906	0.0516548
Age	L5_IT	FALSE	0	-0.139	0	0.046	0.6966	167.55	0.0516548
Age	L6_CT	TRUE	-0.189431	-0.338	-0.025	0.088	0.9735	103.115	-0.221637
Age	L6_IT	FALSE	0	-0.164	0	0.053	0.4667	88.4361	0.0516548
Age	L6_IT_car3	FALSE	0	0	0	0	0	27.8346	0.0516548
Age	L6b	FALSE	0	-0.203	0	0.062	0.4383	46.5851	0.0516548
Age	Lamp5	FALSE	0	-0.227	0	0.079	0.7108	20.8902	0.0516548
Age	Lamp5_Lhx6	FALSE	0	-0.165	0	0.051	0.4819	11.9446	0.0516548
Age	Pax6	FALSE	0	-0.209	0	0.063	0.5375	5.36706	0.0516548
Age	Pvalb	FALSE	0	-0.195	0	0.064	0.7385	110.419	0.0516548
Age	Sncg	FALSE	0	-0.159	0	0.052	0.5016	5.64788	0.0516548
Age	Sst	FALSE	0	-0.201	0	0.058	0.4497	38.2552	0.0516548
Age	Sst_Chodl	FALSE	0	-0.185	0	0.063	0.6958	4.28997	0.0516548
Age	Vip	FALSE	0	-0.129	0	0.036	0.3949	30.3951	0.0516548
