# Supplementary material for: Molecular signatures of resilience to Alzheimer’s disease in neocortical layer 4 neurons
Source: Nat Commun. 2026 Jan 31;17:2223. doi: 10.1038/s41467-026-68920-4 (PMC12963381; doi:10.1038/s41467-026-68920-4)
Supplement: Supplementary file 8 — Supplementary Data 6 [file 41467_2026_68920_MOESM8_ESM.xlsx]

## Sheet: Content
Supplementary Data 6. Generalized Linear Mixed Model (GLMM) analysis of neuronal proportions
Column names	Description
Cell type	The neuronal subtype analyzed in each model
Coefficient	The name of the model term (i.e., disease group) for which the estimate was calculated
Estimate	The estimated effect size (regression coefficient) for the corresponding covariate
StdError	The standard error associated with the estimate
z_value	The z-statistic calculated as Estimate divided by StdError
p_value	The p-value associated with the z-statistic, representing the significance of the effect
FDR	The false discovery rate (adjusted p-value), used to control for multiple testing
Sheet names
BA9_cluster	Analysis based on author's annotation (18 excitatory and 19 inhibitory cell subtypes), in BA9
BA17_cluster	Analysis based on author's annotation (18 excitatory and 19 inhibitory cell subtypes), in BA17
BA9_reference	Analysis based on reference annotations (BICCN, cell subclass level), in BA9
BA17_reference	Analysis based on reference annotations (BICCN, cell subclass level), in BA17

## Sheet: BA9_cluster
Cell Type	Coefficient	Estimate	StdError	z_value	p_value	FDR
Ex1:[CUX2-SERPINE2-LAMP5]	Disease_Group Int vs Low	0.0376358	0.240492	0.156495	0.875643	0.937883
Ex1:[CUX2-SERPINE2-LAMP5]	Disease_Group High vs Low	-0.0617293	0.231949	-0.266134	0.790136	0.896724
Ex1:[CUX2-SERPINE2-LAMP5]	Disease_Group High vs Int	-0.225627	0.209064	-1.07922	0.280488	0.471729
Ex2:[CUX2-RORB-GLIS3-LRRC2]	Disease_Group Int vs Low	-0.140001	0.223459	-0.626518	0.530975	0.74452
Ex2:[CUX2-RORB-GLIS3-LRRC2]	Disease_Group High vs Low	0.223166	0.203848	1.09477	0.273619	0.507652
Ex2:[CUX2-RORB-GLIS3-LRRC2]	Disease_Group High vs Int	0.198673	0.194493	1.02149	0.307021	0.498908
Ex3:[CUX2-RORB-GLIS3-SV2C]	Disease_Group Int vs Low	-0.0327978	0.292046	-0.112304	0.910583	0.949853
Ex3:[CUX2-RORB-GLIS3-SV2C]	Disease_Group High vs Low	-0.387641	0.288054	-1.34573	0.178391	0.394499
Ex3:[CUX2-RORB-GLIS3-SV2C]	Disease_Group High vs Int	-0.477441	0.27975	-1.70667	0.0878833	0.191275
Ex4:[CUX2-RORB-COL5A2-CLMN]	Disease_Group Int vs Low	0.186077	0.335847	0.554054	0.579542	0.76547
Ex4:[CUX2-RORB-COL5A2-CLMN]	Disease_Group High vs Low	0.231862	0.327559	0.707849	0.479039	0.704898
Ex4:[CUX2-RORB-COL5A2-CLMN]	Disease_Group High vs Int	-0.0581274	0.295354	-0.196806	0.843979	0.901498
Ex5:[RORB-CUX2-EYA4-LAMA3]	Disease_Group Int vs Low	0.527613	0.403377	1.30799	0.190877	0.410386
Ex5:[RORB-CUX2-EYA4-LAMA3]	Disease_Group High vs Low	1.28408	0.402843	3.18753	0.00143492	0.00760704
Ex5:[RORB-CUX2-EYA4-LAMA3]	Disease_Group High vs Int	0.904301	0.387833	2.33167	0.0197179	0.060832
Ex6:[RORB-MME]	Disease_Group Int vs Low	-0.131636	0.284242	-0.463112	0.643284	0.798108
Ex6:[RORB-MME]	Disease_Group High vs Low	0.16081	0.261599	0.614719	0.53874	0.750452
Ex6:[RORB-MME]	Disease_Group High vs Int	0.361236	0.180956	1.99626	0.0459056	0.1185
Ex7:[RORB-GABRG1]	Disease_Group Int vs Low	-0.251516	0.246643	-1.01976	0.307843	0.549011
Ex7:[RORB-GABRG1]	Disease_Group High vs Low	-0.0171837	0.238527	-0.0720409	0.942569	0.970145
Ex7:[RORB-GABRG1]	Disease_Group High vs Int	0.167967	0.19132	0.877939	0.379977	0.557411
Ex8:[RORB-TLL1-TMTC4]	Disease_Group Int vs Low	-0.382716	0.277633	-1.37849	0.168051	0.384827
Ex8:[RORB-TLL1-TMTC4]	Disease_Group High vs Low	-0.349587	0.265921	-1.31463	0.188635	0.409777
Ex8:[RORB-TLL1-TMTC4]	Disease_Group High vs Int	-0.0991265	0.233935	-0.423735	0.671759	0.779427
Ex9:[RORB-TLL1-PCP4-MID1]	Disease_Group Int vs Low	-0.185288	0.210067	-0.882038	0.377756	0.61168
Ex9:[RORB-TLL1-PCP4-MID1]	Disease_Group High vs Low	0.237158	0.195952	1.21029	0.226169	0.455872
Ex9:[RORB-TLL1-PCP4-MID1]	Disease_Group High vs Int	0.393815	0.172588	2.28182	0.0224999	0.0687384
Ex10:[RORB-TLL1-PCP4-TYR]	Disease_Group Int vs Low	-0.0844414	0.260726	-0.32387	0.746036	0.868462
Ex10:[RORB-TLL1-PCP4-TYR]	Disease_Group High vs Low	-0.303472	0.249935	-1.2142	0.22467	0.455492
Ex10:[RORB-TLL1-PCP4-TYR]	Disease_Group High vs Int	-0.239472	0.237976	-1.00629	0.314276	0.5043
Ex11:[RORB-ADGRL4]	Disease_Group Int vs Low	-0.12242	0.238148	-0.514052	0.607216	0.778121
Ex11:[RORB-ADGRL4]	Disease_Group High vs Low	0.130873	0.224816	0.582135	0.560476	0.76547
Ex11:[RORB-ADGRL4]	Disease_Group High vs Int	0.189892	0.18594	1.02125	0.307136	0.498908
Ex12:[THEMIS-PRRX1]	Disease_Group Int vs Low	-0.128344	0.237727	-0.539879	0.589281	0.774862
Ex12:[THEMIS-PRRX1]	Disease_Group High vs Low	0.117408	0.209894	0.559369	0.57591	0.76547
Ex12:[THEMIS-PRRX1]	Disease_Group High vs Int	0.092504	0.165174	0.560038	0.575454	0.701927
Ex13:[THEMIS-POSTN]	Disease_Group Int vs Low	0.0168476	0.250185	0.0673406	0.946311	0.971412
Ex13:[THEMIS-POSTN]	Disease_Group High vs Low	0.239461	0.231156	1.03593	0.300234	0.540422
Ex13:[THEMIS-POSTN]	Disease_Group High vs Int	0.0719722	0.205073	0.350959	0.725619	0.828997
Ex14:|FEZF2-HTR2C]	Disease_Group Int vs Low	-0.0821528	0.212686	-0.386264	0.699301	0.840465
Ex14:|FEZF2-HTR2C]	Disease_Group High vs Low	-0.0692994	0.211716	-0.327323	0.743424	0.868462
Ex14:|FEZF2-HTR2C]	Disease_Group High vs Int	-0.0160415	0.187696	-0.0854652	0.931892	0.951902
Ex15:[FEZF2-ADRA1A]	Disease_Group Int vs Low	-0.132675	0.28355	-0.467906	0.639852	0.798108
Ex15:[FEZF2-ADRA1A]	Disease_Group High vs Low	-0.0344448	0.249707	-0.137941	0.890287	0.941369
Ex15:[FEZF2-ADRA1A]	Disease_Group High vs Int	-0.122605	0.258769	-0.473799	0.635643	0.749048
Ex16:[FEZF2-SYT6]	Disease_Group Int vs Low	-0.091997	0.244165	-0.376782	0.706336	0.841494
Ex16:[FEZF2-SYT6]	Disease_Group High vs Low	0.332494	0.215263	1.54459	0.122445	0.310036
Ex16:[FEZF2-SYT6]	Disease_Group High vs Int	0.2373	0.200739	1.18213	0.237153	0.407072
Ex17:[FEZF2-ZFHX3-SEMA3D]	Disease_Group Int vs Low	-0.0697763	0.27528	-0.253474	0.799902	0.89989
Ex17:[FEZF2-ZFHX3-SEMA3D]	Disease_Group High vs Low	0.141705	0.255375	0.554891	0.578969	0.76547
Ex17:[FEZF2-ZFHX3-SEMA3D]	Disease_Group High vs Int	0.153277	0.203717	0.752402	0.451809	0.60912
Ex18:[FEZF2-ZFHX3-SCUBE1]	Disease_Group Int vs Low	-0.273465	0.245275	-1.11493	0.26488	0.502493
Ex18:[FEZF2-ZFHX3-SCUBE1]	Disease_Group High vs Low	0.245876	0.217294	1.13154	0.25783	0.493961
Ex18:[FEZF2-ZFHX3-SCUBE1]	Disease_Group High vs Int	0.509316	0.17014	2.99352	0.00275784	0.0133096
In1:[LHX6-PVALB-CLMN]	Disease_Group Int vs Low	0.0676157	0.238883	0.283049	0.777139	0.886058
In1:[LHX6-PVALB-CLMN]	Disease_Group High vs Low	0.198801	0.231761	0.857787	0.39101	0.61764
In1:[LHX6-PVALB-CLMN]	Disease_Group High vs Int	-0.061731	0.212773	-0.290126	0.77172	0.855105
In2:[LHX6-PVALB-MEPE]	Disease_Group Int vs Low	-0.011474	0.277734	-0.041313	0.967046	0.98694
In2:[LHX6-PVALB-MEPE]	Disease_Group High vs Low	0.0426273	0.270643	0.157504	0.874848	0.937883
In2:[LHX6-PVALB-MEPE]	Disease_Group High vs Int	-0.143123	0.270454	-0.529196	0.59667	0.714716
In3:[LHX6-PVALB-COL15A1]	Disease_Group Int vs Low	-0.245591	0.259681	-0.945741	0.344281	0.589543
In3:[LHX6-PVALB-COL15A1]	Disease_Group High vs Low	0.0412917	0.262339	0.157398	0.874931	0.937883
In3:[LHX6-PVALB-COL15A1]	Disease_Group High vs Int	0.039438	0.289134	0.1364	0.891505	0.930631
In4:[LHX6-SST-MSR1]	Disease_Group Int vs Low	0.139574	0.32896	0.424288	0.671356	0.818873
In4:[LHX6-SST-MSR1]	Disease_Group High vs Low	0.108994	0.321235	0.339298	0.734385	0.864899
In4:[LHX6-SST-MSR1]	Disease_Group High vs Int	-0.255706	0.329684	-0.775609	0.43798	0.604968
In5:[LHX6-SST-SPON1]	Disease_Group Int vs Low	-0.075969	0.219808	-0.345615	0.729632	0.86351
In5:[LHX6-SST-SPON1]	Disease_Group High vs Low	-0.081235	0.215869	-0.376317	0.706681	0.841494
In5:[LHX6-SST-SPON1]	Disease_Group High vs Int	-0.172228	0.179587	-0.959021	0.337548	0.530205
In6:[LHX6-SST-SLC9A2]	Disease_Group Int vs Low	-0.136198	0.27531	-0.494708	0.620806	0.785137
In6:[LHX6-SST-SLC9A2]	Disease_Group High vs Low	-0.263422	0.290312	-0.907376	0.364208	0.607537
In6:[LHX6-SST-SLC9A2]	Disease_Group High vs Int	-0.462042	0.300681	-1.53665	0.124379	0.2541
In7:[LHX6-SST-B3GAT2]	Disease_Group Int vs Low	0.0857695	0.226196	0.379183	0.704552	0.841494
In7:[LHX6-SST-B3GAT2]	Disease_Group High vs Low	-0.208935	0.233921	-0.89319	0.371756	0.610231
In7:[LHX6-SST-B3GAT2]	Disease_Group High vs Int	-0.515584	0.247532	-2.0829	0.0372603	0.101297
In8:[LHX6-SST-SEL1L3]	Disease_Group Int vs Low	0.0596947	0.233462	0.255694	0.798187	0.89989
In8:[LHX6-SST-SEL1L3]	Disease_Group High vs Low	0.141819	0.235893	0.601198	0.547708	0.759724
In8:[LHX6-SST-SEL1L3]	Disease_Group High vs Int	-0.129448	0.242861	-0.533012	0.594025	0.714117
In9:[LHX6-SST-NPY]	Disease_Group Int vs Low	-0.62306	0.339774	-1.83375	0.0666908	0.203223
In9:[LHX6-SST-NPY]	Disease_Group High vs Low	-0.156368	0.353093	-0.442851	0.657873	0.808244
In9:[LHX6-SST-NPY]	Disease_Group High vs Int	0.553472	0.279523	1.98006	0.0476967	0.120326
In10:[LHX6-ADARB2-LAMP5-HCRTR2]	Disease_Group Int vs Low	-0.135128	0.215172	-0.628002	0.530003	0.74452
In10:[LHX6-ADARB2-LAMP5-HCRTR2]	Disease_Group High vs Low	0.0915397	0.201484	0.454328	0.649593	0.803171
In10:[LHX6-ADARB2-LAMP5-HCRTR2]	Disease_Group High vs Int	0.0183625	0.199977	0.091823	0.926839	0.951902
In11:[ADARB2-LAMP5-KIT]	Disease_Group Int vs Low	-0.313234	0.221836	-1.41201	0.157947	0.366021
In11:[ADARB2-LAMP5-KIT]	Disease_Group High vs Low	-0.230938	0.215114	-1.07356	0.283019	0.517469
In11:[ADARB2-LAMP5-KIT]	Disease_Group High vs Int	-0.0470766	0.220994	-0.213022	0.83131	0.892988
In12:[ADARB2-LAMP5-NDNF]	Disease_Group Int vs Low	-0.405084	0.255314	-1.58661	0.112602	0.294648
In12:[ADARB2-LAMP5-NDNF]	Disease_Group High vs Low	-0.435439	0.250473	-1.73847	0.0821284	0.238975
In12:[ADARB2-LAMP5-NDNF]	Disease_Group High vs Int	-0.455367	0.297778	-1.52921	0.126211	0.255818
In13:[ADARB2-SYT6]	Disease_Group Int vs Low	-0.161763	0.225559	-0.717164	0.473273	0.704448
In13:[ADARB2-SYT6]	Disease_Group High vs Low	0.0749935	0.224742	0.333686	0.738616	0.866195
In13:[ADARB2-SYT6]	Disease_Group High vs Int	0.0664169	0.230182	0.288541	0.772933	0.855105
In14:[ADARB2-SEMA3C]	Disease_Group Int vs Low	0.0449733	0.291595	0.154232	0.877427	0.937883
In14:[ADARB2-SEMA3C]	Disease_Group High vs Low	-0.0895849	0.291507	-0.307317	0.758602	0.871155
In14:[ADARB2-SEMA3C]	Disease_Group High vs Int	-0.356761	0.305891	-1.1663	0.243493	0.415811
In15:[ADARB2-VIP-DACH2]	Disease_Group Int vs Low	-0.168533	0.223136	-0.755294	0.450073	0.677736
In15:[ADARB2-VIP-DACH2]	Disease_Group High vs Low	-0.135627	0.215521	-0.6293	0.529153	0.74452
In15:[ADARB2-VIP-DACH2]	Disease_Group High vs Int	-0.123914	0.20688	-0.598962	0.549198	0.689905
In16:[ADARB2-VIP-TAC3-NRP1]	Disease_Group Int vs Low	-0.321957	0.201861	-1.59494	0.110725	0.294648
In16:[ADARB2-VIP-TAC3-NRP1]	Disease_Group High vs Low	-0.320363	0.201268	-1.59172	0.111447	0.294648
In16:[ADARB2-VIP-TAC3-NRP1]	Disease_Group High vs Int	-0.26945	0.21172	-1.27267	0.203133	0.361884
In17:[ADARB2-VIP-ABI3BP]	Disease_Group Int vs Low	-0.201572	0.212194	-0.949942	0.342141	0.588483
In17:[ADARB2-VIP-ABI3BP]	Disease_Group High vs Low	0.0259817	0.211781	0.122682	0.902359	0.946377
In17:[ADARB2-VIP-ABI3BP]	Disease_Group High vs Int	0.0246232	0.219137	0.112365	0.910534	0.941639
In18:[ADARB2-VIP-EXPH5]	Disease_Group Int vs Low	-0.159387	0.181796	-0.876735	0.380631	0.612094
In18:[ADARB2-VIP-EXPH5]	Disease_Group High vs Low	-0.270217	0.200223	-1.34958	0.177151	0.394499
In18:[ADARB2-VIP-EXPH5]	Disease_Group High vs Int	-0.369699	0.242595	-1.52394	0.127525	0.255818
In19:[ADARB2-CALB2-SCML4]	Disease_Group Int vs Low	-0.00482168	0.222907	-0.0216309	0.982742	0.987848
In19:[ADARB2-CALB2-SCML4]	Disease_Group High vs Low	-0.00630769	0.219488	-0.0287382	0.977073	0.98694
In19:[ADARB2-CALB2-SCML4]	Disease_Group High vs Int	-0.187537	0.220043	-0.852277	0.39406	0.563185

## Sheet: BA17_cluster
Cell Type	Coefficient	Estimate	StdError	z_value	p_value	FDR
Ex1:[CUX2-SERPINE2-LAMP5]	Disease_Group Int vs Low	0.477421	0.491056	0.972232	0.330935	0.627709
Ex1:[CUX2-SERPINE2-LAMP5]	Disease_Group High vs Low	0.0133489	0.37145	0.0359373	0.971332	0.981346
Ex1:[CUX2-SERPINE2-LAMP5]	Disease_Group High vs Int	-0.581105	0.387404	-1.5	0.133615	0.404105
Ex2:[CUX2-RORB-GLIS3-LRRC2]	Disease_Group Int vs Low	0.46009	0.464324	0.990881	0.321744	0.614238
Ex2:[CUX2-RORB-GLIS3-LRRC2]	Disease_Group High vs Low	0.253308	0.376484	0.672826	0.501058	0.762587
Ex2:[CUX2-RORB-GLIS3-LRRC2]	Disease_Group High vs Int	-0.0176904	0.337645	-0.0523934	0.958215	0.991284
Ex3:[CUX2-RORB-GLIS3-SV2C]	Disease_Group Int vs Low	0.0180238	0.495393	0.0363828	0.970977	0.981346
Ex3:[CUX2-RORB-GLIS3-SV2C]	Disease_Group High vs Low	-0.252459	0.349829	-0.721666	0.4705	0.747713
Ex3:[CUX2-RORB-GLIS3-SV2C]	Disease_Group High vs Int	-0.387567	0.375995	-1.03078	0.302645	0.610212
Ex4:[CUX2-RORB-COL5A2-CLMN]	Disease_Group Int vs Low	-0.110179	0.496439	-0.221939	0.824362	0.943044
Ex4:[CUX2-RORB-COL5A2-CLMN]	Disease_Group High vs Low	-0.501318	0.413674	-1.21187	0.225564	0.529563
Ex4:[CUX2-RORB-COL5A2-CLMN]	Disease_Group High vs Int	-0.473393	0.326614	-1.44939	0.147227	0.419683
Ex5:[RORB-CUX2-EYA4-LAMA3]	Disease_Group Int vs Low	0.560517	0.453076	1.23714	0.216036	0.520611
Ex5:[RORB-CUX2-EYA4-LAMA3]	Disease_Group High vs Low	0.696962	0.376239	1.85245	0.0639618	0.23506
Ex5:[RORB-CUX2-EYA4-LAMA3]	Disease_Group High vs Int	0.294166	0.293704	1.00157	0.316551	0.632831
Ex6:[RORB-MME]	Disease_Group Int vs Low	0.86449	0.590024	1.46518	0.142872	0.420044
Ex6:[RORB-MME]	Disease_Group High vs Low	0.310267	0.594655	0.52176	0.601838	0.826617
Ex6:[RORB-MME]	Disease_Group High vs Int	-0.435622	0.537217	-0.810886	0.417431	0.67662
Ex7:[RORB-GABRG1]	Disease_Group Int vs Low	0.0542991	0.529349	0.102577	0.918299	0.971419
Ex7:[RORB-GABRG1]	Disease_Group High vs Low	-0.511787	0.452901	-1.13002	0.258468	0.558748
Ex7:[RORB-GABRG1]	Disease_Group High vs Int	-0.61415	0.474214	-1.29509	0.195289	0.491008
Ex8:[RORB-TLL1-TMTC4]	Disease_Group Int vs Low	-0.465331	0.430623	-1.0806	0.279875	0.585498
Ex8:[RORB-TLL1-TMTC4]	Disease_Group High vs Low	-0.691355	0.297601	-2.32309	0.0201741	0.102262
Ex8:[RORB-TLL1-TMTC4]	Disease_Group High vs Int	-0.257844	0.271415	-0.949999	0.342113	0.632831
Ex9:[RORB-TLL1-PCP4-MID1]	Disease_Group Int vs Low	-0.284694	0.4201	-0.67768	0.497974	0.762587
Ex9:[RORB-TLL1-PCP4-MID1]	Disease_Group High vs Low	-0.403909	0.290409	-1.39083	0.164278	0.457378
Ex9:[RORB-TLL1-PCP4-MID1]	Disease_Group High vs Int	-0.131941	0.258544	-0.51032	0.609827	0.808754
Ex10:[RORB-TLL1-PCP4-TYR]	Disease_Group Int vs Low	0.223181	0.508441	0.438952	0.660697	0.85949
Ex10:[RORB-TLL1-PCP4-TYR]	Disease_Group High vs Low	-0.582191	0.435132	-1.33797	0.180908	0.47068
Ex10:[RORB-TLL1-PCP4-TYR]	Disease_Group High vs Int	-0.704088	0.413407	-1.70313	0.0885429	0.300803
Ex11:[RORB-ADGRL4]	Disease_Group Int vs Low	-0.456896	0.438157	-1.04277	0.297056	0.598181
Ex11:[RORB-ADGRL4]	Disease_Group High vs Low	-0.831937	0.327632	-2.53924	0.0111093	0.0628101
Ex11:[RORB-ADGRL4]	Disease_Group High vs Int	-0.340765	0.299302	-1.13853	0.254898	0.579951
Ex12:[THEMIS-PRRX1]	Disease_Group Int vs Low	-0.372042	0.359581	-1.03465	0.300831	0.601661
Ex12:[THEMIS-PRRX1]	Disease_Group High vs Low	-0.652122	0.27469	-2.37403	0.0175953	0.0907549
Ex12:[THEMIS-PRRX1]	Disease_Group High vs Int	-0.202617	0.243612	-0.831719	0.405567	0.667182
Ex13:[THEMIS-POSTN]	Disease_Group Int vs Low	-0.58254	0.407805	-1.42848	0.153154	0.441445
Ex13:[THEMIS-POSTN]	Disease_Group High vs Low	-0.56354	0.292427	-1.92711	0.0539655	0.218082
Ex13:[THEMIS-POSTN]	Disease_Group High vs Int	0.0590353	0.254947	0.231559	0.816881	0.931323
Ex14:|FEZF2-HTR2C]	Disease_Group Int vs Low	-0.194592	0.388911	-0.50035	0.616829	0.83187
Ex14:|FEZF2-HTR2C]	Disease_Group High vs Low	-0.456946	0.296504	-1.54111	0.123289	0.378667
Ex14:|FEZF2-HTR2C]	Disease_Group High vs Int	-0.167517	0.274528	-0.610202	0.541728	0.754767
Ex15:[FEZF2-ADRA1A]	Disease_Group Int vs Low	0.293179	0.440609	0.665395	0.505798	0.762587
Ex15:[FEZF2-ADRA1A]	Disease_Group High vs Low	-0.306862	0.373384	-0.821841	0.411167	0.711078
Ex15:[FEZF2-ADRA1A]	Disease_Group High vs Int	-0.574166	0.29995	-1.9142	0.0555942	0.215427
Ex16:[FEZF2-SYT6]	Disease_Group Int vs Low	-0.119779	0.308328	-0.388481	0.69766	0.871849
Ex16:[FEZF2-SYT6]	Disease_Group High vs Low	-0.08235	0.24213	-0.340107	0.733776	0.887778
Ex16:[FEZF2-SYT6]	Disease_Group High vs Int	0.0656535	0.234726	0.279703	0.779706	0.918525
Ex17:[FEZF2-ZFHX3-SEMA3D]	Disease_Group Int vs Low	-0.233439	0.405266	-0.576015	0.564605	0.817704
Ex17:[FEZF2-ZFHX3-SEMA3D]	Disease_Group High vs Low	-0.500172	0.303652	-1.64719	0.0995193	0.328749
Ex17:[FEZF2-ZFHX3-SEMA3D]	Disease_Group High vs Int	-0.291234	0.280213	-1.03933	0.298652	0.610212
Ex18:[FEZF2-ZFHX3-SCUBE1]	Disease_Group Int vs Low	0.0829622	0.417233	0.198839	0.842389	0.948991
Ex18:[FEZF2-ZFHX3-SCUBE1]	Disease_Group High vs Low	-0.0690579	0.338234	-0.204172	0.838219	0.948991
Ex18:[FEZF2-ZFHX3-SCUBE1]	Disease_Group High vs Int	-0.137321	0.322927	-0.425238	0.670664	0.844287
In1:[LHX6-PVALB-CLMN]	Disease_Group Int vs Low	0.56573	0.461935	1.2247	0.22069	0.527502
In1:[LHX6-PVALB-CLMN]	Disease_Group High vs Low	0.284158	0.39018	0.728274	0.466446	0.746212
In1:[LHX6-PVALB-CLMN]	Disease_Group High vs Int	-0.143049	0.333118	-0.429423	0.667615	0.844287
In2:[LHX6-PVALB-MEPE]	Disease_Group Int vs Low	0.665705	0.506607	1.31405	0.18883	0.483629
In2:[LHX6-PVALB-MEPE]	Disease_Group High vs Low	0.0343848	0.434653	0.0791086	0.936946	0.978049
In2:[LHX6-PVALB-MEPE]	Disease_Group High vs Int	-0.510079	0.338097	-1.50868	0.131382	0.404105
In3:[LHX6-PVALB-COL15A1]	Disease_Group Int vs Low	-0.162088	0.382491	-0.42377	0.671734	0.869999
In3:[LHX6-PVALB-COL15A1]	Disease_Group High vs Low	-0.000705962	0.264083	-0.00267326	0.997867	0.999774
In3:[LHX6-PVALB-COL15A1]	Disease_Group High vs Int	0.184915	0.330701	0.55916	0.576052	0.793672
In4:[LHX6-SST-MSR1]	Disease_Group Int vs Low	0.381287	1.11599	0.341657	0.732609	0.887778
In4:[LHX6-SST-MSR1]	Disease_Group High vs Low	0.751113	1.00599	0.746641	0.45528	0.739516
In4:[LHX6-SST-MSR1]	Disease_Group High vs Int	0.553273	0.647285	0.854759	0.392685	0.667026
In5:[LHX6-SST-SPON1]	Disease_Group Int vs Low	-0.0254214	0.377438	-0.0673525	0.946301	0.979278
In5:[LHX6-SST-SPON1]	Disease_Group High vs Low	-0.350386	0.379224	-0.923956	0.355509	0.657357
In5:[LHX6-SST-SPON1]	Disease_Group High vs Int	-0.137852	0.409306	-0.336794	0.736272	0.882104
In6:[LHX6-SST-SLC9A2]	Disease_Group Int vs Low	0.245161	0.445547	0.550248	0.58215	0.825501
In6:[LHX6-SST-SLC9A2]	Disease_Group High vs Low	0.212597	0.365726	0.581302	0.561037	0.817704
In6:[LHX6-SST-SLC9A2]	Disease_Group High vs Int	-0.127176	0.330549	-0.384741	0.70043	0.864212
In7:[LHX6-SST-B3GAT2]	Disease_Group Int vs Low	1.25928	0.406542	3.09754	0.00195137	0.0147959
In7:[LHX6-SST-B3GAT2]	Disease_Group High vs Low	0.544626	0.333355	1.63377	0.102307	0.334203
In7:[LHX6-SST-B3GAT2]	Disease_Group High vs Int	-0.877076	0.330226	-2.65599	0.00790769	0.046693
In8:[LHX6-SST-SEL1L3]	Disease_Group Int vs Low	0.824533	0.493087	1.67218	0.0944879	0.321263
In8:[LHX6-SST-SEL1L3]	Disease_Group High vs Low	0.647231	0.421817	1.53439	0.124934	0.378667
In8:[LHX6-SST-SEL1L3]	Disease_Group High vs Int	-0.186841	0.375495	-0.497586	0.618776	0.813852
In9:[LHX6-SST-NPY]	Disease_Group Int vs Low	0.124945	0.429417	0.290963	0.771079	0.917803
In9:[LHX6-SST-NPY]	Disease_Group High vs Low	-0.0915149	0.385886	-0.237156	0.812536	0.933147
In9:[LHX6-SST-NPY]	Disease_Group High vs Int	-0.219571	0.319174	-0.687936	0.491493	0.722136
In10:[LHX6-ADARB2-LAMP5-HCRTR2]	Disease_Group Int vs Low	-0.187729	0.415331	-0.451998	0.65127	0.854792
In10:[LHX6-ADARB2-LAMP5-HCRTR2]	Disease_Group High vs Low	-0.266339	0.335112	-0.794777	0.426743	0.716929
In10:[LHX6-ADARB2-LAMP5-HCRTR2]	Disease_Group High vs Int	0.129858	NA	NA	NA	NA
In11:[ADARB2-LAMP5-KIT]	Disease_Group Int vs Low	-0.793165	0.446735	-1.77547	0.07582	0.268567
In11:[ADARB2-LAMP5-KIT]	Disease_Group High vs Low	-0.642702	0.328115	-1.95877	0.0501398	0.218082
In11:[ADARB2-LAMP5-KIT]	Disease_Group High vs Int	0.0940103	0.352559	0.266651	0.789738	0.919507
In12:[ADARB2-LAMP5-NDNF]	Disease_Group Int vs Low	0.333674	0.472802	0.705738	0.480351	0.759265
In12:[ADARB2-LAMP5-NDNF]	Disease_Group High vs Low	0.0154827	0.33904	0.0456662	0.963576	0.981346
In12:[ADARB2-LAMP5-NDNF]	Disease_Group High vs Int	-0.536086	0.243954	-2.19748	0.0279859	0.12872
In13:[ADARB2-SYT6]	Disease_Group Int vs Low	-0.0225992	0.355416	-0.0635853	0.9493	0.979278
In13:[ADARB2-SYT6]	Disease_Group High vs Low	-0.760083	0.29037	-2.61764	0.00885404	0.054231
In13:[ADARB2-SYT6]	Disease_Group High vs Int	-0.626338	0.214102	-2.92542	0.00343995	0.0224502
In14:[ADARB2-SEMA3C]	Disease_Group Int vs Low	0.879273	1.06574	0.825035	0.409352	0.711078
In14:[ADARB2-SEMA3C]	Disease_Group High vs Low	-0.100643	0.564955	-0.178143	0.858611	0.948991
In14:[ADARB2-SEMA3C]	Disease_Group High vs Int	-1.3137	0.839424	-1.565	0.117582	0.383688
In15:[ADARB2-VIP-DACH2]	Disease_Group Int vs Low	0.199472	0.479715	0.415814	0.677546	0.870589
In15:[ADARB2-VIP-DACH2]	Disease_Group High vs Low	-0.352481	0.403907	-0.872678	0.382839	0.694769
In15:[ADARB2-VIP-DACH2]	Disease_Group High vs Int	-0.432171	0.370785	-1.16556	0.243794	0.570386
In16:[ADARB2-VIP-TAC3-NRP1]	Disease_Group Int vs Low	0.475658	0.573754	0.829028	0.407089	0.711078
In16:[ADARB2-VIP-TAC3-NRP1]	Disease_Group High vs Low	0.0530277	0.477008	0.111167	0.911484	0.970928
In16:[ADARB2-VIP-TAC3-NRP1]	Disease_Group High vs Int	-0.511149	0.392177	-1.30336	0.192451	0.491008
In17:[ADARB2-VIP-ABI3BP]	Disease_Group Int vs Low	-0.463235	0.384044	-1.2062	0.227739	0.529563
In17:[ADARB2-VIP-ABI3BP]	Disease_Group High vs Low	-0.0119054	0.32292	-0.036868	0.97059	0.981346
In17:[ADARB2-VIP-ABI3BP]	Disease_Group High vs Int	0.453187	0.325213	1.39351	0.163466	0.455502
In18:[ADARB2-VIP-EXPH5]	Disease_Group Int vs Low	0.726525	0.689509	1.05369	0.292027	0.594646
In18:[ADARB2-VIP-EXPH5]	Disease_Group High vs Low	0.646341	0.588165	1.09891	0.271807	0.574901
In18:[ADARB2-VIP-EXPH5]	Disease_Group High vs Int	0.0120033	0.503385	0.0238452	0.980976	0.993361
In19:[ADARB2-CALB2-SCML4]	Disease_Group Int vs Low	-0.205398	0.535156	-0.383809	0.70112	0.871849
In19:[ADARB2-CALB2-SCML4]	Disease_Group High vs Low	-0.221672	0.377433	-0.587315	0.556992	0.817704
In19:[ADARB2-CALB2-SCML4]	Disease_Group High vs Int	-0.0327056	0.443539	-0.0737379	0.941219	0.985994

## Sheet: BA9_reference
Cell Type	Coefficient	Estimate	StdError	z_value	p_value	FDR
L5_IT	Disease_Group High vs Low	0.154989	0.219355	0.706568	0.479835	0.508061
L6_CT	Disease_Group High vs Low	0.498773	0.268847	1.85523	0.063563	0.24777
L6_IT_car3	Disease_Group High vs Low	0.528064	0.268418	1.96732	0.0491461	0.24777
L5_6_NP	Disease_Group High vs Low	0.194163	0.21766	0.892045	0.372369	0.446843
L2_3_IT	Disease_Group High vs Low	0.313378	0.228601	1.37085	0.170422	0.262411
L5_ET	Disease_Group High vs Low	0.256054	0.317498	0.806475	0.419969	0.472465
L6b	Disease_Group High vs Low	0.410332	0.263781	1.55558	0.119808	0.262411
L4_IT	Disease_Group High vs Low	0.628067	0.259326	2.42192	0.0154388	0.24777
L6_IT	Disease_Group High vs Low	0.348513	0.242885	1.43489	0.151319	0.262411
Pvalb	Disease_Group High vs Low	0.526915	0.262953	2.00384	0.0450876	0.24777
Vip	Disease_Group High vs Low	0.38114	0.236952	1.60851	0.107724	0.262411
Sst	Disease_Group High vs Low	0.30659	0.287316	1.06708	0.285935	0.377872
Chandelier	Disease_Group High vs Low	0.623654	0.352515	1.76915	0.0768682	0.24777
Sncg	Disease_Group High vs Low	0.434022	0.303465	1.43022	0.152653	0.262411
Lamp5	Disease_Group High vs Low	0.290562	0.27683	1.0496	0.2939	0.377872
Sst_Chodl	Disease_Group High vs Low	-0.195567	0.336473	-0.581226	0.561088	0.561088
Pax6	Disease_Group High vs Low	0.476297	0.274388	1.73585	0.0825899	0.24777
Lamp5_Lhx6	Disease_Group High vs Low	0.311244	0.229446	1.3565	0.17494	0.262411
L5_IT	Disease_Group High vs Int	0.0967532	0.169418	0.571091	0.567938	0.749678
L6_CT	Disease_Group High vs Int	0.2373	0.200739	1.18213	0.237153	0.391303
L6_IT_car3	Disease_Group High vs Int	0.0719722	0.205073	0.350959	0.725619	0.860579
L5_6_NP	Disease_Group High vs Int	-0.0160415	0.187696	-0.0854652	0.931892	0.949882
L2_3_IT	Disease_Group High vs Int	-0.0373257	0.194007	-0.192394	0.847434	0.908183
L5_ET	Disease_Group High vs Int	-0.122605	0.258769	-0.473799	0.635643	0.785312
L6b	Disease_Group High vs Int	0.243659	0.183679	1.32655	0.184658	0.32718
L4_IT	Disease_Group High vs Int	0.462296	0.213391	2.16643	0.0302782	0.0908345
L6_IT	Disease_Group High vs Int	0.092504	0.165174	0.560038	0.575454	0.75582
Pvalb	Disease_Group High vs Int	-0.0779634	0.238166	-0.327348	0.743404	0.86686
Vip	Disease_Group High vs Int	-0.208388	0.212943	-0.978608	0.327773	0.518157
Sst	Disease_Group High vs Int	-0.382712	0.243513	-1.57163	0.116036	0.241209
Chandelier	Disease_Group High vs Int	0.039438	0.289134	0.1364	0.891505	0.933958
Sncg	Disease_Group High vs Int	-0.356761	0.305891	-1.1663	0.243493	0.399268
Lamp5	Disease_Group High vs Int	-0.131808	0.226723	-0.581362	0.560996	0.748611
Sst_Chodl	Disease_Group High vs Int	0.553472	0.279523	1.98006	0.0476967	0.124672
Pax6	Disease_Group High vs Int	0.0664169	0.230182	0.288541	0.772933	0.879544
Lamp5_Lhx6	Disease_Group High vs Int	0.0183625	0.199977	0.091823	0.926839	0.949882
L5_IT	Disease_Group Int vs Low	-0.157576	0.215231	-0.732126	0.464092	0.700643
L6_CT	Disease_Group Int vs Low	-0.091997	0.244165	-0.376782	0.706336	0.869006
L6_IT_car3	Disease_Group Int vs Low	0.0168476	0.250185	0.0673406	0.946311	0.981009
L5_6_NP	Disease_Group Int vs Low	-0.0821528	0.212686	-0.386264	0.699301	0.866465
L2_3_IT	Disease_Group Int vs Low	-0.0372232	0.215287	-0.1729	0.86273	0.9443
L5_ET	Disease_Group Int vs Low	-0.132675	0.28355	-0.467906	0.639852	0.822289
L6b	Disease_Group Int vs Low	-0.102102	0.273988	-0.372652	0.709408	0.869006
L4_IT	Disease_Group Int vs Low	-0.0136421	0.244202	-0.0558641	0.95545	0.981379
L6_IT	Disease_Group Int vs Low	-0.128344	0.237727	-0.539879	0.589281	0.788124
Pvalb	Disease_Group Int vs Low	0.0383949	0.245077	0.156665	0.875509	0.9443
Vip	Disease_Group Int vs Low	-0.188648	0.182706	-1.03252	0.301827	0.558739
Sst	Disease_Group Int vs Low	-0.0415924	0.230722	-0.180271	0.85694	0.9443
Chandelier	Disease_Group Int vs Low	-0.245591	0.259681	-0.945741	0.344281	0.602391
Sncg	Disease_Group Int vs Low	0.0449733	0.291595	0.154232	0.877427	0.9443
Lamp5	Disease_Group Int vs Low	-0.317425	0.215612	-1.47221	0.140965	0.325497
Sst_Chodl	Disease_Group Int vs Low	-0.62306	0.339774	-1.83375	0.0666908	0.183547
Pax6	Disease_Group Int vs Low	-0.161763	0.225559	-0.717164	0.473273	0.707634
Lamp5_Lhx6	Disease_Group Int vs Low	-0.135128	0.215172	-0.628002	0.530003	0.749231

## Sheet: BA17_reference
Cell Type	Coefficient	Estimate	StdError	z_value	p_value	FDR
L5_IT	Disease_Group High vs Int	-0.274697	0.245714	-1.11795	0.263586	0.618414
L6_CT	Disease_Group High vs Int	0.0656535	0.234726	0.279703	0.779706	0.88901
L2_3_IT	Disease_Group High vs Int	-0.280763	0.32776	-0.856612	0.391659	0.718301
L6_IT_car3	Disease_Group High vs Int	0.0590353	0.254947	0.231559	0.816881	0.916283
L5_6_NP	Disease_Group High vs Int	-0.181227	0.274556	-0.660075	0.509206	0.767493
L5_ET	Disease_Group High vs Int	-0.574166	0.29995	-1.9142	0.0555942	0.20553
L6b	Disease_Group High vs Int	-0.347651	0.288447	-1.20525	0.228106	0.556578
L4_IT	Disease_Group High vs Int	0.209525	0.283762	0.738384	0.460281	0.767493
L6_IT	Disease_Group High vs Int	-0.202617	0.243612	-0.831719	0.405567	0.718301
Pvalb	Disease_Group High vs Int	-0.187093	0.328475	-0.56958	0.568963	0.797856
Sst	Disease_Group High vs Int	-0.10744	0.374948	-0.286547	0.774459	0.88901
Chandelier	Disease_Group High vs Int	0.184915	0.330701	0.55916	0.576052	0.798618
Vip	Disease_Group High vs Int	-0.07946	0.425882	-0.186577	0.851992	0.923164
Sst_Chodl	Disease_Group High vs Int	-0.219574	0.319174	-0.687944	0.491488	0.767493
Sncg	Disease_Group High vs Int	-1.31381	0.839514	-1.56496	0.117592	0.367853
Lamp5	Disease_Group High vs Int	0.162446	0.376487	0.431477	0.666121	0.846529
Lamp5_Lhx6	Disease_Group High vs Int	0.1299	0.275329	0.471799	0.63707	0.826836
Pax6	Disease_Group High vs Int	-0.626338	0.214102	-2.92542	0.00343995	0.0220881
L5_IT	Disease_Group High vs Low	-0.586388	0.285542	-2.05359	0.0400149	0.184585
L6_CT	Disease_Group High vs Low	-0.08235	0.24213	-0.340107	0.733776	0.846942
L2_3_IT	Disease_Group High vs Low	0.296763	0.389381	0.762142	0.445975	0.685785
L6_IT_car3	Disease_Group High vs Low	-0.56354	0.292427	-1.92711	0.0539655	0.222308
L5_6_NP	Disease_Group High vs Low	-0.456946	0.296504	-1.54111	0.123289	0.369868
L5_ET	Disease_Group High vs Low	-0.306862	0.373384	-0.821841	0.411167	0.685785
L6b	Disease_Group High vs Low	-0.40585	0.310077	-1.30887	0.190579	0.461911
L4_IT	Disease_Group High vs Low	0.658716	0.372502	1.76836	0.0770014	0.282339
L6_IT	Disease_Group High vs Low	-0.652122	0.27469	-2.37403	0.0175953	0.0931901
Pvalb	Disease_Group High vs Low	0.264177	0.392331	0.673351	0.500724	0.723291
Sst	Disease_Group High vs Low	0.608861	0.438598	1.3882	0.165077	0.445395
Chandelier	Disease_Group High vs Low	-0.000705962	0.264083	-0.00267326	0.997867	0.999774
Vip	Disease_Group High vs Low	0.495426	0.423791	1.16904	0.242389	0.526986
Sst_Chodl	Disease_Group High vs Low	-0.0915021	0.385887	-0.237121	0.812563	0.873658
Sncg	Disease_Group High vs Low	-0.100643	0.564955	-0.178143	0.858611	0.902804
Lamp5	Disease_Group High vs Low	-0.528153	0.469614	-1.12466	0.260735	0.540329
Lamp5_Lhx6	Disease_Group High vs Low	-0.266339	0.335112	-0.794777	0.426743	0.685785
Pax6	Disease_Group High vs Low	-0.760083	0.29037	-2.61764	0.00885404	0.0506451
L5_IT	Disease_Group Int vs Low	-0.301067	0.399246	-0.754089	0.450796	0.685785
L6_CT	Disease_Group Int vs Low	-0.119779	0.308328	-0.388481	0.69766	0.829205
L2_3_IT	Disease_Group Int vs Low	0.763134	0.472392	1.61547	0.10621	0.345181
L6_IT_car3	Disease_Group Int vs Low	-0.58254	0.407805	-1.42848	0.153154	0.421174
L5_6_NP	Disease_Group Int vs Low	-0.194592	0.388911	-0.50035	0.616829	0.81433
L5_ET	Disease_Group Int vs Low	0.293179	0.440609	0.665395	0.505798	0.723291
L6b	Disease_Group Int vs Low	-0.093821	0.387208	-0.242301	0.808547	0.873658
L4_IT	Disease_Group Int vs Low	0.599792	0.440436	1.36181	0.173256	0.457279
L6_IT	Disease_Group Int vs Low	-0.372042	0.359581	-1.03465	0.300831	0.57432
Pvalb	Disease_Group Int vs Low	0.562493	0.466898	1.20475	0.228301	0.518207
Sst	Disease_Group Int vs Low	0.694264	0.528359	1.314	0.188846	0.461911
Chandelier	Disease_Group Int vs Low	-0.162088	0.382491	-0.42377	0.671734	0.828278
Vip	Disease_Group Int vs Low	0.624586	0.524126	1.19167	0.23339	0.521482
Sst_Chodl	Disease_Group Int vs Low	0.124939	0.42942	0.290948	0.771091	0.854776
Sncg	Disease_Group Int vs Low	0.879273	1.06574	0.825035	0.409352	0.685785
Lamp5	Disease_Group Int vs Low	-0.70083	0.638078	-1.09835	0.272054	0.540329
Lamp5_Lhx6	Disease_Group Int vs Low	-0.187729	0.415331	-0.451998	0.65127	0.824174
Pax6	Disease_Group Int vs Low	-0.0225992	0.355416	-0.0635853	0.9493	0.969643
