# Supplementary material for: Molecular signatures of resilience to Alzheimer’s disease in neocortical layer 4 neurons
Source: Nat Commun. 2026 Jan 31;17:2223. doi: 10.1038/s41467-026-68920-4 (PMC12963381; doi:10.1038/s41467-026-68920-4)
Supplement: Supplementary file 12 — Supplementary Data 10 [file 41467_2026_68920_MOESM12_ESM.xlsx]

## Sheet: Content
Supplementary Data 10. Co-expression modules identified through hdWGCNA for each excitatory cluster in BA9 and BA17
Column	Description
gene_name	Gene name
module	Co-expression modules identified using hdWGCNA for each excitatory cluster
kME	Correlation score from hdWGCNA, indicating the strength of the gene's association with the module

## Sheet: BA9
gene_name	module	kME
ANKS1B	Ex1-M1	0.825982
SNHG14	Ex1-M1	0.811405
NAV3	Ex1-M1	0.794133
STXBP5L	Ex1-M1	0.793694
RIMS2	Ex1-M1	0.760224
CCSER1	Ex1-M1	0.750973
LRRC7	Ex1-M1	0.738971
DOCK3	Ex1-M1	0.737893
MAPK10	Ex1-M1	0.72143
LRFN5	Ex1-M1	0.718922
GPHN	Ex1-M1	0.718583
CACNA1B	Ex1-M1	0.701062
AGBL4	Ex1-M1	0.693614
MBD5	Ex1-M1	0.663295
ST6GALNAC5	Ex1-M1	0.651211
DANT2	Ex1-M1	0.632798
ENSG00000225689.2	Ex1-M1	0.627618
STXBP5	Ex1-M1	0.616835
SYN2	Ex1-M1	0.57204
SNAP91	Ex1-M1	0.566987
FGF7P3	Ex1-M1	0.565092
ENSG00000276128.2	Ex1-M1	0.559986
PRKACB	Ex1-M1	0.556119
GDAP1	Ex1-M1	0.548126
ITFG1	Ex1-M1	0.536325
COPG2	Ex1-M1	0.502769
ROBO2	Ex1-M1	0.488318
SCAPER	Ex1-M1	0.481924
TESPA1	Ex1-M1	0.478036
MYO9A	Ex1-M1	0.470064
TTC17	Ex1-M1	0.365247
ENSG00000248994.2	Ex1-M1	0.356307
ENSG00000224363.2	Ex1-M1	0.355081
SCMH1	Ex1-M1	0.355012
RNF130	Ex1-M1	0.352995
EHBP1	Ex1-M1	0.352465
WDPCP	Ex1-M1	0.350831
USP47	Ex1-M1	0.349794
ADCY1	Ex1-M1	0.347108
ENSG00000253553.8	Ex1-M1	0.343968
WNK2	Ex1-M1	0.340105
MAN1A2	Ex1-M1	0.337226
HTR1E	Ex1-M1	0.336388
GUSBP1	Ex1-M1	0.33497
XRN1	Ex1-M1	0.33431
FRG1HP	Ex1-M1	0.333314
IRAK1BP1	Ex1-M1	0.332575
CCDC30	Ex1-M1	0.332232
ENSG00000242593.7	Ex1-M1	0.331412
OSBPL8	Ex1-M1	0.330698
DLGAP2	Ex1-M2	0.817785
PTPRN2	Ex1-M2	0.800685
CACNA1C	Ex1-M2	0.790732
TMEM178B	Ex1-M2	0.757745
KIRREL3	Ex1-M2	0.727312
MYT1L	Ex1-M2	0.720898
TMEM132B	Ex1-M2	0.688457
AGAP1	Ex1-M2	0.684549
RBFOX3	Ex1-M2	0.68406
KSR2	Ex1-M2	0.680893
CUX2	Ex1-M2	0.667462
GABBR2	Ex1-M2	0.660485
GALNT17	Ex1-M2	0.655402
ASTN1	Ex1-M2	0.65434
XKR6	Ex1-M2	0.64359
PPP2R2C	Ex1-M2	0.634668
KCND3	Ex1-M2	0.600453
MICAL3	Ex1-M2	0.599668
ATP2B2	Ex1-M2	0.592592
MAPT	Ex1-M2	0.574622
ABLIM2	Ex1-M2	0.562296
SRGAP3	Ex1-M2	0.547055
TNR	Ex1-M2	0.538522
CTIF	Ex1-M2	0.380046
ZBTB16	Ex1-M2	0.376155
IQSEC1	Ex1-M2	0.365542
PLXNA2	Ex1-M2	0.364104
PPP1R16B	Ex1-M2	0.361307
LRFN2	Ex1-M2	0.36003
MAN1C1	Ex1-M2	0.359598
HDAC4	Ex1-M2	0.358399
PTK2B	Ex1-M2	0.357603
RIMBP2	Ex1-M2	0.352746
CAMK2A	Ex1-M2	0.347383
CMIP	Ex1-M2	0.346425
ABR	Ex1-M2	0.341493
CELF4	Ex1-M2	0.340497
NFASC	Ex1-M2	0.339156
DSCAML1	Ex1-M2	0.334852
ENSG00000288075.1	Ex1-M2	0.334252
GAS7	Ex1-M2	0.333389
IGSF21	Ex1-M2	0.32982
KCNQ2	Ex1-M2	0.328658
VGLL4	Ex1-M2	0.327647
PGBD5	Ex1-M2	0.326013
TAFA5	Ex1-M2	0.325582
CLEC16A	Ex1-M2	0.324318
PTPRE	Ex1-M2	0.322933
KCNAB2	Ex1-M2	0.319004
UNC5A	Ex1-M2	0.315811
RBFOX1	Ex1-M3	0.913649
KCNIP4	Ex1-M3	0.895842
PTK2	Ex1-M3	0.81687
JMJD1C	Ex1-M3	0.766586
PPP3CA	Ex1-M3	0.760258
MSRA	Ex1-M3	0.756429
ANKRD17	Ex1-M3	0.696232
ATP2B1	Ex1-M3	0.689202
EIF4G3	Ex1-M3	0.680984
RAPGEF2	Ex1-M3	0.665377
NLK	Ex1-M3	0.658301
FMNL2	Ex1-M3	0.655996
DST	Ex1-M3	0.650228
ATXN1	Ex1-M3	0.64971
TTC3	Ex1-M3	0.646946
TCF4	Ex1-M3	0.636982
ATP8A1	Ex1-M3	0.635894
RBFOX2	Ex1-M3	0.626556
NTRK2	Ex1-M3	0.623502
PTPRG	Ex1-M3	0.614866
GPATCH8	Ex1-M3	0.608095
CABP1	Ex1-M3	0.606561
GRM5P1	Ex1-M3	0.587722
GTDC1	Ex1-M3	0.585465
LINC00486-1	Ex1-M3	0.56725
PRICKLE1	Ex1-M3	0.556978
CIT	Ex1-M3	0.414427
MYCBP2	Ex1-M3	0.40513
SETD3	Ex1-M3	0.399683
ZNF609	Ex1-M3	0.396734
SESN1	Ex1-M3	0.389062
ENSG00000284707.2	Ex1-M3	0.386584
DCAF6	Ex1-M3	0.385815
NCKAP1	Ex1-M3	0.384791
ABI2	Ex1-M3	0.380745
PALS2	Ex1-M3	0.380605
MED13L	Ex1-M3	0.373757
JAK1	Ex1-M3	0.372645
RANBP9	Ex1-M3	0.371639
PUM2	Ex1-M3	0.370727
TARBP1	Ex1-M3	0.369772
ACACA	Ex1-M3	0.369366
MAP4K4	Ex1-M3	0.367572
ATF2	Ex1-M3	0.366746
TMCC1	Ex1-M3	0.366399
MTMR7	Ex1-M3	0.36609
SCAI	Ex1-M3	0.364262
PDS5A	Ex1-M3	0.363301
PICALM	Ex1-M3	0.362981
CDK13	Ex1-M3	0.36213
CELF2	Ex1-M4	0.856596
PDZD2	Ex1-M4	0.815696
SIPA1L1	Ex1-M4	0.80406
RGS6	Ex1-M4	0.790803
KCNMA1	Ex1-M4	0.786464
AUTS2	Ex1-M4	0.773197
NTRK3	Ex1-M4	0.75849
SORBS1	Ex1-M4	0.756558
FLRT2	Ex1-M4	0.719874
SLC8A1	Ex1-M4	0.715343
GNAQ	Ex1-M4	0.698574
RERE	Ex1-M4	0.693694
ZFAND3	Ex1-M4	0.68939
PBX1	Ex1-M4	0.689246
ARID1B	Ex1-M4	0.686246
CLASP1	Ex1-M4	0.684861
EPB41L2	Ex1-M4	0.674452
SV2B	Ex1-M4	0.669591
CAMK1D	Ex1-M4	0.665355
ITPR1	Ex1-M4	0.662354
SATB2	Ex1-M4	0.661857
HSPA12A	Ex1-M4	0.657788
DENND1A	Ex1-M4	0.623392
GPM6B	Ex1-M4	0.621713
SLIT3	Ex1-M4	0.569416
IGF1R	Ex1-M4	0.415075
DAPK1	Ex1-M4	0.410458
TIAM2	Ex1-M4	0.404537
TLN2	Ex1-M4	0.392726
NBAS	Ex1-M4	0.384664
MRTFA	Ex1-M4	0.380428
BTRC	Ex1-M4	0.372071
ARHGEF7	Ex1-M4	0.371551
SYT16	Ex1-M4	0.368893
GFOD1	Ex1-M4	0.367965
SPTBN1	Ex1-M4	0.365482
KLHL2	Ex1-M4	0.364354
MIR29B2CHG	Ex1-M4	0.357853
CDH2	Ex1-M4	0.356575
MLLT10	Ex1-M4	0.351951
TSC22D1	Ex1-M4	0.348905
FBXO34	Ex1-M4	0.346961
KDM6A	Ex1-M4	0.34661
ZNF532	Ex1-M4	0.346097
PCNT	Ex1-M4	0.342572
SPIN1	Ex1-M4	0.342244
CDK19	Ex1-M4	0.340217
TNPO1	Ex1-M4	0.340001
NPTN	Ex1-M4	0.339574
NEDD4L	Ex1-M4	0.339002
OPCML	Ex1-M5	0.797148
PTPRD	Ex1-M5	0.787506
NRXN3	Ex1-M5	0.763231
CNTNAP2	Ex1-M5	0.719069
SYT1	Ex1-M5	0.70002
NLGN1	Ex1-M5	0.699692
RYR2	Ex1-M5	0.68886
KHDRBS2	Ex1-M5	0.687585
DPP10	Ex1-M5	0.654973
LINGO2	Ex1-M5	0.64452
NBEA	Ex1-M5	0.631807
MDGA2	Ex1-M5	0.612056
GRM7	Ex1-M5	0.607476
CADPS	Ex1-M5	0.606215
THRB	Ex1-M5	0.593636
OXR1	Ex1-M5	0.591704
CNTN4	Ex1-M5	0.580755
HECW1	Ex1-M5	0.577603
LRP1B	Ex1-M5	0.568277
OLFM3	Ex1-M5	0.560076
ENSG00000228566.2	Ex1-M5	0.546644
MEF2C	Ex1-M5	0.546054
ZNF385B	Ex1-M5	0.53822
HCN1	Ex1-M5	0.53062
MIR99AHG	Ex1-M5	0.527774
DYNC1I1	Ex1-M5	0.522302
HDAC9	Ex1-M5	0.5219
PEX5L	Ex1-M5	0.519457
LSAMP	Ex1-M5	0.510224
SNTG1	Ex1-M5	0.510011
MAGI1	Ex1-M5	0.503633
UNC5D	Ex1-M5	0.497344
PTPRK	Ex1-M5	0.478575
CDK14	Ex1-M5	0.455053
ENSG00000233290.3	Ex1-M5	0.439571
ENSG00000239268.4	Ex1-M5	0.429903
KCNH7	Ex1-M5	0.399688
KAZN	Ex1-M5	0.39595
ENSG00000251600.8	Ex1-M5	0.257582
KCNB2	Ex1-M5	0.248946
MARCHF1	Ex1-M5	0.243707
FMN1	Ex1-M5	0.23921
MARK1	Ex1-M5	0.230633
LINC02669	Ex1-M5	0.225886
BRINP3	Ex1-M5	0.222406
CDH10	Ex1-M5	0.221112
PTPRT	Ex1-M5	0.219611
SPARCL1	Ex1-M5	0.218163
ENSG00000255595.5	Ex1-M5	0.215327
MYRIP	Ex1-M5	0.214751
CSMD1	Ex1-M6	0.920602
HS6ST3	Ex1-M6	0.856543
IL1RAPL1	Ex1-M6	0.852331
KCNQ5	Ex1-M6	0.849958
ADGRL3	Ex1-M6	0.837057
DGKB	Ex1-M6	0.830152
DPP6	Ex1-M6	0.825414
GRIA4	Ex1-M6	0.816456
KCND2	Ex1-M6	0.799769
CDH18	Ex1-M6	0.795408
CHRM3	Ex1-M6	0.785912
BTBD9	Ex1-M6	0.771598
NELL2	Ex1-M6	0.765223
GRIA2	Ex1-M6	0.760957
MTUS2	Ex1-M6	0.759213
KCTD16	Ex1-M6	0.756688
SYN3	Ex1-M6	0.755169
PCDH7	Ex1-M6	0.753162
AFF3	Ex1-M6	0.747178
ADGRL2	Ex1-M6	0.741211
CBLN2	Ex1-M6	0.73191
DAB1	Ex1-M6	0.728775
SORBS2	Ex1-M6	0.704975
KIAA1217	Ex1-M6	0.702359
GALNTL6	Ex1-M6	0.695628
EPHA6	Ex1-M6	0.694675
TMEM108	Ex1-M6	0.690126
CNTNAP5	Ex1-M6	0.680078
TANC2	Ex1-M6	0.679124
EXOC4	Ex1-M6	0.67171
ARNT2	Ex1-M6	0.666279
KCTD1	Ex1-M6	0.664646
RPS6KA2	Ex1-M6	0.66051
ABLIM1	Ex1-M6	0.659189
PPFIA2	Ex1-M6	0.650838
CNKSR2	Ex1-M6	0.649426
AMPH	Ex1-M6	0.648227
MMP16	Ex1-M6	0.644773
KCNJ3	Ex1-M6	0.643763
EXOC6B	Ex1-M6	0.642107
CDH9	Ex1-M6	0.641671
ERC1	Ex1-M6	0.633315
DTNA	Ex1-M6	0.633145
GRIN2B	Ex1-M6	0.632278
DOCK4	Ex1-M6	0.630977
CALN1	Ex1-M6	0.630388
GRM1	Ex1-M6	0.628885
LINC01122	Ex1-M6	0.627126
MEIS2	Ex1-M6	0.622624
GRID2	Ex1-M6	0.605653
FRMD4A	Ex10-M1	0.895062
DLGAP2	Ex10-M1	0.894586
OPCML	Ex10-M1	0.886475
KCNMA1	Ex10-M1	0.868561
CACNA1C	Ex10-M1	0.866588
PTPRN2	Ex10-M1	0.863
RBFOX3	Ex10-M1	0.842164
GALNT17	Ex10-M1	0.832714
AGAP1	Ex10-M1	0.8242
KCNQ3	Ex10-M1	0.824161
MYT1L	Ex10-M1	0.814989
LARGE1	Ex10-M1	0.811984
HECW1	Ex10-M1	0.81145
CACNA2D3	Ex10-M1	0.805385
PTPRT	Ex10-M1	0.804576
CLSTN2	Ex10-M1	0.803034
TENM4	Ex10-M1	0.802792
CAMK1D	Ex10-M1	0.799404
GABBR2	Ex10-M1	0.799162
ATP8A2	Ex10-M1	0.797325
CELF4	Ex10-M1	0.795458
AFF3	Ex10-M1	0.794129
KIRREL3	Ex10-M1	0.786535
NCAM1	Ex10-M1	0.785511
KAZN	Ex10-M1	0.784465
GABRB3	Ex10-M1	0.783484
TNRC6A	Ex10-M1	0.780959
TMEM132B	Ex10-M1	0.771576
CACNA1A	Ex10-M1	0.770792
IQSEC1	Ex10-M1	0.768949
PPP2R2C	Ex10-M1	0.767468
KSR2	Ex10-M1	0.764777
CAMTA1	Ex10-M1	0.764627
DPP6	Ex10-M1	0.764493
PRKAG2	Ex10-M1	0.762945
SLC24A2	Ex10-M1	0.757588
SETBP1	Ex10-M1	0.75114
ATP2B2	Ex10-M1	0.749371
XKR6	Ex10-M1	0.744018
DIP2C	Ex10-M1	0.743919
LDLRAD4	Ex10-M1	0.743915
TNRC6B	Ex10-M1	0.742496
MAPT	Ex10-M1	0.73933
GRID1	Ex10-M1	0.738831
FAM135B	Ex10-M1	0.733258
JAZF1	Ex10-M1	0.731679
OTUD7A	Ex10-M1	0.72967
AOPEP	Ex10-M1	0.728138
SORBS1	Ex10-M1	0.724299
SPOCK1	Ex10-M1	0.721801
IQCJ-SCHIP1	Ex10-M10	0.865426
LRRTM4	Ex10-M10	0.863399
SNTG1	Ex10-M10	0.845198
RIMS2	Ex10-M10	0.836391
MAPK10	Ex10-M10	0.826196
LRRC7	Ex10-M10	0.823458
LRFN5	Ex10-M10	0.815733
NBEA	Ex10-M10	0.808996
KCNH7	Ex10-M10	0.785902
UBE2E2	Ex10-M10	0.774563
KHDRBS2	Ex10-M10	0.774323
CNKSR2	Ex10-M10	0.763778
MTUS2	Ex10-M10	0.762057
HCN1	Ex10-M10	0.743097
EXOC6B	Ex10-M10	0.738844
PPFIA2	Ex10-M10	0.715788
CHN1	Ex10-M10	0.712537
GDAP1	Ex10-M10	0.702278
PRKACB	Ex10-M10	0.698898
ZEB1	Ex10-M10	0.692408
MKLN1	Ex10-M10	0.690797
GRIA4	Ex10-M10	0.669791
DNAH6	Ex10-M10	0.669736
TRMT11	Ex10-M10	0.655299
ENSG00000286215.1	Ex10-M10	0.653606
ENSG00000258526.8	Ex10-M10	0.635788
FHIT	Ex10-M10	0.635378
PDE3B	Ex10-M10	0.604027
SYN3	Ex10-M10	0.59604
RIPK2-DT	Ex10-M10	0.593807
SERPINI1	Ex10-M10	0.572418
TTC17	Ex10-M10	0.572255
ARAP2	Ex10-M10	0.569293
TFDP2	Ex10-M10	0.558744
LINC01378	Ex10-M10	0.555805
RIT2	Ex10-M10	0.544733
FRG1-DT	Ex10-M10	0.544319
BNIP3L	Ex10-M10	0.540222
RAB28	Ex10-M10	0.539774
GUCY1A2	Ex10-M10	0.528308
TMEM161B-DT	Ex10-M10	0.524121
CARMIL1	Ex10-M10	0.521685
LINC01821	Ex10-M10	0.518677
ENSG00000242593.7	Ex10-M10	0.514457
SATB1-AS1	Ex10-M10	0.513552
ENSG00000258932.5	Ex10-M10	0.467147
NT5DC1	Ex10-M10	0.465332
KIF13A	Ex10-M10	0.464755
KCTD16	Ex10-M10	0.457233
HTR1E	Ex10-M10	0.444792
DOCK3	Ex10-M11	0.812762
NALCN	Ex10-M11	0.639946
MYRIP	Ex10-M11	0.628344
DNAAF9	Ex10-M11	0.607748
NDST3	Ex10-M11	0.569866
MON2	Ex10-M11	0.567639
ADCY1	Ex10-M11	0.542293
TBC1D22A	Ex10-M11	0.528105
SUMF1	Ex10-M11	0.518011
ENSG00000255910.2	Ex10-M11	0.505116
ENSG00000248994.2	Ex10-M11	0.502652
CACNG3	Ex10-M11	0.498673
DNAH14	Ex10-M11	0.48584
UBA6-DT	Ex10-M11	0.48058
DZIP3	Ex10-M11	0.47828
FAM27C	Ex10-M11	0.474868
GMDS-DT	Ex10-M11	0.44805
NSD2	Ex10-M11	0.438483
ZER1	Ex10-M11	0.389574
ENSG00000272693.5	Ex10-M11	0.378051
SLC13A3	Ex10-M11	0.376885
ABCA10	Ex10-M11	0.376482
TRPC4AP	Ex10-M11	0.376125
ATR	Ex10-M11	0.375326
ABCA3	Ex10-M11	0.375055
PRKRIP1	Ex10-M11	0.370586
SENP5	Ex10-M11	0.368634
N4BP2L1	Ex10-M11	0.367587
CCDC192	Ex10-M11	0.365511
PPIP5K1	Ex10-M11	0.36239
LINC02398	Ex10-M11	0.358564
MTMR1	Ex10-M11	0.357776
ENSG00000234997.3	Ex10-M11	0.356768
SHISA6	Ex10-M11	0.356168
MAPK8IP3	Ex10-M11	0.346991
NME5	Ex10-M11	0.340141
SLC36A4	Ex10-M11	0.338038
LMF1	Ex10-M11	0.33519
ENSA	Ex10-M11	0.332492
ZNF124	Ex10-M11	0.332076
PITPNA	Ex10-M11	0.328931
FBXO28	Ex10-M11	0.32815
MAPKBP1	Ex10-M11	0.325446
ABCB9	Ex10-M11	0.322533
ZNF37BP	Ex10-M11	0.322375
ENSG00000288107.1	Ex10-M11	0.321342
COLQ	Ex10-M11	0.319418
PRPF40B	Ex10-M11	0.318343
CAMKK1	Ex10-M11	0.316527
CCDC144NL-AS1	Ex10-M11	0.305774
ERC2	Ex10-M12	0.843474
DCLK1	Ex10-M12	0.82532
SCN8A	Ex10-M12	0.746105
FAT3	Ex10-M12	0.744687
RTN3	Ex10-M12	0.744423
NAV2	Ex10-M12	0.741781
BCAS3	Ex10-M12	0.741398
RAPGEF4	Ex10-M12	0.739078
ASAP1	Ex10-M12	0.732087
KIAA1549L	Ex10-M12	0.726723
GPM6B	Ex10-M12	0.720483
MYO5A	Ex10-M12	0.712563
CPEB3	Ex10-M12	0.711464
EML6	Ex10-M12	0.701075
CRACDL	Ex10-M12	0.694055
KANSL1	Ex10-M12	0.693957
SPIRE1	Ex10-M12	0.655076
GRM8	Ex10-M12	0.655072
SPATS2	Ex10-M12	0.636497
SORL1	Ex10-M12	0.632109
ATXN2	Ex10-M12	0.631029
PTPRA	Ex10-M12	0.627383
ZMYND8	Ex10-M12	0.624453
DIP2B	Ex10-M12	0.614251
MARK3	Ex10-M12	0.608272
GATAD2B	Ex10-M12	0.604008
ACYP2	Ex10-M12	0.593973
GALNT11	Ex10-M12	0.59348
ANKRD33B	Ex10-M12	0.593253
BICRAL	Ex10-M12	0.591703
CYRIA	Ex10-M12	0.59098
ELAVL4	Ex10-M12	0.590819
CNNM2	Ex10-M12	0.586918
GAP43	Ex10-M12	0.584827
TCF20	Ex10-M12	0.576284
TEAD1	Ex10-M12	0.561678
ARHGAP35	Ex10-M12	0.555068
EPB41L4B	Ex10-M12	0.54819
CELF1	Ex10-M12	0.546394
CREBBP	Ex10-M12	0.528386
MAPKAP1	Ex10-M12	0.526961
PIK3CB	Ex10-M12	0.524084
UBE2R2	Ex10-M12	0.515352
FOXN3	Ex10-M12	0.509202
SNX10	Ex10-M12	0.464458
PFKP	Ex10-M12	0.462744
FARP1	Ex10-M12	0.461714
MPRIP	Ex10-M12	0.456992
TPT1-AS1	Ex10-M12	0.455795
ABL2	Ex10-M12	0.452413
GRM7	Ex10-M13	0.856377
RORA	Ex10-M13	0.844623
RGS6	Ex10-M13	0.841567
TAFA1	Ex10-M13	0.826315
RIMS1	Ex10-M13	0.823811
LDB2	Ex10-M13	0.813431
FMN1	Ex10-M13	0.795382
CHRM3	Ex10-M13	0.759445
MAST4	Ex10-M13	0.743863
ENSG00000241956.11	Ex10-M13	0.741294
PDZRN3	Ex10-M13	0.714972
CNTNAP5	Ex10-M13	0.706862
ADK	Ex10-M13	0.696452
UNC5C	Ex10-M13	0.695849
POU6F2	Ex10-M13	0.678006
ZMAT4	Ex10-M13	0.668868
FRMD5	Ex10-M13	0.640025
RORB	Ex10-M13	0.639986
CASC15	Ex10-M13	0.62877
NYAP2	Ex10-M13	0.626592
CDH20	Ex10-M13	0.619962
EPHA6	Ex10-M13	0.619451
PLCL2	Ex10-M13	0.614447
ZNF704	Ex10-M13	0.59858
SMARCA2	Ex10-M13	0.592405
CACNB4	Ex10-M13	0.58561
TRHDE	Ex10-M13	0.584887
ST8SIA1	Ex10-M13	0.578837
EPHA3	Ex10-M13	0.574889
NFIB	Ex10-M13	0.559668
CAMK4	Ex10-M13	0.549214
BRINP3	Ex10-M13	0.534878
FBN1	Ex10-M13	0.523681
GHR	Ex10-M13	0.51538
TSHZ3	Ex10-M13	0.457038
GPR137C	Ex10-M13	0.444155
EFR3A	Ex10-M13	0.410085
MAOB	Ex10-M13	0.397776
AMMECR1	Ex10-M13	0.392304
CDH7	Ex10-M13	0.388366
MPP7	Ex10-M13	0.371717
UTRN	Ex10-M13	0.343043
NTNG1	Ex10-M13	0.339499
ARHGAP10	Ex10-M13	0.313017
ENSG00000287092.1	Ex10-M13	0.303291
ENSG00000285454.1	Ex10-M13	0.29947
ENSG00000286415.1	Ex10-M13	0.293956
NOX4	Ex10-M13	0.292949
TSPAN9	Ex10-M13	0.281922
MDFIC	Ex10-M13	0.281186
GPHN	Ex10-M2	0.628217
CDH12	Ex10-M2	0.517371
COPG2	Ex10-M2	0.503705
MYO9A	Ex10-M2	0.479005
USP47	Ex10-M2	0.472043
CDKAL1	Ex10-M2	0.451579
TTLL5	Ex10-M2	0.449394
RUNDC3B	Ex10-M2	0.446955
MGAT4C	Ex10-M2	0.438727
RABEP1	Ex10-M2	0.431439
CENPC	Ex10-M2	0.397526
OXSR1	Ex10-M2	0.351447
ENSG00000287292.1	Ex10-M2	0.33322
IFT172	Ex10-M2	0.313744
DLC1	Ex10-M2	0.304962
ZNF251	Ex10-M2	0.29949
DPY19L2P2	Ex10-M2	0.294619
ZC4H2	Ex10-M2	0.293827
RIF1	Ex10-M2	0.290997
ENSG00000268163.1	Ex10-M2	0.289961
MAD2L1-DT	Ex10-M2	0.289033
SLC6A7	Ex10-M2	0.286741
SEC22A	Ex10-M2	0.284599
ENSG00000247679.3	Ex10-M2	0.279565
A2M	Ex10-M2	0.278584
CFAP61	Ex10-M2	0.276599
FAM185A	Ex10-M2	0.271571
ME2	Ex10-M2	0.263827
MAP2K6	Ex10-M2	0.260104
BCL11B	Ex10-M2	0.252518
ENSG00000214719.13	Ex10-M2	0.24974
PSMD7-DT	Ex10-M2	0.249174
PCAT1	Ex10-M2	0.245901
CCDC112	Ex10-M2	0.241276
FAM162B	Ex10-M2	0.240812
SYP	Ex10-M2	0.240452
ENSG00000235939.1	Ex10-M2	0.238077
PLPP7	Ex10-M2	0.238063
ENSG00000223727.6	Ex10-M2	0.234839
ENSG00000225594.1	Ex10-M2	0.232003
ENSG00000286780.1	Ex10-M2	0.228867
ITPRID1	Ex10-M2	0.227816
ENSG00000243295.2	Ex10-M2	0.226384
TSNAXIP1	Ex10-M2	0.224486
TTC21A	Ex10-M2	0.224298
EYS	Ex10-M2	0.221846
EPHA1-AS1	Ex10-M2	0.221301
ENSG00000287122.1	Ex10-M2	0.219521
USP38-DT	Ex10-M2	0.219264
TRIM4	Ex10-M2	0.216694
RBFOX1	Ex10-M3	0.908952
FTX	Ex10-M3	0.822701
JMJD1C	Ex10-M3	0.813491
EIF4G3	Ex10-M3	0.812611
DST	Ex10-M3	0.80594
MSRA	Ex10-M3	0.805118
PTK2	Ex10-M3	0.803046
ANKRD17	Ex10-M3	0.771226
TCF4	Ex10-M3	0.767384
RBFOX2	Ex10-M3	0.755865
DCAF6	Ex10-M3	0.752407
NTRK2	Ex10-M3	0.750273
GNAQ	Ex10-M3	0.743614
HECW2	Ex10-M3	0.740439
MYCBP2	Ex10-M3	0.735142
UNC80	Ex10-M3	0.731837
PEX5L	Ex10-M3	0.721405
GPATCH8	Ex10-M3	0.720637
ACACA	Ex10-M3	0.720025
TTC3	Ex10-M3	0.71639
TNIK	Ex10-M3	0.715699
SUPT3H	Ex10-M3	0.712186
MAN2A1	Ex10-M3	0.711885
LINC00632	Ex10-M3	0.707364
PAK1	Ex10-M3	0.701742
KIAA0319	Ex10-M3	0.701186
R3HDM2	Ex10-M3	0.68632
EPB41L3	Ex10-M3	0.683448
GRM5P1	Ex10-M3	0.666567
PICALM	Ex10-M3	0.662357
FBXW7	Ex10-M3	0.65246
PUM2	Ex10-M3	0.640227
ARHGAP21	Ex10-M3	0.63138
RANBP9	Ex10-M3	0.629772
CDK13	Ex10-M3	0.627999
CHCHD3	Ex10-M3	0.627328
CIT	Ex10-M3	0.626873
ARFGEF1	Ex10-M3	0.624484
ZMYM2	Ex10-M3	0.621042
LRRFIP2	Ex10-M3	0.619234
NIPBL	Ex10-M3	0.618905
PPP2R5C	Ex10-M3	0.618482
ABI2	Ex10-M3	0.615777
KMT2E	Ex10-M3	0.611206
MIR100HG	Ex10-M3	0.610231
BIRC6	Ex10-M3	0.609952
PDS5A	Ex10-M3	0.608341
ANKRD36C	Ex10-M3	0.605924
RABGAP1	Ex10-M3	0.603934
OSBPL1A	Ex10-M3	0.60054
ATXN1	Ex10-M4	0.820412
PRKCB	Ex10-M4	0.799797
FMNL2	Ex10-M4	0.793291
APP	Ex10-M4	0.786698
ARL15	Ex10-M4	0.783825
ZFAND3	Ex10-M4	0.77544
SRPK2	Ex10-M4	0.773485
ARHGAP26	Ex10-M4	0.764684
EXOC4	Ex10-M4	0.75666
UBR3	Ex10-M4	0.756384
MED13L	Ex10-M4	0.754363
ATP2B1	Ex10-M4	0.742382
MLLT10	Ex10-M4	0.741615
PBX1	Ex10-M4	0.728956
SATB2	Ex10-M4	0.721946
VPS13A	Ex10-M4	0.719843
CABP1	Ex10-M4	0.715485
TMCC1	Ex10-M4	0.713956
NLK	Ex10-M4	0.713012
EXT1	Ex10-M4	0.70357
CDKL5	Ex10-M4	0.69213
WNK1	Ex10-M4	0.66358
BTRC	Ex10-M4	0.660943
RBM26	Ex10-M4	0.655208
DNAJC6	Ex10-M4	0.637602
NCKAP1	Ex10-M4	0.635027
MRTFA	Ex10-M4	0.633681
KIF21A	Ex10-M4	0.633143
UBE2K	Ex10-M4	0.630555
MAP4K4	Ex10-M4	0.630114
FAM135A	Ex10-M4	0.626359
SPIN1	Ex10-M4	0.625834
GSK3B	Ex10-M4	0.624429
TNPO1	Ex10-M4	0.616592
TRIP12	Ex10-M4	0.61185
KMT2C	Ex10-M4	0.607227
NCOA2	Ex10-M4	0.593625
YEATS2	Ex10-M4	0.590805
ZNF609	Ex10-M4	0.589219
NSD1	Ex10-M4	0.570837
DMXL2	Ex10-M4	0.568301
AFF4	Ex10-M4	0.559735
ZZZ3	Ex10-M4	0.549392
FBXO42	Ex10-M4	0.547643
PPP2R5E	Ex10-M4	0.530611
ZFR	Ex10-M4	0.512974
HUWE1	Ex10-M4	0.472728
RASA1	Ex10-M4	0.469174
SPAG9	Ex10-M4	0.466705
WDR33	Ex10-M4	0.447541
AUTS2	Ex10-M5	0.86566
KHDRBS3	Ex10-M5	0.840571
PDE1A	Ex10-M5	0.828094
GRIN2A	Ex10-M5	0.82391
RAPGEF5	Ex10-M5	0.823866
CADPS2	Ex10-M5	0.821733
PRKCE	Ex10-M5	0.81917
SH3GL2	Ex10-M5	0.797615
TRIO	Ex10-M5	0.78865
RERE	Ex10-M5	0.784784
ARID1B	Ex10-M5	0.773847
FOCAD	Ex10-M5	0.768607
ATP8A1	Ex10-M5	0.754898
DENND1A	Ex10-M5	0.754611
TJP1	Ex10-M5	0.753765
GABRB2	Ex10-M5	0.752902
CLASP1	Ex10-M5	0.749213
ARHGEF7	Ex10-M5	0.739936
MAP1B	Ex10-M5	0.738903
TSC22D1	Ex10-M5	0.736309
IGF1R	Ex10-M5	0.736235
NEDD4L	Ex10-M5	0.73484
HSPA12A	Ex10-M5	0.723721
NR2F1-AS1	Ex10-M5	0.721079
VTI1A	Ex10-M5	0.719713
DTNA	Ex10-M5	0.718843
SYT16	Ex10-M5	0.706569
MBNL2	Ex10-M5	0.703527
SV2B	Ex10-M5	0.70325
TAFA2	Ex10-M5	0.702425
ST6GALNAC3	Ex10-M5	0.699252
RAB27B	Ex10-M5	0.698515
AMPH	Ex10-M5	0.696016
ADAM22	Ex10-M5	0.695632
UBR5	Ex10-M5	0.688212
NOS1AP	Ex10-M5	0.684248
LINC01122	Ex10-M5	0.683177
PSPC1	Ex10-M5	0.682011
MNAT1	Ex10-M5	0.678859
SH3GL3	Ex10-M5	0.672501
TBL1XR1	Ex10-M5	0.670372
KLF12	Ex10-M5	0.668823
SPTBN1	Ex10-M5	0.66554
DYRK1A	Ex10-M5	0.660611
MAP2K4	Ex10-M5	0.660129
PHF14	Ex10-M5	0.660019
CHD6	Ex10-M5	0.657548
SEPTIN11	Ex10-M5	0.657358
WDFY3	Ex10-M5	0.650987
NBAS	Ex10-M5	0.650485
CLASP2	Ex10-M6	0.763687
MRTFB	Ex10-M6	0.743348
SYNE1	Ex10-M6	0.732098
TSPAN5	Ex10-M6	0.678178
CACNB2	Ex10-M6	0.648392
C11orf49	Ex10-M6	0.571171
ENSG00000283674.3	Ex10-M6	0.565298
ANKRD26	Ex10-M6	0.548501
HYDIN2	Ex10-M6	0.532675
PDXDC1	Ex10-M6	0.49339
SYTL2	Ex10-M6	0.465912
PMS2P4	Ex10-M6	0.41359
ABHD18	Ex10-M6	0.398275
RECK	Ex10-M6	0.394105
PBRM1	Ex10-M6	0.393704
CATSPER2	Ex10-M6	0.391638
GLMN	Ex10-M6	0.377799
SEPTIN7P14	Ex10-M6	0.369811
NSMAF	Ex10-M6	0.369611
CAPN7	Ex10-M6	0.368313
CBWD5	Ex10-M6	0.362728
MTMR2	Ex10-M6	0.361288
LANCL2	Ex10-M6	0.356044
AKAP13	Ex10-M6	0.3525
CDK12	Ex10-M6	0.352464
YWHAE	Ex10-M6	0.350249
AGO4	Ex10-M6	0.346031
DYNC2LI1	Ex10-M6	0.342289
CCDC18-AS1	Ex10-M6	0.342123
SAP130	Ex10-M6	0.331094
PIP4K2A	Ex10-M6	0.318239
ZBBX	Ex10-M6	0.313349
MTFMT	Ex10-M6	0.312233
LINC02018	Ex10-M6	0.310308
NBPF12	Ex10-M6	0.309677
VTA1	Ex10-M6	0.306331
ARL6	Ex10-M6	0.306203
CCNI	Ex10-M6	0.298546
SMARCA1	Ex10-M6	0.288731
USP4	Ex10-M6	0.288322
KDM1B	Ex10-M6	0.279053
SPHKAP	Ex10-M6	0.27502
ZNF862	Ex10-M6	0.273183
GPC6	Ex10-M6	0.269492
CC2D1A	Ex10-M6	0.26093
EIF4E1B	Ex10-M6	0.255933
C11orf58	Ex10-M6	0.249692
ENSG00000231977.2	Ex10-M6	0.24286
CBWD3	Ex10-M6	0.234672
CEP78	Ex10-M6	0.227824
STXBP5L	Ex10-M7	0.848826
SNHG14	Ex10-M7	0.848246
AGBL4	Ex10-M7	0.847465
CACNA1B	Ex10-M7	0.754779
SYN2	Ex10-M7	0.743759
DANT2	Ex10-M7	0.708954
SNAP91	Ex10-M7	0.703362
STXBP5	Ex10-M7	0.674315
LINC01278	Ex10-M7	0.648554
TMEM232	Ex10-M7	0.64409
ENSG00000225689.2	Ex10-M7	0.641427
ITFG1	Ex10-M7	0.639415
HTR1F	Ex10-M7	0.601791
SCAPER	Ex10-M7	0.569404
ENSG00000276128.2	Ex10-M7	0.555989
EHBP1	Ex10-M7	0.549376
FRG1HP	Ex10-M7	0.547184
RNF130	Ex10-M7	0.536028
GOLM2	Ex10-M7	0.531945
SCLT1	Ex10-M7	0.526399
SCMH1	Ex10-M7	0.523724
MAN1A2	Ex10-M7	0.516775
ANKRD34C-AS1	Ex10-M7	0.504087
GLCCI1	Ex10-M7	0.476175
PRSS51	Ex10-M7	0.471633
CCDC30	Ex10-M7	0.468894
ENSG00000255557.1	Ex10-M7	0.467062
LINC00342	Ex10-M7	0.457263
RNF175	Ex10-M7	0.457011
FRRS1L	Ex10-M7	0.448624
LINC01410	Ex10-M7	0.435123
ENSG00000278766.2	Ex10-M7	0.40492
EFCAB13	Ex10-M7	0.404223
SUSD4	Ex10-M7	0.400019
IRAK1BP1	Ex10-M7	0.398505
ENSG00000224363.2	Ex10-M7	0.394825
LHFPL4	Ex10-M7	0.386474
NMD3	Ex10-M7	0.365654
MIR4435-2HG	Ex10-M7	0.355872
FBXO33	Ex10-M7	0.354405
FAAH2	Ex10-M7	0.353309
EFL1P1	Ex10-M7	0.352336
DBX2-AS1	Ex10-M7	0.347009
LONRF2	Ex10-M7	0.346953
SLC22A15	Ex10-M7	0.346094
IQCA1	Ex10-M7	0.34145
CCDC138	Ex10-M7	0.34142
ENSG00000255028.5	Ex10-M7	0.338464
SH3BGRL	Ex10-M7	0.338232
PPME1	Ex10-M7	0.32004
LSAMP	Ex10-M8	0.863965
PDE4D	Ex10-M8	0.86192
LRP1B	Ex10-M8	0.85509
CTNNA2	Ex10-M8	0.849524
NAV3	Ex10-M8	0.84623
ATRNL1	Ex10-M8	0.839034
DPP10	Ex10-M8	0.837143
NRG1	Ex10-M8	0.819202
ROBO2	Ex10-M8	0.807598
DGKB	Ex10-M8	0.804354
NCAM2	Ex10-M8	0.750972
MCTP1	Ex10-M8	0.748377
GRIA1	Ex10-M8	0.746452
GABRB1	Ex10-M8	0.719854
ADGRL2	Ex10-M8	0.719122
AK5	Ex10-M8	0.714282
PCDH7	Ex10-M8	0.709375
TBC1D5	Ex10-M8	0.687176
CNTN4	Ex10-M8	0.676621
FSTL5	Ex10-M8	0.671686
SORCS1	Ex10-M8	0.657365
CSRNP3	Ex10-M8	0.645039
DPYD	Ex10-M8	0.642802
NECAB1	Ex10-M8	0.639951
ENSG00000239498.1	Ex10-M8	0.639697
HS6ST3	Ex10-M8	0.618391
PTPRR	Ex10-M8	0.616898
CPNE4	Ex10-M8	0.606185
TANC2	Ex10-M8	0.570674
ANO3	Ex10-M8	0.567716
MYO1D	Ex10-M8	0.564761
SNCA	Ex10-M8	0.563875
ZFPM2	Ex10-M8	0.549782
ZEB2	Ex10-M8	0.542998
ENSG00000254394.2	Ex10-M8	0.542594
RNF150	Ex10-M8	0.539123
TTC28	Ex10-M8	0.53781
PCSK2	Ex10-M8	0.526982
ENSG00000236451.3	Ex10-M8	0.521144
SGCZ	Ex10-M8	0.503987
ENSG00000233928.7	Ex10-M8	0.50158
INPP4B	Ex10-M8	0.50085
PLXDC2	Ex10-M8	0.500662
PKN2-AS1	Ex10-M8	0.48721
SEMA3A	Ex10-M8	0.485532
GABRA2	Ex10-M8	0.474361
DOK6	Ex10-M8	0.470754
COL21A1	Ex10-M8	0.458853
GULP1	Ex10-M8	0.455883
ENSG00000229618.3	Ex10-M8	0.442259
NRXN1	Ex10-M9	0.944093
PTPRD	Ex10-M9	0.941202
KCNIP4	Ex10-M9	0.937823
CADM2	Ex10-M9	0.937401
DLG2	Ex10-M9	0.933555
ADGRB3	Ex10-M9	0.932845
NALF1	Ex10-M9	0.930949
FGF14	Ex10-M9	0.928892
CNTNAP2	Ex10-M9	0.919748
NRG3	Ex10-M9	0.919138
RALYL	Ex10-M9	0.918637
ADGRL3	Ex10-M9	0.91161
SYT1	Ex10-M9	0.910104
NEGR1	Ex10-M9	0.909567
NKAIN2	Ex10-M9	0.90872
MAGI2	Ex10-M9	0.906662
CSMD1	Ex10-M9	0.905913
ANK2	Ex10-M9	0.888036
PCDH9	Ex10-M9	0.882173
NLGN1	Ex10-M9	0.881966
DMD	Ex10-M9	0.878835
GRM5	Ex10-M9	0.878572
FGF12	Ex10-M9	0.873094
MDGA2	Ex10-M9	0.870137
PPP3CA	Ex10-M9	0.867219
CSMD3	Ex10-M9	0.860741
CNTN1	Ex10-M9	0.857579
ANK3	Ex10-M9	0.856379
TENM2	Ex10-M9	0.855011
PPP2R2B	Ex10-M9	0.850682
GRIK2	Ex10-M9	0.846741
NELL2	Ex10-M9	0.83662
OXR1	Ex10-M9	0.836036
SLC8A1	Ex10-M9	0.831176
AKT3	Ex10-M9	0.830521
THRB	Ex10-M9	0.825944
MAP2	Ex10-M9	0.823193
MIR99AHG	Ex10-M9	0.822724
ARPP21	Ex10-M9	0.816699
IL1RAPL1	Ex10-M9	0.815523
MACROD2	Ex10-M9	0.813268
GRIA2	Ex10-M9	0.799018
PCLO	Ex10-M9	0.798706
R3HDM1	Ex10-M9	0.798574
ENSG00000239268.4	Ex10-M9	0.795273
ARHGAP32	Ex10-M9	0.793803
OLFM3	Ex10-M9	0.79337
LRRC4C	Ex10-M9	0.791428
CDH18	Ex10-M9	0.78835
RAPGEF2	Ex10-M9	0.767388
OPCML	Ex11-M1	0.921826
KAZN	Ex11-M1	0.883649
DLGAP2	Ex11-M1	0.876534
FRMD4A	Ex11-M1	0.873104
CACNA1C	Ex11-M1	0.837118
KCNMA1	Ex11-M1	0.834964
KCNQ3	Ex11-M1	0.830864
MYT1L	Ex11-M1	0.820139
GABRB3	Ex11-M1	0.801291
LDB2	Ex11-M1	0.797678
PTPRN2	Ex11-M1	0.787333
ATP8A2	Ex11-M1	0.785103
XKR6	Ex11-M1	0.784995
AGAP1	Ex11-M1	0.782764
RBFOX3	Ex11-M1	0.771892
CAMK1D	Ex11-M1	0.766469
CLSTN2	Ex11-M1	0.761135
HECW1	Ex11-M1	0.758517
GABBR2	Ex11-M1	0.75153
GRID1	Ex11-M1	0.748745
SPOCK1	Ex11-M1	0.746799
TMEM132B	Ex11-M1	0.743992
TENM4	Ex11-M1	0.743527
GALNT17	Ex11-M1	0.742918
AFF3	Ex11-M1	0.735023
NCAM1	Ex11-M1	0.731614
RPS6KA2	Ex11-M1	0.722113
OTUD7A	Ex11-M1	0.719145
CAMTA1	Ex11-M1	0.717794
PCSK2	Ex11-M1	0.71555
NTRK3	Ex11-M1	0.715325
TMEM178B	Ex11-M1	0.711622
SPIDR	Ex11-M1	0.709095
SORBS1	Ex11-M1	0.708294
SYN3	Ex11-M1	0.701582
DIP2C	Ex11-M1	0.693008
COBL	Ex11-M1	0.692451
IQSEC1	Ex11-M1	0.690829
TNRC6B	Ex11-M1	0.689253
ENSG00000239498.1	Ex11-M1	0.68912
KCND3	Ex11-M1	0.684326
STXBP1	Ex11-M1	0.679513
GABRG3	Ex11-M1	0.673214
KIAA1549L	Ex11-M1	0.67225
FAM189A1	Ex11-M1	0.669181
SRGAP3	Ex11-M1	0.664412
PPP2R2C	Ex11-M1	0.663001
SLIT1	Ex11-M1	0.660982
CELF4	Ex11-M1	0.655937
APBA2	Ex11-M1	0.654977
IQCJ-SCHIP1	Ex11-M10	0.855535
ATRNL1	Ex11-M10	0.833142
MAPK10	Ex11-M10	0.823835
ARPP21	Ex11-M10	0.754004
SLC4A10	Ex11-M10	0.745828
MTUS2	Ex11-M10	0.744605
SIPA1L1	Ex11-M10	0.740956
CNKSR2	Ex11-M10	0.738033
GRIA2	Ex11-M10	0.725949
GRIA1	Ex11-M10	0.725215
TBC1D5	Ex11-M10	0.658303
SCN2A	Ex11-M10	0.64893
LINC02196	Ex11-M10	0.641092
LRBA	Ex11-M10	0.635975
BBS9	Ex11-M10	0.627287
FHIT	Ex11-M10	0.619047
GDAP1	Ex11-M10	0.619042
MKLN1	Ex11-M10	0.618678
TRMT11	Ex11-M10	0.611637
ZEB1	Ex11-M10	0.599832
RIT2	Ex11-M10	0.581043
MIPOL1	Ex11-M10	0.56071
PHIP	Ex11-M10	0.544348
DNAH6	Ex11-M10	0.541222
ENSG00000258526.8	Ex11-M10	0.537204
ENSG00000242593.7	Ex11-M10	0.521701
ARAP2	Ex11-M10	0.515936
PPP1R9A	Ex11-M10	0.430209
GLRB	Ex11-M10	0.406134
RIPK2-DT	Ex11-M10	0.40588
EFR3A	Ex11-M10	0.405874
FRG1-DT	Ex11-M10	0.403948
SLC16A7	Ex11-M10	0.402312
HMGCLL1	Ex11-M10	0.402141
PCDH10	Ex11-M10	0.396734
KCNJ6	Ex11-M10	0.389661
FXR1	Ex11-M10	0.378342
HIBCH	Ex11-M10	0.377949
BAZ2B	Ex11-M10	0.375377
DPH6-DT	Ex11-M10	0.365802
PELI2	Ex11-M10	0.363492
SHOC1	Ex11-M10	0.363461
ENSG00000285579.1	Ex11-M10	0.354948
PRKAR2B	Ex11-M10	0.345335
SEM1	Ex11-M10	0.341964
C2orf88	Ex11-M10	0.335821
ZNF675	Ex11-M10	0.334438
NRIP1	Ex11-M10	0.328214
ARMCX5-GPRASP2	Ex11-M10	0.318145
MIR2052HG	Ex11-M10	0.311794
ADGRB3	Ex11-M11	0.931391
NRXN1	Ex11-M11	0.928556
CADM2	Ex11-M11	0.912299
RALYL	Ex11-M11	0.909107
FGF14	Ex11-M11	0.90147
NALF1	Ex11-M11	0.89529
NRG3	Ex11-M11	0.891767
NELL2	Ex11-M11	0.857322
KHDRBS2	Ex11-M11	0.857265
NEGR1	Ex11-M11	0.851855
CNTN1	Ex11-M11	0.824413
PTPRK	Ex11-M11	0.823501
PCLO	Ex11-M11	0.82001
CSMD3	Ex11-M11	0.815437
ADGRL3	Ex11-M11	0.815237
PPP3CA	Ex11-M11	0.812234
TAFA2	Ex11-M11	0.808482
NBEA	Ex11-M11	0.802877
ADGRL2	Ex11-M11	0.795543
MMP16	Ex11-M11	0.793723
LRFN5	Ex11-M11	0.790514
PDE1A	Ex11-M11	0.79018
MACROD2	Ex11-M11	0.774432
SOX5	Ex11-M11	0.772671
SLC35F1	Ex11-M11	0.737651
CACNA2D1	Ex11-M11	0.724011
LRRTM4	Ex11-M11	0.722149
OLFM3	Ex11-M11	0.718937
NLGN1	Ex11-M11	0.698377
RORB	Ex11-M11	0.698307
GRM7	Ex11-M11	0.686326
MARCHF1	Ex11-M11	0.681135
GRIP1	Ex11-M11	0.68051
PPFIA2	Ex11-M11	0.679594
MIR137HG	Ex11-M11	0.669744
NOVA1	Ex11-M11	0.639749
GRM1	Ex11-M11	0.638928
PRKACB	Ex11-M11	0.630443
RORA	Ex11-M11	0.629956
MAN1A1	Ex11-M11	0.595539
STXBP5-AS1	Ex11-M11	0.59496
EDIL3	Ex11-M11	0.591662
KHDRBS2-OT1	Ex11-M11	0.574222
KCNC2	Ex11-M11	0.549164
SERPINI1	Ex11-M11	0.538445
SATB1-AS1	Ex11-M11	0.536954
TRHDE	Ex11-M11	0.479537
ENSG00000250237.2	Ex11-M11	0.43475
ENSG00000249335.3	Ex11-M11	0.430339
GRM3	Ex11-M11	0.420836
STXBP5L	Ex11-M12	0.794875
CACNA1B	Ex11-M12	0.723929
SYN2	Ex11-M12	0.712486
MBD5	Ex11-M12	0.70459
SNAP91	Ex11-M12	0.661728
DANT2	Ex11-M12	0.657362
MYRIP	Ex11-M12	0.641669
STXBP5	Ex11-M12	0.560948
ENSG00000276128.2	Ex11-M12	0.559781
ENSG00000225689.2	Ex11-M12	0.55701
ITFG1	Ex11-M12	0.553853
ENSG00000205485.13	Ex11-M12	0.540994
EHBP1	Ex11-M12	0.529938
TTC17	Ex11-M12	0.529907
TTC28	Ex11-M12	0.501285
TFDP2	Ex11-M12	0.466141
RNF130	Ex11-M12	0.458257
RAB28	Ex11-M12	0.456217
SCLT1	Ex11-M12	0.418379
ENSG00000224363.2	Ex11-M12	0.412979
USP47	Ex11-M12	0.407644
FRG1HP	Ex11-M12	0.401595
MICU2	Ex11-M12	0.399315
B3GALT1	Ex11-M12	0.395183
DZIP3	Ex11-M12	0.391224
ANO5	Ex11-M12	0.388532
CCDC30	Ex11-M12	0.384254
RUNDC3B	Ex11-M12	0.383981
PDE3B	Ex11-M12	0.382541
RAB2A	Ex11-M12	0.380895
OPRM1	Ex11-M12	0.375467
SUSD4	Ex11-M12	0.372334
LINC00342	Ex11-M12	0.371037
WDR19	Ex11-M12	0.367595
NEK11	Ex11-M12	0.36435
CBLN2	Ex11-M12	0.362946
ANKRD34C-AS1	Ex11-M12	0.361887
VPS45	Ex11-M12	0.361458
CCDC138	Ex11-M12	0.361045
ENSA	Ex11-M12	0.359597
IRAK1BP1	Ex11-M12	0.357778
COMMD10	Ex11-M12	0.357675
ENSG00000286215.1	Ex11-M12	0.356389
NELFA	Ex11-M12	0.353163
FRRS1L	Ex11-M12	0.350421
PRSS51	Ex11-M12	0.350099
ENSG00000241962.9	Ex11-M12	0.34413
NT5DC1	Ex11-M12	0.338465
EFCAB13	Ex11-M12	0.331531
MIR4435-2HG	Ex11-M12	0.33116
SNHG14	Ex11-M2	0.764852
CLASP2	Ex11-M2	0.727028
GPHN	Ex11-M2	0.720628
MEF2C	Ex11-M2	0.654118
NCOA1	Ex11-M2	0.581797
ENSG00000288891.1	Ex11-M2	0.55276
CDKAL1	Ex11-M2	0.550382
CSRNP3	Ex11-M2	0.546816
SCAPER	Ex11-M2	0.545617
GUSBP1	Ex11-M2	0.542766
FGF7P3	Ex11-M2	0.531089
MEF2C-AS1	Ex11-M2	0.512048
MYO9A	Ex11-M2	0.503409
COPG2	Ex11-M2	0.486907
PIAS1	Ex11-M2	0.474842
LMBRD1	Ex11-M2	0.472974
LINC00486-1	Ex11-M2	0.453078
TBC1D32	Ex11-M2	0.444797
PIBF1	Ex11-M2	0.438033
ANKRD26	Ex11-M2	0.415313
RABEP1	Ex11-M2	0.403145
C11orf80	Ex11-M2	0.393334
MAP4K5	Ex11-M2	0.388404
ENSG00000255557.1	Ex11-M2	0.383595
HPRT1	Ex11-M2	0.380551
PKD2	Ex11-M2	0.373494
ZNF131	Ex11-M2	0.363853
RNF149	Ex11-M2	0.363568
ACSL3	Ex11-M2	0.360982
YAF2	Ex11-M2	0.360648
NSMAF	Ex11-M2	0.35828
KLHL7	Ex11-M2	0.355052
VPS54	Ex11-M2	0.347708
RBM39	Ex11-M2	0.342735
ZDHHC20	Ex11-M2	0.336191
OXSR1	Ex11-M2	0.334843
HYDIN2	Ex11-M2	0.334081
IQCB1	Ex11-M2	0.334039
ATR	Ex11-M2	0.333376
FCHSD2	Ex11-M2	0.330612
PIGN	Ex11-M2	0.323691
CXXC4-AS1	Ex11-M2	0.323106
EDIL3-DT	Ex11-M2	0.320999
POLA1	Ex11-M2	0.319638
SETD3	Ex11-M2	0.318855
SOS2	Ex11-M2	0.316596
DNHD1	Ex11-M2	0.315492
ABHD18	Ex11-M2	0.315269
CDK12	Ex11-M2	0.311823
CATSPER2	Ex11-M2	0.31114
RBFOX1	Ex11-M3	0.905657
NRXN3	Ex11-M3	0.868969
PTPRD	Ex11-M3	0.852257
FTX	Ex11-M3	0.81444
FGF12	Ex11-M3	0.793728
PLCB1	Ex11-M3	0.784854
JMJD1C	Ex11-M3	0.78042
PTK2	Ex11-M3	0.771747
EIF4G3	Ex11-M3	0.759518
DST	Ex11-M3	0.746019
FMNL2	Ex11-M3	0.732808
GPATCH8	Ex11-M3	0.729738
RASAL2	Ex11-M3	0.728429
ANKRD17	Ex11-M3	0.725116
GNAQ	Ex11-M3	0.724632
ARHGAP26	Ex11-M3	0.71171
HECW2	Ex11-M3	0.709373
EXT1	Ex11-M3	0.689785
NTRK2	Ex11-M3	0.682957
FLRT2	Ex11-M3	0.680966
NCALD	Ex11-M3	0.65989
MYCBP2	Ex11-M3	0.648139
CABP1	Ex11-M3	0.648132
RBFOX2	Ex11-M3	0.639934
ARHGAP21	Ex11-M3	0.629773
STRBP	Ex11-M3	0.62847
TTC3	Ex11-M3	0.626791
LINC00632	Ex11-M3	0.62597
MAN2A1	Ex11-M3	0.618426
ERC1	Ex11-M3	0.608188
MACF1	Ex11-M3	0.608149
ASAP1	Ex11-M3	0.606846
HERC4	Ex11-M3	0.599947
SUPT3H	Ex11-M3	0.599386
RABGAP1	Ex11-M3	0.599152
COG5	Ex11-M3	0.597854
CPNE4	Ex11-M3	0.596137
ITPR1	Ex11-M3	0.5944
DNAJC6	Ex11-M3	0.594242
ANKRD36C	Ex11-M3	0.591057
R3HDM2	Ex11-M3	0.588197
SCAI	Ex11-M3	0.581682
CACNB2	Ex11-M3	0.574799
ARL15	Ex11-M3	0.57459
RBM6	Ex11-M3	0.574288
CSGALNACT1	Ex11-M3	0.569542
ATP2C1	Ex11-M3	0.561872
PRICKLE1	Ex11-M3	0.558398
SPTBN4	Ex11-M3	0.554859
DCAF6	Ex11-M3	0.554369
CTNNA2	Ex11-M4	0.924737
KHDRBS3	Ex11-M4	0.846957
ANK2	Ex11-M4	0.833608
TOX	Ex11-M4	0.819109
ARID1B	Ex11-M4	0.774378
RERE	Ex11-M4	0.759652
RAPGEF2	Ex11-M4	0.757699
GABRB2	Ex11-M4	0.754726
FOCAD	Ex11-M4	0.75431
SH3GL2	Ex11-M4	0.753395
AUTS2	Ex11-M4	0.743386
SETBP1	Ex11-M4	0.740169
LINC00882	Ex11-M4	0.73792
EFNA5	Ex11-M4	0.733943
RTN1	Ex11-M4	0.727038
IMMP2L	Ex11-M4	0.720457
KCNJ3	Ex11-M4	0.718187
SYT16	Ex11-M4	0.681431
NBAS	Ex11-M4	0.672612
IGF1R	Ex11-M4	0.669737
ARHGEF7	Ex11-M4	0.667122
AMPH	Ex11-M4	0.665038
ZNF638	Ex11-M4	0.664813
NEDD4L	Ex11-M4	0.655406
MAST4	Ex11-M4	0.647798
VTI1A	Ex11-M4	0.645016
HSPA12A	Ex11-M4	0.637526
MAP2K4	Ex11-M4	0.634796
JAZF1	Ex11-M4	0.633382
SPIRE1	Ex11-M4	0.630648
NEO1	Ex11-M4	0.626227
SPTBN1	Ex11-M4	0.622277
HIVEP2	Ex11-M4	0.618956
TBL1XR1	Ex11-M4	0.597866
PSPC1	Ex11-M4	0.593921
TSC22D1	Ex11-M4	0.593472
ZNF292	Ex11-M4	0.584282
MNAT1	Ex11-M4	0.577381
GAP43	Ex11-M4	0.576899
DYRK1A	Ex11-M4	0.56421
VPS41	Ex11-M4	0.563279
CDH2	Ex11-M4	0.562578
FNIP2	Ex11-M4	0.5543
FARP1	Ex11-M4	0.513428
ZDHHC21	Ex11-M4	0.493944
SORT1	Ex11-M4	0.483732
ASPH	Ex11-M4	0.46107
MTX2	Ex11-M4	0.458189
CHD6	Ex11-M4	0.454268
SNX9	Ex11-M4	0.453974
DCLK1	Ex11-M5	0.815203
DGKI	Ex11-M5	0.774169
FMN1	Ex11-M5	0.773859
TRIO	Ex11-M5	0.768683
PRKCB	Ex11-M5	0.758754
GRIN2A	Ex11-M5	0.755998
ATXN1	Ex11-M5	0.740214
RAPGEF4	Ex11-M5	0.73994
SLC8A1	Ex11-M5	0.731096
BCAS3	Ex11-M5	0.718004
ERC2	Ex11-M5	0.717006
ATP2B1	Ex11-M5	0.714517
SV2B	Ex11-M5	0.713748
INPP4B	Ex11-M5	0.705391
GTDC1	Ex11-M5	0.68414
MLLT10	Ex11-M5	0.677341
UBR3	Ex11-M5	0.659037
APP	Ex11-M5	0.65225
DENND1A	Ex11-M5	0.651359
UBR5	Ex11-M5	0.64316
VPS13A	Ex11-M5	0.640257
SRPK2	Ex11-M5	0.637452
TMCC1	Ex11-M5	0.635666
MED13L	Ex11-M5	0.630637
ZFAND3	Ex11-M5	0.630438
CACNA1D	Ex11-M5	0.623098
PRKCE	Ex11-M5	0.621129
SIK3	Ex11-M5	0.617574
ACYP2	Ex11-M5	0.617029
RBM26	Ex11-M5	0.616604
PHF14	Ex11-M5	0.612957
SORL1	Ex11-M5	0.609515
CDKL5	Ex11-M5	0.609388
GPM6B	Ex11-M5	0.60323
CRACDL	Ex11-M5	0.601879
MAP4K4	Ex11-M5	0.599402
RAPGEF5	Ex11-M5	0.59921
ZMYND8	Ex11-M5	0.59657
FAM168A	Ex11-M5	0.585122
LYST	Ex11-M5	0.581368
BTRC	Ex11-M5	0.579873
PPM1L	Ex11-M5	0.563994
ENSG00000284707.2	Ex11-M5	0.560917
MRTFA	Ex11-M5	0.522965
JAK1	Ex11-M5	0.51847
NCKAP1	Ex11-M5	0.498082
DAPK1	Ex11-M5	0.497955
SPIN1	Ex11-M5	0.497412
PDE10A	Ex11-M5	0.493443
SLC38A6	Ex11-M5	0.478299
LRP1B	Ex11-M6	0.912459
PDE4D	Ex11-M6	0.888026
CSMD1	Ex11-M6	0.874149
LSAMP	Ex11-M6	0.870733
DLG2	Ex11-M6	0.854017
OXR1	Ex11-M6	0.816487
CACNA2D3	Ex11-M6	0.799823
SLC24A2	Ex11-M6	0.733318
CADPS	Ex11-M6	0.732526
GPM6A	Ex11-M6	0.732352
NRG1	Ex11-M6	0.732212
PCDH7	Ex11-M6	0.717417
NCAM2	Ex11-M6	0.712049
CNTN4	Ex11-M6	0.711329
CADPS2	Ex11-M6	0.705583
GRIK2	Ex11-M6	0.703658
FRMPD4	Ex11-M6	0.70341
DYNC1I1	Ex11-M6	0.697327
PEX5L	Ex11-M6	0.694017
SMYD3	Ex11-M6	0.688585
RIMS1	Ex11-M6	0.682059
MAP2	Ex11-M6	0.681992
ESRRG	Ex11-M6	0.658453
NAV2	Ex11-M6	0.648054
RGS6	Ex11-M6	0.646589
IL1RAPL1	Ex11-M6	0.641477
GPR158	Ex11-M6	0.633643
KCNH7	Ex11-M6	0.624542
LRRC4C	Ex11-M6	0.621449
DNM3	Ex11-M6	0.619562
CHN1	Ex11-M6	0.619153
DACH1	Ex11-M6	0.614383
PRKD1	Ex11-M6	0.611891
TNIK	Ex11-M6	0.607631
VPS13D	Ex11-M6	0.599607
ASTN2	Ex11-M6	0.59809
CALN1	Ex11-M6	0.593144
TNKS	Ex11-M6	0.590418
BICD1	Ex11-M6	0.586311
SGIP1	Ex11-M6	0.585525
DTNA	Ex11-M6	0.578472
TMEM132D	Ex11-M6	0.572635
TMEM117	Ex11-M6	0.568819
TMEFF2	Ex11-M6	0.567457
TANC2	Ex11-M6	0.558135
EPHA5	Ex11-M6	0.557402
KLF12	Ex11-M6	0.554227
NELL1	Ex11-M6	0.552281
UNC5C	Ex11-M6	0.551697
DGKB	Ex11-M6	0.546033
DOCK3	Ex11-M7	0.805878
WDPCP	Ex11-M7	0.602935
NALCN	Ex11-M7	0.592889
LINC01278	Ex11-M7	0.592441
ASH1L	Ex11-M7	0.539622
APBB2	Ex11-M7	0.53359
DTNB	Ex11-M7	0.530328
SCMH1	Ex11-M7	0.504751
INVS	Ex11-M7	0.500162
ENSG00000286863.2	Ex11-M7	0.457099
DNAH14	Ex11-M7	0.440261
ZNF248	Ex11-M7	0.434295
DNM1	Ex11-M7	0.418689
TRPC1	Ex11-M7	0.41017
PRANCR	Ex11-M7	0.406793
KIAA0319L	Ex11-M7	0.374898
TECPR2	Ex11-M7	0.367287
KIAA1328	Ex11-M7	0.36036
FNBP1	Ex11-M7	0.358484
GMDS-DT	Ex11-M7	0.352555
ZRANB3	Ex11-M7	0.347179
SPATA7	Ex11-M7	0.342866
TRPC4AP	Ex11-M7	0.335864
ARMC2	Ex11-M7	0.334145
GAPVD1	Ex11-M7	0.333899
FNBP4	Ex11-M7	0.332022
NFX1	Ex11-M7	0.328005
ELMOD1	Ex11-M7	0.322612
NMD3	Ex11-M7	0.319428
PRKRIP1	Ex11-M7	0.317915
LINC02398	Ex11-M7	0.313234
TARS3	Ex11-M7	0.297387
HACL1	Ex11-M7	0.296361
PARGP1	Ex11-M7	0.296271
APTX	Ex11-M7	0.295147
CCDC192	Ex11-M7	0.294551
INTS10	Ex11-M7	0.292695
HACD3	Ex11-M7	0.288113
CNOT10	Ex11-M7	0.28728
GARNL3	Ex11-M7	0.284128
SH3D19	Ex11-M7	0.279718
RPL23AP49	Ex11-M7	0.279592
ATXN3	Ex11-M7	0.277101
CAMKK1	Ex11-M7	0.277036
ARNT	Ex11-M7	0.273774
APBB1	Ex11-M7	0.271977
DPH6	Ex11-M7	0.26993
CCDC144NL-AS1	Ex11-M7	0.26837
ENSG00000255028.5	Ex11-M7	0.267203
FAM228B	Ex11-M7	0.26686
TRIM9	Ex11-M8	0.709379
KIF1B	Ex11-M8	0.62622
CYRIB	Ex11-M8	0.591361
NT5C2	Ex11-M8	0.554315
GNB1	Ex11-M8	0.463379
ESYT2	Ex11-M8	0.455843
ICA1	Ex11-M8	0.428999
MAPKAP1	Ex11-M8	0.415497
CCDC57	Ex11-M8	0.414286
NPLOC4	Ex11-M8	0.410639
SPDYE10P	Ex11-M8	0.407924
MAP2K1	Ex11-M8	0.394555
PTPRS	Ex11-M8	0.388611
GGT7	Ex11-M8	0.387699
KIF3C	Ex11-M8	0.377772
EPN2	Ex11-M8	0.363082
SUSD1	Ex11-M8	0.360962
TVP23A	Ex11-M8	0.357674
TMEM184B	Ex11-M8	0.357416
ABHD6	Ex11-M8	0.352482
UNC13A	Ex11-M8	0.352355
INO80	Ex11-M8	0.341879
NPRL3	Ex11-M8	0.340009
PSEN1	Ex11-M8	0.330078
DENND5A	Ex11-M8	0.323651
FBXO28	Ex11-M8	0.322296
RAB4A	Ex11-M8	0.321378
TYW1	Ex11-M8	0.313298
RANBP10	Ex11-M8	0.313031
NPTXR	Ex11-M8	0.294118
CCM2	Ex11-M8	0.293878
CDC123	Ex11-M8	0.283595
GTF2H1	Ex11-M8	0.259662
PTPN9	Ex11-M8	0.258192
UBAP2L	Ex11-M8	0.257293
AGO1	Ex11-M8	0.253547
AFAP1	Ex11-M8	0.251344
CTCF	Ex11-M8	0.249794
CRK	Ex11-M8	0.249741
ZNF487	Ex11-M8	0.247234
IQCE	Ex11-M8	0.242024
ENPP7P6	Ex11-M8	0.240374
ERCC1	Ex11-M8	0.235869
SDHC	Ex11-M8	0.232129
PMS2P1	Ex11-M8	0.231504
AP1B1	Ex11-M8	0.22808
RFX8	Ex11-M8	0.216721
SBK1	Ex11-M8	0.215207
EFR3B	Ex11-M8	0.21479
GGA3	Ex11-M8	0.21029
CNTNAP2	Ex11-M9	0.872349
NKAIN2	Ex11-M9	0.8181
MAGI2	Ex11-M9	0.810026
DCC	Ex11-M9	0.792253
THRB	Ex11-M9	0.744955
CNTN5	Ex11-M9	0.726578
DOCK4	Ex11-M9	0.725835
IL1RAPL2	Ex11-M9	0.720261
ENOX1	Ex11-M9	0.715267
FSTL4	Ex11-M9	0.684089
CADM1	Ex11-M9	0.680976
DPP6	Ex11-M9	0.680777
CHSY3	Ex11-M9	0.673262
RARB	Ex11-M9	0.663834
HTR1F	Ex11-M9	0.64196
SLC35F3	Ex11-M9	0.638053
CASC15	Ex11-M9	0.620266
SATB2	Ex11-M9	0.618444
KLHL32	Ex11-M9	0.615518
ZMAT4	Ex11-M9	0.614565
TENM2	Ex11-M9	0.585139
GUCY1A2	Ex11-M9	0.579838
SHISA9	Ex11-M9	0.579603
KIRREL3	Ex11-M9	0.576166
FAT3	Ex11-M9	0.570719
PKNOX2	Ex11-M9	0.534129
KCTD16	Ex11-M9	0.522172
GALNT18	Ex11-M9	0.511587
RNF144A	Ex11-M9	0.509899
LINC01414	Ex11-M9	0.508848
FRMD5	Ex11-M9	0.503718
SEMA6D	Ex11-M9	0.497003
FSTL5	Ex11-M9	0.489995
ENSG00000256995.8	Ex11-M9	0.459343
TMTC1	Ex11-M9	0.455275
TMTC2	Ex11-M9	0.452945
CRIM1	Ex11-M9	0.451093
ZFPM2	Ex11-M9	0.448989
TSHZ2	Ex11-M9	0.447284
ARHGAP15	Ex11-M9	0.431389
LHFPL6	Ex11-M9	0.424962
ARNT2	Ex11-M9	0.420592
CEMIP	Ex11-M9	0.417501
ADAMTS16	Ex11-M9	0.417001
CEP112	Ex11-M9	0.396635
ASXL3	Ex11-M9	0.395829
OXCT1	Ex11-M9	0.395442
TSHZ3-AS1	Ex11-M9	0.389322
OCA2	Ex11-M9	0.383488
CTBP2	Ex11-M9	0.38088
ANKS1B	Ex12-M1	0.89804
LRP1B	Ex12-M1	0.890074
NAV3	Ex12-M1	0.885435
SYT1	Ex12-M1	0.882126
DLGAP1	Ex12-M1	0.877906
DOCK3	Ex12-M1	0.852433
LRRC7	Ex12-M1	0.840473
SNHG14	Ex12-M1	0.839958
DPP10	Ex12-M1	0.83869
STXBP5L	Ex12-M1	0.825271
NBEA	Ex12-M1	0.819585
CDH12	Ex12-M1	0.815127
GPHN	Ex12-M1	0.811083
AGBL4	Ex12-M1	0.80687
LRFN5	Ex12-M1	0.795528
DGKB	Ex12-M1	0.794631
GPM6A	Ex12-M1	0.788585
GRIA1	Ex12-M1	0.776244
AK5	Ex12-M1	0.772958
FBXL17	Ex12-M1	0.772048
CACNA1B	Ex12-M1	0.770956
MBD5	Ex12-M1	0.75714
CLASP2	Ex12-M1	0.753497
NELL1	Ex12-M1	0.750564
MRTFB	Ex12-M1	0.7389
SYN2	Ex12-M1	0.727088
EXOC6B	Ex12-M1	0.725453
NECAB1	Ex12-M1	0.719898
CHN1	Ex12-M1	0.717688
STXBP5	Ex12-M1	0.708908
ENSG00000224271.7	Ex12-M1	0.707985
MKLN1	Ex12-M1	0.707653
NCOA1	Ex12-M1	0.705694
PDZRN4	Ex12-M1	0.704647
GDAP1	Ex12-M1	0.704571
DANT2	Ex12-M1	0.701186
MEF2C	Ex12-M1	0.699467
ST6GALNAC5	Ex12-M1	0.694331
NALCN	Ex12-M1	0.692518
HCN1	Ex12-M1	0.68822
SNAP91	Ex12-M1	0.687554
MAGI3	Ex12-M1	0.684638
DPYD	Ex12-M1	0.677782
ENSG00000236451.3	Ex12-M1	0.674985
DLG1	Ex12-M1	0.666765
TMEM232	Ex12-M1	0.664027
MYRIP	Ex12-M1	0.658002
AHI1	Ex12-M1	0.657895
ENSG00000253553.8	Ex12-M1	0.648241
WDPCP	Ex12-M1	0.646455
OPCML	Ex12-M2	0.910335
FRMD4A	Ex12-M2	0.899288
DLGAP2	Ex12-M2	0.887247
CTNND2	Ex12-M2	0.870987
KCNMA1	Ex12-M2	0.867135
CACNA1C	Ex12-M2	0.866007
KAZN	Ex12-M2	0.864574
CACNA2D3	Ex12-M2	0.859885
PTPRN2	Ex12-M2	0.857669
AGAP1	Ex12-M2	0.839975
RBFOX3	Ex12-M2	0.83092
TMEM178B	Ex12-M2	0.826879
ATP8A2	Ex12-M2	0.822467
GALNT17	Ex12-M2	0.818661
GABRB3	Ex12-M2	0.817035
LDB2	Ex12-M2	0.81401
MYT1L	Ex12-M2	0.813723
LARGE1	Ex12-M2	0.80979
TMEM132B	Ex12-M2	0.80969
TMEM132D	Ex12-M2	0.807678
TENM4	Ex12-M2	0.807647
HECW1	Ex12-M2	0.800315
KSR2	Ex12-M2	0.797972
DPP6	Ex12-M2	0.796105
GABBR2	Ex12-M2	0.783474
GRID1	Ex12-M2	0.78146
SORBS1	Ex12-M2	0.778077
CAMTA1	Ex12-M2	0.757996
JAZF1	Ex12-M2	0.757402
PPP2R2C	Ex12-M2	0.756319
XKR6	Ex12-M2	0.755612
PRKAG2	Ex12-M2	0.754579
ASTN1	Ex12-M2	0.753946
SETBP1	Ex12-M2	0.753741
NCAM1	Ex12-M2	0.748304
OTUD7A	Ex12-M2	0.747964
PI4KA	Ex12-M2	0.746106
MAP1B	Ex12-M2	0.744405
DIP2C	Ex12-M2	0.74387
RAPGEF4	Ex12-M2	0.743342
COBL	Ex12-M2	0.738745
NTRK3	Ex12-M2	0.737545
KIAA1549L	Ex12-M2	0.736646
RPS6KA2	Ex12-M2	0.7346
CLSTN2	Ex12-M2	0.734017
TNRC6B	Ex12-M2	0.728741
SPIDR	Ex12-M2	0.727672
KCTD1	Ex12-M2	0.726955
SRGAP3	Ex12-M2	0.724608
SPOCK1	Ex12-M2	0.718471
RBFOX1	Ex12-M3	0.931352
PTK2	Ex12-M3	0.861476
FTX	Ex12-M3	0.853743
FGF12	Ex12-M3	0.841521
MSRA	Ex12-M3	0.835622
FMNL2	Ex12-M3	0.827835
JMJD1C	Ex12-M3	0.813696
GNAQ	Ex12-M3	0.790738
EIF4G3	Ex12-M3	0.772995
DST	Ex12-M3	0.765231
ZFAND3	Ex12-M3	0.758882
ANKRD17	Ex12-M3	0.758844
RBFOX2	Ex12-M3	0.758735
GPATCH8	Ex12-M3	0.752326
TCF4	Ex12-M3	0.742951
ATXN1	Ex12-M3	0.740497
MAGI1	Ex12-M3	0.739848
ZNF385B	Ex12-M3	0.737901
CABP1	Ex12-M3	0.73579
LINC00632	Ex12-M3	0.73435
UNC80	Ex12-M3	0.729489
TTC3	Ex12-M3	0.728181
DCAF6	Ex12-M3	0.723897
ARL15	Ex12-M3	0.717912
USP34	Ex12-M3	0.715148
TNIK	Ex12-M3	0.709145
ASAP1	Ex12-M3	0.70121
EXT1	Ex12-M3	0.697443
FLRT2	Ex12-M3	0.685011
PICALM	Ex12-M3	0.670245
VPS13A	Ex12-M3	0.665549
MAP4K4	Ex12-M3	0.658457
NCKAP1	Ex12-M3	0.657835
ARHGAP21	Ex12-M3	0.656289
FBXW7	Ex12-M3	0.653515
ZMYM2	Ex12-M3	0.652868
MYCBP2	Ex12-M3	0.652242
MRTFA	Ex12-M3	0.649984
AGTPBP1	Ex12-M3	0.647171
DNAJC6	Ex12-M3	0.645151
MGAT5	Ex12-M3	0.643376
TMCC1	Ex12-M3	0.641573
CDKL5	Ex12-M3	0.640989
UNC5D	Ex12-M3	0.639426
BIRC6	Ex12-M3	0.638944
CIT	Ex12-M3	0.63829
MAN2A1	Ex12-M3	0.637727
ICA1L	Ex12-M3	0.636481
PPP1R12A	Ex12-M3	0.635827
STRBP	Ex12-M3	0.63511
FGF14	Ex12-M4	0.892774
NALF1	Ex12-M4	0.891617
CELF2	Ex12-M4	0.877307
ERC2	Ex12-M4	0.867741
NELL2	Ex12-M4	0.864001
EFNA5	Ex12-M4	0.844484
GRIN2A	Ex12-M4	0.842032
TRIO	Ex12-M4	0.832905
PRKCB	Ex12-M4	0.829955
LIMCH1	Ex12-M4	0.826871
RGS6	Ex12-M4	0.826169
KHDRBS3	Ex12-M4	0.824926
RAPGEF2	Ex12-M4	0.817055
DGKI	Ex12-M4	0.815761
AUTS2	Ex12-M4	0.802284
CAMK1D	Ex12-M4	0.798048
RERE	Ex12-M4	0.797209
ARID1B	Ex12-M4	0.792928
RAPGEF5	Ex12-M4	0.792476
SRPK2	Ex12-M4	0.778231
PRKCE	Ex12-M4	0.776454
APP	Ex12-M4	0.775277
PTPRG	Ex12-M4	0.775194
FOCAD	Ex12-M4	0.774691
CLASP1	Ex12-M4	0.771339
AMPH	Ex12-M4	0.769968
CDH2	Ex12-M4	0.769466
DENND1A	Ex12-M4	0.769126
SH3GL2	Ex12-M4	0.764437
EXOC4	Ex12-M4	0.764226
KCNQ3	Ex12-M4	0.763554
CRACDL	Ex12-M4	0.755356
SV2B	Ex12-M4	0.750483
FARS2	Ex12-M4	0.750295
HECW2	Ex12-M4	0.747082
GPM6B	Ex12-M4	0.744266
GABRB2	Ex12-M4	0.743584
SLC8A1	Ex12-M4	0.741039
UBR3	Ex12-M4	0.740511
SCN8A	Ex12-M4	0.738659
GTDC1	Ex12-M4	0.732003
IMMP2L	Ex12-M4	0.72033
PPM1L	Ex12-M4	0.717269
TSC22D1	Ex12-M4	0.706722
NR2F1-AS1	Ex12-M4	0.706377
NBAS	Ex12-M4	0.701461
SPTBN1	Ex12-M4	0.697019
TBL1XR1	Ex12-M4	0.696739
MLLT10	Ex12-M4	0.696203
UBR5	Ex12-M4	0.687942
CSMD1	Ex12-M5	0.937461
KCNIP4	Ex12-M5	0.929275
DLG2	Ex12-M5	0.928561
NRXN1	Ex12-M5	0.927659
PTPRD	Ex12-M5	0.91669
PCDH9	Ex12-M5	0.910484
RYR2	Ex12-M5	0.900062
MAGI2	Ex12-M5	0.896921
RALYL	Ex12-M5	0.895982
DMD	Ex12-M5	0.892669
ADGRL3	Ex12-M5	0.87943
CNTN1	Ex12-M5	0.869099
NEGR1	Ex12-M5	0.859179
NKAIN2	Ex12-M5	0.854122
SOX5	Ex12-M5	0.853393
GRM5	Ex12-M5	0.853098
SIPA1L1	Ex12-M5	0.841617
PPP3CA	Ex12-M5	0.841307
IL1RAPL1	Ex12-M5	0.836157
ANK3	Ex12-M5	0.835722
MAP2	Ex12-M5	0.822967
NLGN1	Ex12-M5	0.816712
GRIK2	Ex12-M5	0.813063
UBE2E2	Ex12-M5	0.812471
PTPRK	Ex12-M5	0.809589
POU6F2	Ex12-M5	0.795996
THRB	Ex12-M5	0.795621
GABRB1	Ex12-M5	0.795497
MMP16	Ex12-M5	0.791147
SLC35F1	Ex12-M5	0.788737
ATP8A1	Ex12-M5	0.784591
ATP2B1	Ex12-M5	0.784136
CACNA2D1	Ex12-M5	0.780222
UNC5C	Ex12-M5	0.767841
TANC2	Ex12-M5	0.765278
NLK	Ex12-M5	0.764651
TJP1	Ex12-M5	0.764647
FRY	Ex12-M5	0.758712
SATB2	Ex12-M5	0.756312
RPS6KC1	Ex12-M5	0.752665
MAP7	Ex12-M5	0.75196
TBC1D5	Ex12-M5	0.750857
GRM1	Ex12-M5	0.742305
MARCHF1	Ex12-M5	0.739278
ENOX1	Ex12-M5	0.734161
ENSG00000255595.5	Ex12-M5	0.731638
LINGO2	Ex12-M5	0.724903
PKP4	Ex12-M5	0.720125
FAT3	Ex12-M5	0.718097
CACNA1E	Ex12-M5	0.713121
MAPK10	Ex12-M6	0.829753
RGS7	Ex12-M6	0.806764
SLC35F3	Ex12-M6	0.802871
SYN3	Ex12-M6	0.79352
PCSK2	Ex12-M6	0.729462
MTUS2	Ex12-M6	0.710522
ENSG00000239498.1	Ex12-M6	0.709599
CA10	Ex12-M6	0.676516
AEBP2	Ex12-M6	0.673313
LINC01278	Ex12-M6	0.670862
HECTD4	Ex12-M6	0.634965
INPP4A	Ex12-M6	0.62549
DPYSL2	Ex12-M6	0.616541
MON2	Ex12-M6	0.615422
MAPK8	Ex12-M6	0.61306
MBOAT2	Ex12-M6	0.611279
BRINP2	Ex12-M6	0.583816
MARK1	Ex12-M6	0.568622
GALNT18	Ex12-M6	0.563279
CACNG3	Ex12-M6	0.551914
TBC1D22A	Ex12-M6	0.541614
SEZ6L	Ex12-M6	0.523985
LINC01184	Ex12-M6	0.520869
GOLM2	Ex12-M6	0.517979
FAM81A	Ex12-M6	0.516491
SUMF1	Ex12-M6	0.51071
UNC13A	Ex12-M6	0.478873
ZNF91	Ex12-M6	0.47271
JAM3	Ex12-M6	0.451217
DNAH14	Ex12-M6	0.446808
NGEF	Ex12-M6	0.428488
TMEM241	Ex12-M6	0.427289
BMERB1	Ex12-M6	0.426456
DYNC2I1	Ex12-M6	0.420431
TECPR2	Ex12-M6	0.41971
SVOP	Ex12-M6	0.4141
NELFA	Ex12-M6	0.407441
ENSG00000255910.2	Ex12-M6	0.401563
COMMD10	Ex12-M6	0.40056
ATP11A	Ex12-M6	0.399672
LINC01410	Ex12-M6	0.398217
NEK11	Ex12-M6	0.395283
ZER1	Ex12-M6	0.393754
CAMK2G	Ex12-M6	0.391506
FAM27C	Ex12-M6	0.388863
RNF157	Ex12-M6	0.383204
SENP5	Ex12-M6	0.380382
SLC13A3	Ex12-M6	0.377253
GRK4	Ex12-M6	0.374339
PDXK	Ex12-M6	0.373927
NRXN3	Ex12-M7	0.858896
DSCAM	Ex12-M7	0.84642
PHACTR1	Ex12-M7	0.836558
OXR1	Ex12-M7	0.826518
CCSER1	Ex12-M7	0.818762
PLCB1	Ex12-M7	0.815176
NRG1	Ex12-M7	0.792491
ARHGAP26	Ex12-M7	0.788478
FRMPD4	Ex12-M7	0.785756
FMN1	Ex12-M7	0.776322
SLC24A2	Ex12-M7	0.772482
SORCS1	Ex12-M7	0.764518
CADPS2	Ex12-M7	0.755721
CDK14	Ex12-M7	0.753746
RASAL2	Ex12-M7	0.740726
DYNC1I1	Ex12-M7	0.739272
RIMS1	Ex12-M7	0.726623
ESRRG	Ex12-M7	0.717277
TRIM9	Ex12-M7	0.706155
ZNF804B	Ex12-M7	0.704473
ASTN2	Ex12-M7	0.697856
MYO1D	Ex12-M7	0.687533
PRKD1	Ex12-M7	0.655338
FSTL4	Ex12-M7	0.654336
ENSG00000249881.1	Ex12-M7	0.648602
PTPRT	Ex12-M7	0.630124
BICD1	Ex12-M7	0.621142
GABRG3	Ex12-M7	0.604935
NR3C1	Ex12-M7	0.59202
HS3ST2	Ex12-M7	0.566668
MEG8	Ex12-M7	0.565424
KCNH1	Ex12-M7	0.55757
SORCS3	Ex12-M7	0.555716
RXFP1	Ex12-M7	0.545116
KCNB2	Ex12-M7	0.513661
ME1	Ex12-M7	0.508668
CPNE4	Ex12-M7	0.493054
SLC44A5	Ex12-M7	0.474765
PDE1A	Ex12-M7	0.429213
IL1RAPL2	Ex12-M7	0.403172
ST8SIA1	Ex12-M7	0.39794
BICC1	Ex12-M7	0.392045
FBXW8	Ex12-M7	0.391046
TRPC5	Ex12-M7	0.390868
LINC02669	Ex12-M7	0.388097
KLF12	Ex12-M7	0.384135
ANKS6	Ex12-M7	0.377134
ANO4	Ex12-M7	0.373037
CFAP221	Ex12-M7	0.368668
ENSG00000251205.3	Ex12-M7	0.366495
R3HDM1	Ex12-M8	0.766412
CACNB2	Ex12-M8	0.725033
TENM2	Ex12-M8	0.724682
GRID2	Ex12-M8	0.624989
COG5	Ex12-M8	0.614994
C11orf49	Ex12-M8	0.59629
PCM1	Ex12-M8	0.594357
HYDIN2	Ex12-M8	0.516896
ANKRD26	Ex12-M8	0.496707
ENSG00000229618.3	Ex12-M8	0.447029
PPP1R21	Ex12-M8	0.441378
NRDC	Ex12-M8	0.430879
PARN	Ex12-M8	0.425452
MTMR2	Ex12-M8	0.42124
DNM1L	Ex12-M8	0.406626
NAALAD2	Ex12-M8	0.400469
DYNC2LI1	Ex12-M8	0.387706
PIP4K2A	Ex12-M8	0.384594
RECK	Ex12-M8	0.374146
CDK12	Ex12-M8	0.367814
DPY19L2	Ex12-M8	0.366667
YWHAE	Ex12-M8	0.351047
POLA1	Ex12-M8	0.324985
MRPS5	Ex12-M8	0.322655
CENPP	Ex12-M8	0.320107
SFTA1P	Ex12-M8	0.317957
MTFMT	Ex12-M8	0.317308
FKBP3	Ex12-M8	0.300934
KDM1B	Ex12-M8	0.298381
C11orf58	Ex12-M8	0.283869
PRKG1	Ex12-M8	0.266576
CCDC144B	Ex12-M8	0.240389
UPF3B	Ex12-M8	0.223541
ENSG00000231977.2	Ex12-M8	0.212417
EBAG9	Ex12-M8	0.209815
C8orf86	Ex12-M8	0.200538
ENSG00000235837.1	Ex12-M8	0.192997
ENTPD3-AS1	Ex12-M8	0.189394
ARHGAP15	Ex12-M8	0.185081
PPTC7	Ex12-M8	0.179307
ENSG00000260158.1	Ex12-M8	0.175066
FAM200A	Ex12-M8	0.16815
ADGRL3-AS1	Ex12-M8	0.166611
TOB1-AS1	Ex12-M8	0.144116
CENPO	Ex12-M8	0.143256
ENSG00000240291.1	Ex12-M8	0.133382
ENSG00000259846.1	Ex12-M8	0.130431
TTC41P	Ex12-M8	0.121173
FAM157C	Ex12-M8	0.114485
SYT5	Ex12-M8	0.108661
LRRTM4	Ex12-M9	0.850175
NCAM2	Ex12-M9	0.827364
KCTD16	Ex12-M9	0.824446
PPFIA2	Ex12-M9	0.756551
ARHGAP32	Ex12-M9	0.74817
KCNH7	Ex12-M9	0.708322
TMEM108	Ex12-M9	0.699345
GRM7	Ex12-M9	0.682238
RIT2	Ex12-M9	0.675194
PLXDC2	Ex12-M9	0.672011
ROBO2	Ex12-M9	0.654899
GRIA4	Ex12-M9	0.64489
ENSG00000258526.8	Ex12-M9	0.634838
ROBO1	Ex12-M9	0.634145
BRINP3	Ex12-M9	0.633868
CBLN2	Ex12-M9	0.630068
TTC28	Ex12-M9	0.617178
DGKG	Ex12-M9	0.611965
FUT9	Ex12-M9	0.592716
CARMIL1	Ex12-M9	0.583692
CDH13	Ex12-M9	0.582659
RPS6KA5	Ex12-M9	0.568463
CEP112	Ex12-M9	0.565984
ENSG00000286215.1	Ex12-M9	0.547467
GRM3	Ex12-M9	0.540888
ZNF804A	Ex12-M9	0.535464
PHIP	Ex12-M9	0.53328
SGCZ	Ex12-M9	0.503339
BNIP3L	Ex12-M9	0.496502
SEMA3A	Ex12-M9	0.477043
DAB1	Ex12-M9	0.45669
GALNTL6	Ex12-M9	0.447314
ENSG00000231533.2	Ex12-M9	0.428314
PRELID2	Ex12-M9	0.41018
PPP4R4	Ex12-M9	0.393831
ADAMTS3	Ex12-M9	0.384837
SATB1-AS1	Ex12-M9	0.383909
RASGRF2	Ex12-M9	0.378512
ENSG00000273118.1	Ex12-M9	0.37781
CDH8	Ex12-M9	0.375232
AFF2	Ex12-M9	0.365354
MIR4500HG	Ex12-M9	0.363891
SHOC1	Ex12-M9	0.353708
ART3	Ex12-M9	0.339901
OPRM1	Ex12-M9	0.332112
GPC5	Ex12-M9	0.331912
C2orf88	Ex12-M9	0.321483
TRPC4	Ex12-M9	0.282879
MYO16	Ex12-M9	0.282643
[truncated: 8,301 more rows]

## Sheet: BA17
gene_name	module	kME
SNHG14	Ex1-M1	0.632282
ANKS1B	Ex1-M1	0.593268
STXBP5L	Ex1-M1	0.588153
RIMS2	Ex1-M1	0.56287
RGS7	Ex1-M1	0.554279
AGBL4	Ex1-M1	0.537907
LRFN5	Ex1-M1	0.537638
DOCK3	Ex1-M1	0.537496
PTPRD	Ex1-M1	0.485911
KHDRBS2	Ex1-M1	0.4797
GPHN	Ex1-M1	0.460277
CACNA1B	Ex1-M1	0.452466
FTX	Ex1-M1	0.443388
ENSG00000224271.7	Ex1-M1	0.429663
MDGA2	Ex1-M1	0.418814
DANT2	Ex1-M1	0.417689
CLASP2	Ex1-M1	0.381576
SNAP91	Ex1-M1	0.379948
ENSG00000225689.2	Ex1-M1	0.379399
LINC00486-1	Ex1-M1	0.364962
NAV2	Ex1-M1	0.349965
CACNA1A	Ex1-M1	0.344009
KAZN	Ex1-M1	0.328005
LSAMP	Ex1-M1	0.321729
FSTL4	Ex1-M1	0.29515
SNTG1	Ex1-M1	0.282958
COPG2	Ex1-M1	0.269925
SPTBN4	Ex1-M1	0.255674
ITFG1	Ex1-M1	0.241562
SYN2	Ex1-M1	0.235058
FGF7P3	Ex1-M1	0.216512
EHBP1	Ex1-M1	0.210817
ENSG00000224905.8	Ex1-M1	0.21001
DGCR5	Ex1-M1	0.206304
TESPA1	Ex1-M1	0.204709
MYO9A	Ex1-M1	0.203094
C11orf49	Ex1-M1	0.202852
ASTN2	Ex1-M1	0.199453
LINC00342	Ex1-M1	0.198577
TTC17	Ex1-M1	0.198292
MAN1A2	Ex1-M1	0.197609
LRRC4C	Ex1-M1	0.194438
GLCCI1	Ex1-M1	0.194185
HTR1F	Ex1-M1	0.192598
TBC1D22A	Ex1-M1	0.192597
SCAPER	Ex1-M1	0.189665
SCLT1	Ex1-M1	0.188742
WDPCP	Ex1-M1	0.188704
CDK14	Ex1-M1	0.188174
WWOX	Ex1-M1	0.187507
RBFOX1	Ex1-M2	0.763502
KCNIP4	Ex1-M2	0.758903
CSMD1	Ex1-M2	0.690216
LRRTM4	Ex1-M2	0.672538
NRXN1	Ex1-M2	0.641537
NALF1	Ex1-M2	0.626151
CADM2	Ex1-M2	0.618563
DLG2	Ex1-M2	0.618066
KCNQ5	Ex1-M2	0.614364
ADGRB3	Ex1-M2	0.610141
NRG3	Ex1-M2	0.599671
ADGRL3	Ex1-M2	0.567002
PHACTR1	Ex1-M2	0.559787
PCDH9	Ex1-M2	0.535231
HS6ST3	Ex1-M2	0.530082
DAB1	Ex1-M2	0.528772
NAV3	Ex1-M2	0.519424
KCND2	Ex1-M2	0.517628
PDZD2	Ex1-M2	0.517179
FRMD4A	Ex1-M2	0.512061
FGF14	Ex1-M2	0.510887
CACNA1C	Ex1-M2	0.508868
IL1RAPL1	Ex1-M2	0.508704
PPP3CA	Ex1-M2	0.49834
ATRNL1	Ex1-M2	0.497866
SORBS2	Ex1-M2	0.495605
RGS6	Ex1-M2	0.492419
NEGR1	Ex1-M2	0.491654
PCDH7	Ex1-M2	0.489106
GRM5	Ex1-M2	0.478253
CELF2	Ex1-M2	0.472706
DMD	Ex1-M2	0.469551
CBLN2	Ex1-M2	0.469528
SYN3	Ex1-M2	0.465703
PDE4D	Ex1-M2	0.46034
KIAA1217	Ex1-M2	0.458717
LDB2	Ex1-M2	0.458421
DGKB	Ex1-M2	0.457127
RAPGEF5	Ex1-M2	0.451875
EFNA5	Ex1-M2	0.451354
GRIA4	Ex1-M2	0.449819
CHRM3	Ex1-M2	0.446984
GALNTL6	Ex1-M2	0.446081
CNTN1	Ex1-M2	0.437412
CTNNA2	Ex1-M2	0.435327
SIPA1L1	Ex1-M2	0.429349
TAFA1	Ex1-M2	0.428655
DPP6	Ex1-M2	0.424392
SMYD3	Ex1-M2	0.422901
CTNND2	Ex1-M2	0.420868
RBFOX1	Ex10-M1	0.920244
PLCB1	Ex10-M1	0.876097
AUTS2	Ex10-M1	0.86223
TENM2	Ex10-M1	0.855271
KCNMA1	Ex10-M1	0.854371
PCDH7	Ex10-M1	0.848169
SLC8A1	Ex10-M1	0.833052
ARID1B	Ex10-M1	0.833033
KHDRBS3	Ex10-M1	0.831374
FRMD4A	Ex10-M1	0.822229
TAFA2	Ex10-M1	0.821747
UNC5D	Ex10-M1	0.808841
CPEB3	Ex10-M1	0.794585
XKR6	Ex10-M1	0.778528
EFNA5	Ex10-M1	0.778263
NCALD	Ex10-M1	0.769129
HIVEP2	Ex10-M1	0.760121
RBFOX3	Ex10-M1	0.755906
CAMTA1	Ex10-M1	0.748591
TMEM132B	Ex10-M1	0.743036
TTTY14	Ex10-M1	0.739263
TRIM9	Ex10-M1	0.73402
VTI1A	Ex10-M1	0.730963
GPM6B	Ex10-M1	0.728083
ATP2B2	Ex10-M1	0.72065
EML6	Ex10-M1	0.712884
GNAQ	Ex10-M1	0.710799
SAMD12	Ex10-M1	0.707606
SCAI	Ex10-M1	0.69498
AGAP1	Ex10-M1	0.682496
EXT1	Ex10-M1	0.673611
IQSEC1	Ex10-M1	0.672208
EDIL3	Ex10-M1	0.672184
BCAS3	Ex10-M1	0.671595
FBXL20	Ex10-M1	0.669428
PPP1R16B	Ex10-M1	0.66897
HDAC4	Ex10-M1	0.659537
TSC22D1	Ex10-M1	0.651487
OSBP2	Ex10-M1	0.644672
SSBP3	Ex10-M1	0.644223
FARS2	Ex10-M1	0.643472
SV2B	Ex10-M1	0.640372
SORCS3	Ex10-M1	0.635244
CLIP2	Ex10-M1	0.627755
SUZ12P1	Ex10-M1	0.619182
SPECC1	Ex10-M1	0.614455
ZNF609	Ex10-M1	0.602007
SLC25A12	Ex10-M1	0.575943
PLXNA4	Ex10-M1	0.568399
ABLIM1	Ex10-M1	0.564912
RAPGEF2	Ex10-M10	0.742702
PLEKHA5	Ex10-M10	0.722788
CACNA2D1	Ex10-M10	0.701365
CDH2	Ex10-M10	0.69687
ZNF638	Ex10-M10	0.679755
IGF1R	Ex10-M10	0.675549
FMN1	Ex10-M10	0.672218
TNRC6B	Ex10-M10	0.668809
PBX1	Ex10-M10	0.668311
LINC00882	Ex10-M10	0.66825
USP34	Ex10-M10	0.665618
PHF14	Ex10-M10	0.66344
CNKSR2	Ex10-M10	0.652673
ANKRD17	Ex10-M10	0.637332
TIAM2	Ex10-M10	0.626028
KANSL1	Ex10-M10	0.621868
LRBA	Ex10-M10	0.62029
CLASP1	Ex10-M10	0.598749
PDS5B	Ex10-M10	0.598475
RPS6KC1	Ex10-M10	0.570025
ARHGAP21	Ex10-M10	0.569667
AAK1	Ex10-M10	0.568329
STXBP5-AS1	Ex10-M10	0.567658
RBM26	Ex10-M10	0.566676
MAP3K5	Ex10-M10	0.545648
VPS13A	Ex10-M10	0.534144
CEP85L	Ex10-M10	0.522766
GABRG2	Ex10-M10	0.490254
FBN1	Ex10-M10	0.472105
XRN1	Ex10-M10	0.470284
PPHLN1	Ex10-M10	0.45075
ENSG00000253535.5	Ex10-M10	0.394333
HERC2	Ex10-M10	0.307531
CRYL1	Ex10-M10	0.301038
HACE1	Ex10-M10	0.291909
SPAG1	Ex10-M10	0.290822
GLS	Ex10-M10	0.272931
STAMBPL1	Ex10-M10	0.265163
PURG	Ex10-M10	0.263602
USP33	Ex10-M10	0.254157
CPEB4	Ex10-M10	0.245589
MTMR7	Ex10-M10	0.244111
FAM214A	Ex10-M10	0.243782
CEP95	Ex10-M10	0.243244
TCAF1	Ex10-M10	0.242377
SENP7	Ex10-M10	0.242204
CSTF3	Ex10-M10	0.241822
REPS2	Ex10-M10	0.238357
FXR1	Ex10-M10	0.236244
NDUFS1	Ex10-M10	0.232619
DLGAP2	Ex10-M11	0.895443
RGS7	Ex10-M11	0.873392
PCNX2	Ex10-M11	0.775221
GABRG3	Ex10-M11	0.734378
ENSG00000224271.7	Ex10-M11	0.700939
NETO1	Ex10-M11	0.699401
MAGI3	Ex10-M11	0.693034
DNAAF9	Ex10-M11	0.68867
GUSBP1	Ex10-M11	0.671922
CACNB4	Ex10-M11	0.664131
FRG1-DT	Ex10-M11	0.657341
INVS	Ex10-M11	0.651005
PLCL1	Ex10-M11	0.632535
TSHZ3	Ex10-M11	0.615449
ST6GALNAC3	Ex10-M11	0.595403
SUMF1	Ex10-M11	0.546281
PEX5L	Ex10-M11	0.537634
POM121C	Ex10-M11	0.502852
CREBBP	Ex10-M11	0.487268
KDM2A	Ex10-M11	0.469084
ABHD18	Ex10-M11	0.451675
WDR59	Ex10-M11	0.43787
SNX6	Ex10-M11	0.430801
ACTN1	Ex10-M11	0.428423
TPT1-AS1	Ex10-M11	0.423886
TSNARE1	Ex10-M11	0.417503
UNC13A	Ex10-M11	0.417367
RALA	Ex10-M11	0.413561
GALNT1	Ex10-M11	0.408844
SUCLA2	Ex10-M11	0.408594
GAB2	Ex10-M11	0.405119
FNIP2	Ex10-M11	0.404253
NGEF	Ex10-M11	0.401074
RASGRF1	Ex10-M11	0.397256
PUM3	Ex10-M11	0.395933
DLG5	Ex10-M11	0.392894
RGS17	Ex10-M11	0.391347
DZIP3	Ex10-M11	0.390375
USP32	Ex10-M11	0.387615
ADAM19	Ex10-M11	0.386924
ARID4A	Ex10-M11	0.384407
TPTE2P5	Ex10-M11	0.378414
DUSP16	Ex10-M11	0.371259
KIAA1549	Ex10-M11	0.370078
POLQ	Ex10-M11	0.36682
SENP5	Ex10-M11	0.36653
CENATAC	Ex10-M11	0.364931
AGBL3	Ex10-M11	0.363938
IARS1	Ex10-M11	0.363249
RIC3	Ex10-M11	0.362602
CACNA1C	Ex10-M12	0.891818
MYT1L	Ex10-M12	0.884647
TNRC6A	Ex10-M12	0.872412
ANK2	Ex10-M12	0.871298
AFF3	Ex10-M12	0.860879
ZNF385B	Ex10-M12	0.84324
LDLRAD4	Ex10-M12	0.820147
KSR2	Ex10-M12	0.81567
SETBP1	Ex10-M12	0.810369
CACNA1A	Ex10-M12	0.804086
OTUD7A	Ex10-M12	0.783246
BICD1	Ex10-M12	0.774406
SPIDR	Ex10-M12	0.761545
ZFYVE28	Ex10-M12	0.75463
MICAL2	Ex10-M12	0.742082
MAPT	Ex10-M12	0.71637
PRKAG2	Ex10-M12	0.706019
HSPA12A	Ex10-M12	0.704202
SRRM4	Ex10-M12	0.70116
CLEC16A	Ex10-M12	0.700553
DSCAML1	Ex10-M12	0.69861
RHBDL3	Ex10-M12	0.696725
ATXN7L1	Ex10-M12	0.665303
NF1	Ex10-M12	0.661328
SGCZ	Ex10-M12	0.656671
STOX2	Ex10-M12	0.646038
PPP1R9A	Ex10-M12	0.644562
KIF5C	Ex10-M12	0.640224
BCL11A	Ex10-M12	0.614883
PDE1C	Ex10-M12	0.613592
PLXNA2	Ex10-M12	0.608596
BICRAL	Ex10-M12	0.607582
SORBS1	Ex10-M12	0.605783
SH3RF3	Ex10-M12	0.603058
CLVS1	Ex10-M12	0.594086
HS3ST4	Ex10-M12	0.578216
ELMO1	Ex10-M12	0.556107
SEZ6L	Ex10-M12	0.553819
NRG2	Ex10-M12	0.547979
PRKRIP1	Ex10-M12	0.529159
DLGAP4	Ex10-M12	0.507496
HMGB1	Ex10-M12	0.50108
CNNM2	Ex10-M12	0.495538
CTIF	Ex10-M12	0.461111
CFAP221	Ex10-M12	0.459104
EPB41L4B	Ex10-M12	0.436793
NFASC	Ex10-M12	0.434289
RAB11FIP3	Ex10-M12	0.433671
CAMK2G	Ex10-M12	0.431061
DHRSX	Ex10-M12	0.430188
STXBP5L	Ex10-M13	0.834901
HCN1	Ex10-M13	0.806463
LRRC7	Ex10-M13	0.801721
SNHG14	Ex10-M13	0.797928
MRTFB	Ex10-M13	0.796958
LINC00486-1	Ex10-M13	0.770952
CACNA1B	Ex10-M13	0.763871
MACROD2	Ex10-M13	0.759951
GABRB3	Ex10-M13	0.757751
DGKB	Ex10-M13	0.749503
SYN2	Ex10-M13	0.742627
GPM6A	Ex10-M13	0.711563
ZEB1	Ex10-M13	0.70383
MYO9A	Ex10-M13	0.702747
PAK3	Ex10-M13	0.701991
GRIN2B	Ex10-M13	0.691056
SCN2A	Ex10-M13	0.6855
AGTPBP1	Ex10-M13	0.683196
GRM7	Ex10-M13	0.680373
ITFG1	Ex10-M13	0.670903
MICU1	Ex10-M13	0.668719
GRIA1	Ex10-M13	0.643439
MCTP1	Ex10-M13	0.637865
RFX7	Ex10-M13	0.624166
ENSG00000286215.1	Ex10-M13	0.61849
MAN1A2	Ex10-M13	0.618274
WDR17	Ex10-M13	0.607615
KCNH7	Ex10-M13	0.594597
ADCY2	Ex10-M13	0.593504
PDE3B	Ex10-M13	0.589699
PPFIBP1	Ex10-M13	0.578837
COPG2	Ex10-M13	0.550086
KCNB2	Ex10-M13	0.549451
CAMK4	Ex10-M13	0.545266
OSBPL8	Ex10-M13	0.532917
HTR1F	Ex10-M13	0.532315
RUNDC3B	Ex10-M13	0.525633
PPP2R3A	Ex10-M13	0.516616
AK5	Ex10-M13	0.508179
RNF115	Ex10-M13	0.505086
IL1RAPL2	Ex10-M13	0.502368
ENSG00000224363.2	Ex10-M13	0.486034
ENSG00000224905.8	Ex10-M13	0.483541
RNF130	Ex10-M13	0.475755
NDST3	Ex10-M13	0.473533
LINC01414	Ex10-M13	0.467872
PRSS51	Ex10-M13	0.467622
ADD2	Ex10-M13	0.462833
ATP2B4	Ex10-M13	0.4625
ANKRD34C-AS1	Ex10-M13	0.458973
CSMD1	Ex10-M14	0.812762
FRMD5	Ex10-M14	0.682958
NR3C2	Ex10-M14	0.656372
PHACTR2	Ex10-M14	0.553979
CUX1	Ex10-M14	0.462844
PMS2P4	Ex10-M14	0.357712
ACTN4	Ex10-M14	0.343623
CCND3	Ex10-M14	0.338622
PITPNM2	Ex10-M14	0.323976
TENT4B	Ex10-M14	0.320559
GRAMD1B	Ex10-M14	0.316157
USP10	Ex10-M14	0.307391
SPG7	Ex10-M14	0.3029
CRTC3	Ex10-M14	0.300989
KIAA0586	Ex10-M14	0.300594
PLCB4	Ex10-M14	0.290931
EPHB1	Ex10-M14	0.289588
OLFM1	Ex10-M14	0.284821
SF3A3	Ex10-M14	0.268849
CCDC102B	Ex10-M14	0.268737
DLG3	Ex10-M14	0.267921
TMEM30A	Ex10-M14	0.250408
TMEM268	Ex10-M14	0.249783
CABLES1	Ex10-M14	0.249401
GCC2-AS1	Ex10-M14	0.247472
RPS6KA2	Ex10-M14	0.247436
PDZD2	Ex10-M14	0.247116
ELAVL1	Ex10-M14	0.243004
FBH1	Ex10-M14	0.24143
IGSF21	Ex10-M14	0.240709
CDH13	Ex10-M14	0.234002
DAPK1	Ex10-M14	0.229725
NKAPP1	Ex10-M14	0.229531
ZFYVE1	Ex10-M14	0.224497
SPON1	Ex10-M14	0.214955
SLC24A4	Ex10-M14	0.210187
ZBTB7C	Ex10-M14	0.206745
ENSG00000289406.1	Ex10-M14	0.206308
DELE1	Ex10-M14	0.206263
ZNF341	Ex10-M14	0.201404
CUX2	Ex10-M14	0.198294
LINC01814	Ex10-M14	0.194726
SEL1L3	Ex10-M14	0.193501
PCP4L1	Ex10-M14	0.192042
ENSG00000282890.1	Ex10-M14	0.18502
NHS	Ex10-M14	0.184431
RERG	Ex10-M14	0.182134
VSTM2L	Ex10-M14	0.180755
STMN4	Ex10-M14	0.178742
TRMT1	Ex10-M14	0.178478
PPP2R2B	Ex10-M15	0.791663
TSPAN5	Ex10-M15	0.709983
MAGI1	Ex10-M15	0.692917
GRIP1	Ex10-M15	0.668862
ANKH	Ex10-M15	0.642711
CEMIP	Ex10-M15	0.524666
CUL1	Ex10-M15	0.372285
KLHL3	Ex10-M15	0.353759
CNNM1	Ex10-M15	0.303078
MXI1	Ex10-M15	0.283149
ITM2B	Ex10-M15	0.280924
CPNE5	Ex10-M15	0.267626
CBWD3	Ex10-M15	0.255991
BMT2	Ex10-M15	0.250935
ZNF462	Ex10-M15	0.245346
CARM1	Ex10-M15	0.242763
BAZ2A	Ex10-M15	0.23602
STT3B	Ex10-M15	0.233116
ELMOD2	Ex10-M15	0.227915
FAM102A	Ex10-M15	0.227907
CBWD2	Ex10-M15	0.226851
RIMS4	Ex10-M15	0.224255
RARB	Ex10-M15	0.219206
PCDH10	Ex10-M15	0.214231
TEKT4P2	Ex10-M15	0.213864
ENSG00000258386.1	Ex10-M15	0.208302
TPST2	Ex10-M15	0.206135
ENSG00000261386.2	Ex10-M15	0.197151
CLTB	Ex10-M15	0.195657
LRRC69	Ex10-M15	0.187873
LIMD1	Ex10-M15	0.186574
ZFP62	Ex10-M15	0.185475
SLC17A6-DT	Ex10-M15	0.182209
LTBP3	Ex10-M15	0.180283
ADAMTS2	Ex10-M15	0.176463
EARS2	Ex10-M15	0.174816
BLOC1S5-TXNDC5	Ex10-M15	0.166826
LINC00506	Ex10-M15	0.16632
NXN	Ex10-M15	0.160669
SKIL	Ex10-M15	0.157244
MCL1	Ex10-M15	0.153623
DNAH10	Ex10-M15	0.153371
ENSG00000287912.1	Ex10-M15	0.15024
CCNO-DT	Ex10-M15	0.150103
RLIM	Ex10-M15	0.147923
RAB23	Ex10-M15	0.146923
CAP1	Ex10-M15	0.145996
RNF152	Ex10-M15	0.137792
GAA	Ex10-M15	0.13667
DAP3P1	Ex10-M15	0.135238
AKAP6	Ex10-M16	0.784401
FAM13B	Ex10-M16	0.656679
WASF1	Ex10-M16	0.584966
RALGPS2	Ex10-M16	0.418899
GPR155	Ex10-M16	0.394552
SBNO1	Ex10-M16	0.391298
ARHGAP29	Ex10-M16	0.377748
ZNF44	Ex10-M16	0.367145
SAE1	Ex10-M16	0.354938
CALM1	Ex10-M16	0.341099
NGLY1	Ex10-M16	0.332029
UQCRC2	Ex10-M16	0.325588
ARF4	Ex10-M16	0.324795
ZNF235	Ex10-M16	0.321043
HMGCLL1	Ex10-M16	0.3174
PTDSS2	Ex10-M16	0.315984
BMS1P10	Ex10-M16	0.313994
SFSWAP	Ex10-M16	0.313153
SHANK1	Ex10-M16	0.308309
ENSG00000237633.4	Ex10-M16	0.303662
KPNB1-DT	Ex10-M16	0.301862
AATK	Ex10-M16	0.288145
ENSG00000286533.1	Ex10-M16	0.285684
ENSG00000286503.1	Ex10-M16	0.285013
CAB39L	Ex10-M16	0.284944
CEP104	Ex10-M16	0.284062
CNOT4	Ex10-M16	0.27943
CDR2	Ex10-M16	0.278914
WWP2	Ex10-M16	0.272997
NDUFA10	Ex10-M16	0.271244
STAT4	Ex10-M16	0.265391
CASTOR2	Ex10-M16	0.260179
ENOPH1	Ex10-M16	0.258049
ZC3H12B	Ex10-M16	0.257684
DNA2	Ex10-M16	0.25406
MCF2	Ex10-M16	0.252905
DMAC2L	Ex10-M16	0.252094
FAM104A	Ex10-M16	0.252013
ENSG00000288177.1	Ex10-M16	0.251791
GYS1	Ex10-M16	0.25047
SRGAP2B	Ex10-M16	0.248732
KCNIP3	Ex10-M16	0.248688
CIZ1	Ex10-M16	0.245927
ENTPD1-AS1	Ex10-M16	0.24463
MAP3K10	Ex10-M16	0.243565
ENSG00000283782.2	Ex10-M16	0.240576
AP1S2	Ex10-M16	0.239828
FAM98B	Ex10-M16	0.238877
LINC00407	Ex10-M16	0.237032
CLYBL	Ex10-M16	0.236975
PKNOX2	Ex10-M17	0.718423
APBA2	Ex10-M17	0.672895
APBB2	Ex10-M17	0.624409
PPP6R2	Ex10-M17	0.435922
AGO3	Ex10-M17	0.43017
IL1RAP	Ex10-M17	0.407769
RAPGEF1	Ex10-M17	0.402926
CEP57	Ex10-M17	0.399764
CCM2	Ex10-M17	0.388628
FAM174B	Ex10-M17	0.378806
MARCHF7	Ex10-M17	0.372309
AKT2	Ex10-M17	0.371746
PPARG	Ex10-M17	0.36956
PDIA6	Ex10-M17	0.362999
HM13	Ex10-M17	0.350337
YY1AP1	Ex10-M17	0.348938
RSU1	Ex10-M17	0.345878
PGM3	Ex10-M17	0.338523
TSTD2	Ex10-M17	0.331537
IREB2	Ex10-M17	0.32739
SDHAP3	Ex10-M17	0.32634
TCP11L1	Ex10-M17	0.325796
ZNF138	Ex10-M17	0.325462
NBDY	Ex10-M17	0.325117
SNX19	Ex10-M17	0.324894
ZNF106	Ex10-M17	0.324169
TRAPPC10	Ex10-M17	0.323504
ENSG00000286162.3	Ex10-M17	0.306992
TRAPPC6B	Ex10-M17	0.305457
POGLUT1	Ex10-M17	0.279565
LINC01137	Ex10-M17	0.272835
VAC14	Ex10-M17	0.272213
TPM4	Ex10-M17	0.270764
KATNA1	Ex10-M17	0.268509
GLUD1P2	Ex10-M17	0.266358
ZNF335	Ex10-M17	0.265774
GOT2	Ex10-M17	0.263443
WDR25	Ex10-M17	0.259175
WHRN	Ex10-M17	0.259136
ENSG00000230490.4	Ex10-M17	0.257221
PTK2B	Ex10-M17	0.255347
IPP	Ex10-M17	0.253631
NMT2	Ex10-M17	0.251936
RASGEF1A	Ex10-M17	0.250687
PBX4	Ex10-M17	0.250297
EMX1	Ex10-M17	0.249514
PNMA2	Ex10-M17	0.247656
NRN1	Ex10-M17	0.246707
MAP3K1	Ex10-M17	0.244377
COX5A	Ex10-M17	0.242747
LHPP	Ex10-M18	0.354165
TSTD3	Ex10-M18	0.352194
TFG	Ex10-M18	0.323965
AMY2B	Ex10-M18	0.31918
SDHAF3	Ex10-M18	0.309706
E2F6	Ex10-M18	0.274683
TGFBRAP1	Ex10-M18	0.273948
MFSD4B	Ex10-M18	0.267172
TAF3	Ex10-M18	0.260814
SDHB	Ex10-M18	0.259835
EXD2	Ex10-M18	0.251137
SRRM1	Ex10-M18	0.247882
DHDDS	Ex10-M18	0.237766
SLC4A1AP	Ex10-M18	0.235373
ENSG00000285639.1	Ex10-M18	0.224755
CEP89	Ex10-M18	0.224394
PPP2R5A	Ex10-M18	0.219668
ENSG00000286891.1	Ex10-M18	0.219105
RGPD1	Ex10-M18	0.21907
ABITRAM	Ex10-M18	0.216465
MTHFR	Ex10-M18	0.211944
OPN3	Ex10-M18	0.211741
MORC2	Ex10-M18	0.203926
PWP1	Ex10-M18	0.201593
PMS2P3	Ex10-M18	0.199837
ASRGL1	Ex10-M18	0.193489
SLC12A5	Ex10-M18	0.188187
ATP6V0D1-DT	Ex10-M18	0.187557
SNRNP200	Ex10-M18	0.182198
RNF123	Ex10-M18	0.182094
PIK3R4	Ex10-M18	0.181336
HNRNPUL1	Ex10-M18	0.181317
UGGT1	Ex10-M18	0.179678
SERPINB9	Ex10-M18	0.178035
DNAJC27	Ex10-M18	0.177106
KREMEN1	Ex10-M18	0.175016
CAVIN2-AS1	Ex10-M18	0.174842
SOD1	Ex10-M18	0.174329
DBF4	Ex10-M18	0.173509
ENSG00000284634.1	Ex10-M18	0.172399
ARGLU1	Ex10-M18	0.169834
KCNK15-AS1	Ex10-M18	0.169199
GGH	Ex10-M18	0.168331
ENSG00000251095.8	Ex10-M18	0.167627
PMPCB	Ex10-M18	0.160524
FBXO3	Ex10-M18	0.160451
TMEM139-AS1	Ex10-M18	0.158893
LINC00910	Ex10-M18	0.153725
KCNJ9	Ex10-M18	0.149222
MTCP1	Ex10-M18	0.148815
COG5	Ex10-M19	0.618223
ICE1	Ex10-M19	0.394544
FBXW11	Ex10-M19	0.38677
DUBR	Ex10-M19	0.336239
PNISR	Ex10-M19	0.327911
APIP	Ex10-M19	0.315601
NDRG4	Ex10-M19	0.310893
CADM3	Ex10-M19	0.302673
PRPF40A	Ex10-M19	0.301818
ZNF577	Ex10-M19	0.296963
WDR36	Ex10-M19	0.28462
UPF3B	Ex10-M19	0.276527
PPARD	Ex10-M19	0.268218
CCDC90B	Ex10-M19	0.255231
SLC25A42	Ex10-M19	0.254592
AP2A1	Ex10-M19	0.251075
FBXO30-DT	Ex10-M19	0.247567
FGF9	Ex10-M19	0.24051
VPS4B	Ex10-M19	0.239297
CATSPERE	Ex10-M19	0.229829
SCRN1	Ex10-M19	0.227915
EIF1AX	Ex10-M19	0.217193
NKIRAS1	Ex10-M19	0.208822
LTA4H	Ex10-M19	0.204556
CARS1	Ex10-M19	0.197971
NHLRC3	Ex10-M19	0.196184
LGMN	Ex10-M19	0.189034
TTC21A	Ex10-M19	0.187364
C15orf61	Ex10-M19	0.187079
PGD	Ex10-M19	0.182759
ZFYVE26	Ex10-M19	0.182447
WARS1	Ex10-M19	0.180617
DTYMK	Ex10-M19	0.180471
PCDH1	Ex10-M19	0.179389
BRD7	Ex10-M19	0.171347
MTRF1	Ex10-M19	0.169234
MEAF6	Ex10-M19	0.167945
PREX1	Ex10-M19	0.161041
HEXD	Ex10-M19	0.160856
ACSS3	Ex10-M19	0.158819
PELI1	Ex10-M19	0.156863
ZBTB11	Ex10-M19	0.156609
MKRN2	Ex10-M19	0.153955
SLC2A1-AS1	Ex10-M19	0.151798
MATK	Ex10-M19	0.148971
LINC00205	Ex10-M19	0.147364
ENSG00000274333.4	Ex10-M19	0.147351
TRIM54	Ex10-M19	0.145209
DDB2	Ex10-M19	0.143301
NUP93-DT	Ex10-M19	0.142208
CELF2	Ex10-M2	0.877741
HECW1	Ex10-M2	0.855718
ANK3	Ex10-M2	0.83833
R3HDM1	Ex10-M2	0.836298
CADPS	Ex10-M2	0.831427
SYNE1	Ex10-M2	0.764618
EXOC4	Ex10-M2	0.761002
CERS6	Ex10-M2	0.738844
C11orf80	Ex10-M2	0.721042
KMT2E	Ex10-M2	0.712992
DTNB	Ex10-M2	0.711252
ST8SIA1	Ex10-M2	0.688248
PKP4	Ex10-M2	0.682296
MOSMO	Ex10-M2	0.679029
ARL15	Ex10-M2	0.677619
WWOX	Ex10-M2	0.67543
GLG1	Ex10-M2	0.672586
PI4KA	Ex10-M2	0.662925
ATG7	Ex10-M2	0.662431
LINC01122	Ex10-M2	0.659651
SOS1	Ex10-M2	0.655592
PAK5	Ex10-M2	0.653954
BABAM2	Ex10-M2	0.651978
SND1	Ex10-M2	0.649164
LIMCH1	Ex10-M2	0.647712
FBXO11	Ex10-M2	0.634887
PCM1	Ex10-M2	0.634148
CACNB2	Ex10-M2	0.634079
BPTF	Ex10-M2	0.632741
HECTD4	Ex10-M2	0.630958
CNTN3	Ex10-M2	0.630445
KIF1B	Ex10-M2	0.628817
KLHL32	Ex10-M2	0.623153
PRICKLE2	Ex10-M2	0.616372
ERC1	Ex10-M2	0.610315
MARK1	Ex10-M2	0.608495
DOP1A	Ex10-M2	0.608136
SCMH1	Ex10-M2	0.597436
CRACDL	Ex10-M2	0.575066
OLA1	Ex10-M2	0.566824
NPAS2	Ex10-M2	0.563996
TPST1	Ex10-M2	0.558637
TAOK3	Ex10-M2	0.555914
MAP4K3-DT	Ex10-M2	0.552341
GOLM2	Ex10-M2	0.548137
MAN2A1	Ex10-M2	0.546823
NLGN4X	Ex10-M2	0.545492
CDHR3	Ex10-M2	0.533341
DPYSL2	Ex10-M2	0.529542
CAP2	Ex10-M2	0.520942
MAP2	Ex10-M3	0.829942
TNRC6C	Ex10-M3	0.74522
ARHGEF7	Ex10-M3	0.72137
TTLL7	Ex10-M3	0.702659
JAK1	Ex10-M3	0.618724
FBXL2	Ex10-M3	0.541372
BACH2	Ex10-M3	0.49944
UBE3C	Ex10-M3	0.496056
ANKRD33B	Ex10-M3	0.451652
LMBR1	Ex10-M3	0.446969
KIF9-AS1	Ex10-M3	0.426047
YPEL2	Ex10-M3	0.421473
XPR1	Ex10-M3	0.412029
MICU2	Ex10-M3	0.408503
CDC40	Ex10-M3	0.396391
SCAF4	Ex10-M3	0.383881
ENSG00000258017.3	Ex10-M3	0.382268
CACNG7	Ex10-M3	0.374344
ECT2L	Ex10-M3	0.369976
SKI	Ex10-M3	0.363142
CSNK1G3	Ex10-M3	0.361193
CPD	Ex10-M3	0.355514
ATP11B	Ex10-M3	0.354037
FBXL5	Ex10-M3	0.349259
LRRC37A4P	Ex10-M3	0.345647
BRAP	Ex10-M3	0.344159
PAK2	Ex10-M3	0.341739
ZNF708	Ex10-M3	0.324043
CSPP1	Ex10-M3	0.319333
TH2LCRR	Ex10-M3	0.318196
TRIM26	Ex10-M3	0.316998
CEP85	Ex10-M3	0.309777
RAP1GAP	Ex10-M3	0.309669
FAM163B	Ex10-M3	0.307225
EMB	Ex10-M3	0.305165
CTCF	Ex10-M3	0.304342
LINC02256	Ex10-M3	0.296424
DPCD	Ex10-M3	0.294459
ANKRD24	Ex10-M3	0.293905
MAP3K3	Ex10-M3	0.292479
ZNF439	Ex10-M3	0.289377
ENSG00000227388.3	Ex10-M3	0.286228
ENSG00000227252.2	Ex10-M3	0.285297
TDP1	Ex10-M3	0.280052
DDX50	Ex10-M3	0.27964
NBN	Ex10-M3	0.27735
FMNL3	Ex10-M3	0.277029
ENSG00000285679.2	Ex10-M3	0.27646
DNAJC10	Ex10-M3	0.272668
TXNDC15	Ex10-M3	0.272044
RALGAPA1	Ex10-M4	0.61906
ENSG00000242593.7	Ex10-M4	0.576437
SH3GL3	Ex10-M4	0.552503
NRDC	Ex10-M4	0.36104
SLC25A36	Ex10-M4	0.356362
ENSG00000285673.1	Ex10-M4	0.322016
NAE1	Ex10-M4	0.320383
MIR31HG	Ex10-M4	0.317645
CEP170	Ex10-M4	0.31355
FAM126B	Ex10-M4	0.312177
FANCC	Ex10-M4	0.310838
GPCPD1	Ex10-M4	0.30738
TXNDC16	Ex10-M4	0.303744
ENSG00000288632.1	Ex10-M4	0.303356
HOOK3	Ex10-M4	0.298911
MMADHC-DT	Ex10-M4	0.295323
TMEM245	Ex10-M4	0.292193
VPS51	Ex10-M4	0.284962
KLHDC1	Ex10-M4	0.284452
PJA2	Ex10-M4	0.279583
PAPOLG	Ex10-M4	0.27826
UBXN2B	Ex10-M4	0.269971
GOLT1B	Ex10-M4	0.264157
OGA	Ex10-M4	0.254813
C16orf87	Ex10-M4	0.251795
SACS	Ex10-M4	0.246675
UFL1	Ex10-M4	0.244673
TMEM267	Ex10-M4	0.244091
TFB2M	Ex10-M4	0.23595
ENSG00000272710.2	Ex10-M4	0.231471
STEAP2-AS1	Ex10-M4	0.231133
HEATR6	Ex10-M4	0.226444
MAIP1	Ex10-M4	0.224889
SRP72	Ex10-M4	0.224732
ENSG00000286854.1	Ex10-M4	0.224402
ZNF404	Ex10-M4	0.222121
ASPM	Ex10-M4	0.212734
AMN1	Ex10-M4	0.210944
ALDH9A1	Ex10-M4	0.20934
FAM81B	Ex10-M4	0.204918
CFAP69	Ex10-M4	0.204562
CDK7	Ex10-M4	0.204369
SEMA4F	Ex10-M4	0.20279
ZNF25	Ex10-M4	0.202708
MTHFD1	Ex10-M4	0.20182
ENSG00000285253.1	Ex10-M4	0.201483
SEC24C	Ex10-M4	0.19984
ENSG00000285542.1	Ex10-M4	0.195824
HBP1	Ex10-M4	0.1944
VPS35	Ex10-M4	0.192653
DLG2	Ex10-M5	0.879504
ANKS1B	Ex10-M5	0.87927
CLASP2	Ex10-M5	0.82034
LSAMP	Ex10-M5	0.789977
MBD5	Ex10-M5	0.774558
SNAP91	Ex10-M5	0.75855
OXR1	Ex10-M5	0.737232
FGF7P3	Ex10-M5	0.720468
PTPN4	Ex10-M5	0.719391
GRIA4	Ex10-M5	0.702103
GRIK2	Ex10-M5	0.673499
CHN1	Ex10-M5	0.671485
POU2F1	Ex10-M5	0.669265
GABRB1	Ex10-M5	0.652661
FHIT	Ex10-M5	0.637603
ENSG00000276128.2	Ex10-M5	0.634772
RPS6KA3	Ex10-M5	0.62881
PLCL2	Ex10-M5	0.621161
ITPR1	Ex10-M5	0.608745
TTC17	Ex10-M5	0.606655
ANO5	Ex10-M5	0.60581
SCAPER	Ex10-M5	0.604996
ARAP2	Ex10-M5	0.604204
RAB28	Ex10-M5	0.597738
SCLT1	Ex10-M5	0.538842
KIAA1328	Ex10-M5	0.510359
TENM3	Ex10-M5	0.509016
ENSG00000230021.10	Ex10-M5	0.501431
TMEM232	Ex10-M5	0.497816
TMEM108	Ex10-M5	0.486996
MIB1	Ex10-M5	0.466195
MBOAT2	Ex10-M5	0.450969
DDHD1	Ex10-M5	0.448403
NUBPL	Ex10-M5	0.441653
DENND4A	Ex10-M5	0.44014
ENSG00000250075.7	Ex10-M5	0.42976
PDE4DIP	Ex10-M5	0.429205
DPYD	Ex10-M5	0.428921
ZNF519	Ex10-M5	0.424994
PRANCR	Ex10-M5	0.423261
CDH7	Ex10-M5	0.42145
TBC1D22A	Ex10-M5	0.420145
HTR1E	Ex10-M5	0.418263
CLOCK	Ex10-M5	0.417702
FEZ1	Ex10-M5	0.416446
ATF6	Ex10-M5	0.412081
DOK6	Ex10-M5	0.409892
METTL25	Ex10-M5	0.406654
CAND1	Ex10-M5	0.403403
IPO9	Ex10-M5	0.401524
KALRN	Ex10-M6	0.874975
ERC2	Ex10-M6	0.806285
TRIO	Ex10-M6	0.792233
AKT3	Ex10-M6	0.7904
WDR7	Ex10-M6	0.710102
AMPH	Ex10-M6	0.692503
GPATCH8	Ex10-M6	0.679057
RORB	Ex10-M6	0.676802
CABP1	Ex10-M6	0.668592
ARHGEF12	Ex10-M6	0.656674
FAM135B	Ex10-M6	0.64454
NBAS	Ex10-M6	0.644303
MAP4K3	Ex10-M6	0.618347
N4BP2L2	Ex10-M6	0.613022
KCNT2	Ex10-M6	0.609679
STXBP1	Ex10-M6	0.595204
ATRX	Ex10-M6	0.59461
CHD6	Ex10-M6	0.586548
CAMSAP2	Ex10-M6	0.58205
PHIP	Ex10-M6	0.578605
WNK1	Ex10-M6	0.572678
KIAA0319	Ex10-M6	0.570344
SYBU	Ex10-M6	0.558207
CDK13	Ex10-M6	0.550783
MRTFA	Ex10-M6	0.546128
UBE4B	Ex10-M6	0.544174
AHCYL2	Ex10-M6	0.533506
PKD2	Ex10-M6	0.51463
MAP3K13	Ex10-M6	0.496987
NEK1	Ex10-M6	0.492261
PGBD5	Ex10-M6	0.372134
VPS53	Ex10-M6	0.355526
EPB41	Ex10-M6	0.354926
GDPD1	Ex10-M6	0.338057
KLHL7	Ex10-M6	0.335286
KLHL24	Ex10-M6	0.320023
AFF4	Ex10-M6	0.304885
NRF1	Ex10-M6	0.30309
VMP1	Ex10-M6	0.301291
UBAC2	Ex10-M6	0.301138
CAMK2B	Ex10-M6	0.300777
RALGAPB	Ex10-M6	0.29992
PCMTD1	Ex10-M6	0.29806
TMEM135	Ex10-M6	0.297476
TRAP1	Ex10-M6	0.296185
RC3H1	Ex10-M6	0.295152
USP7	Ex10-M6	0.292654
ZDHHC17	Ex10-M6	0.291114
FOXO3	Ex10-M6	0.287914
GGA2	Ex10-M6	0.285284
CDK14	Ex10-M7	0.879388
CSMD3	Ex10-M7	0.865984
FAF1	Ex10-M7	0.847934
LDB2	Ex10-M7	0.83998
FBXL17	Ex10-M7	0.837163
JMJD1C	Ex10-M7	0.834383
GABBR2	Ex10-M7	0.786725
COBL	Ex10-M7	0.766923
CACNA1D	Ex10-M7	0.755367
JAKMIP2	Ex10-M7	0.752791
POU6F2	Ex10-M7	0.750014
AOPEP	Ex10-M7	0.737304
TMEM178B	Ex10-M7	0.730472
ENSG00000283674.3	Ex10-M7	0.718929
FAM171A1	Ex10-M7	0.71641
KCND3	Ex10-M7	0.711407
ACACA	Ex10-M7	0.70269
ENSG00000249881.1	Ex10-M7	0.7003
EPHA5	Ex10-M7	0.698822
ICA1L	Ex10-M7	0.697836
SHANK2	Ex10-M7	0.66239
CYRIA	Ex10-M7	0.635274
CCDC30	Ex10-M7	0.495794
TUSC3	Ex10-M7	0.486406
GTF2IRD1	Ex10-M7	0.465076
ARHGAP35	Ex10-M7	0.450423
KCNJ6	Ex10-M7	0.442712
NUAK1	Ex10-M7	0.430199
SLC16A7	Ex10-M7	0.430038
CNIH3	Ex10-M7	0.41172
PIWIL4-AS1	Ex10-M7	0.400702
ZNF704	Ex10-M7	0.383212
TASP1	Ex10-M7	0.372055
ENSG00000231533.2	Ex10-M7	0.368138
GAS7	Ex10-M7	0.36036
TP53BP1	Ex10-M7	0.360279
GRIK3	Ex10-M7	0.358392
ILRUN	Ex10-M7	0.358046
LINGO1	Ex10-M7	0.356795
TTC8	Ex10-M7	0.353434
ZDHHC2	Ex10-M7	0.332711
ENSG00000286833.2	Ex10-M7	0.331951
ARHGEF10L	Ex10-M7	0.324118
IMMP1L	Ex10-M7	0.322721
GSE1	Ex10-M7	0.320629
LYRM4	Ex10-M7	0.319918
SLC16A10	Ex10-M7	0.318979
SLC22A23	Ex10-M7	0.315045
NEXMIF	Ex10-M7	0.312052
GFPT2	Ex10-M7	0.305808
DGKI	Ex10-M8	0.750963
RERE	Ex10-M8	0.727548
ARHGAP26	Ex10-M8	0.720908
STRBP	Ex10-M8	0.696466
NR3C1	Ex10-M8	0.638617
KIAA1109	Ex10-M8	0.597431
PCNX1	Ex10-M8	0.587315
MPRIP	Ex10-M8	0.341116
SCN1A-AS1	Ex10-M8	0.339963
TCF12	Ex10-M8	0.333247
SEPTIN7	Ex10-M8	0.305172
SMAD2	Ex10-M8	0.289625
DIP2A	Ex10-M8	0.281291
TRAK1	Ex10-M8	0.280696
YLPM1	Ex10-M8	0.271586
PLPPR4	Ex10-M8	0.266433
RNF114	Ex10-M8	0.263409
SPAST	Ex10-M8	0.26018
GRIN1	Ex10-M8	0.247854
KDM6A	Ex10-M8	0.227924
C1orf112	Ex10-M8	0.222585
UGP2	Ex10-M8	0.217277
PRPSAP1	Ex10-M8	0.215782
ESCO1	Ex10-M8	0.21309
ENSG00000283982.1	Ex10-M8	0.21279
ZSCAN16-AS1	Ex10-M8	0.210609
SPRYD7	Ex10-M8	0.209187
ATP5F1A	Ex10-M8	0.200115
LINC01709	Ex10-M8	0.198746
SEC31A	Ex10-M8	0.198605
PRXL2A	Ex10-M8	0.19266
OTUD4	Ex10-M8	0.192154
DNAH17	Ex10-M8	0.191093
ATP5F1C	Ex10-M8	0.186617
HOMER1	Ex10-M8	0.184601
SF3B1	Ex10-M8	0.180868
INPP5F	Ex10-M8	0.173997
GK	Ex10-M8	0.171273
NBPF3	Ex10-M8	0.168588
GABPA	Ex10-M8	0.164277
PRPSAP2	Ex10-M8	0.159851
BACE2	Ex10-M8	0.153903
SNX25	Ex10-M8	0.153854
ALDH18A1	Ex10-M8	0.141915
CCDC28A	Ex10-M8	0.135304
DPY19L4	Ex10-M8	0.124047
ISCA1	Ex10-M8	0.120037
ENSG00000285859.1	Ex10-M8	0.098615
LRIG1	Ex10-M8	0.0829894
ATG3	Ex10-M8	0.0732254
ADGRB3	Ex10-M9	0.917234
NRG3	Ex10-M9	0.885743
RALYL	Ex10-M9	0.846482
CNTN1	Ex10-M9	0.826642
SLC4A10	Ex10-M9	0.804631
KHDRBS2	Ex10-M9	0.803444
GPHN	Ex10-M9	0.799539
NR2F1-AS1	Ex10-M9	0.79325
MAST4	Ex10-M9	0.781242
GRIA2	Ex10-M9	0.772532
EIF4G3	Ex10-M9	0.768411
DYNC1I1	Ex10-M9	0.763942
MEF2C	Ex10-M9	0.759085
NTRK2	Ex10-M9	0.758299
RAPGEF5	Ex10-M9	0.757901
MLLT10	Ex10-M9	0.738151
SH3GL2	Ex10-M9	0.732963
TNKS	Ex10-M9	0.73173
FRY	Ex10-M9	0.727471
MYCBP2	Ex10-M9	0.715888
MBNL2	Ex10-M9	0.713089
PAM	Ex10-M9	0.710065
UBR5	Ex10-M9	0.707645
DENND1A	Ex10-M9	0.692802
RNF144A	Ex10-M9	0.688603
ASTN1	Ex10-M9	0.68295
STAU2	Ex10-M9	0.682379
ATP9B	Ex10-M9	0.681529
NLK	Ex10-M9	0.680124
WDR70	Ex10-M9	0.678349
ADAM22	Ex10-M9	0.676314
COP1	Ex10-M9	0.670606
MYO5A	Ex10-M9	0.670373
SPIRE1	Ex10-M9	0.66716
NALCN	Ex10-M9	0.666504
STAG1	Ex10-M9	0.664261
SENP6	Ex10-M9	0.661874
VWA8	Ex10-M9	0.657825
TTC7B	Ex10-M9	0.657285
RALGAPA2	Ex10-M9	0.655267
PAK1	Ex10-M9	0.64837
KCNJ3	Ex10-M9	0.647757
ANKIB1	Ex10-M9	0.645094
FAM172A	Ex10-M9	0.644935
ARID4B	Ex10-M9	0.642969
DCAF6	Ex10-M9	0.640275
PDS5A	Ex10-M9	0.637008
ATP8A1	Ex10-M9	0.636353
ATP2B1	Ex10-M9	0.635428
DENND5B	Ex10-M9	0.627922
ANKS1B	Ex11-M1	0.891489
DOCK3	Ex11-M1	0.851221
STXBP5L	Ex11-M1	0.833721
LRFN5	Ex11-M1	0.821582
SNHG14	Ex11-M1	0.820911
GPHN	Ex11-M1	0.819758
AGBL4	Ex11-M1	0.818509
IQCJ-SCHIP1	Ex11-M1	0.817982
FTX	Ex11-M1	0.798347
SNTG1	Ex11-M1	0.794216
MTUS2	Ex11-M1	0.783559
DPP10	Ex11-M1	0.782736
LINC00486-1	Ex11-M1	0.765695
CLASP2	Ex11-M1	0.759945
AKAP6	Ex11-M1	0.757593
MYRIP	Ex11-M1	0.738794
SYN2	Ex11-M1	0.718922
EXOC6B	Ex11-M1	0.714065
CACNA1B	Ex11-M1	0.713639
MAGI3	Ex11-M1	0.701598
SNAP91	Ex11-M1	0.687581
DANT2	Ex11-M1	0.682281
KCTD16	Ex11-M1	0.66002
DNAAF9	Ex11-M1	0.650911
CPNE4	Ex11-M1	0.643192
GUSBP1	Ex11-M1	0.638539
CDKAL1	Ex11-M1	0.634328
SPTBN4	Ex11-M1	0.629775
TMEM232	Ex11-M1	0.628117
ASB3	Ex11-M1	0.625047
CNTNAP5	Ex11-M1	0.622545
ENSG00000253553.8	Ex11-M1	0.619358
GRIN2B	Ex11-M1	0.615119
SCAPER	Ex11-M1	0.614336
HERC1	Ex11-M1	0.613904
EHBP1	Ex11-M1	0.609203
TTC17	Ex11-M1	0.599156
MICU1	Ex11-M1	0.59587
MYO9A	Ex11-M1	0.59013
MAN1A2	Ex11-M1	0.583451
HTR1F	Ex11-M1	0.581652
NEBL	Ex11-M1	0.581427
FUT9	Ex11-M1	0.57994
ZEB1	Ex11-M1	0.579471
CACNB2	Ex11-M1	0.575855
STXBP5	Ex11-M1	0.575401
OSBPL8	Ex11-M1	0.574012
C11orf49	Ex11-M1	0.5691
CSRNP3	Ex11-M1	0.568059
PTPRR	Ex11-M1	0.567115
MSRA	Ex11-M10	0.765326
FAM172A	Ex11-M10	0.678886
ZMAT4	Ex11-M10	0.677478
MAP1B	Ex11-M10	0.652924
DENND1A	Ex11-M10	0.629377
XRN1	Ex11-M10	0.477133
PPP1R13B	Ex11-M10	0.472438
PDE4DIP	Ex11-M10	0.432206
WIPF2	Ex11-M10	0.42547
RNF180	Ex11-M10	0.424751
TLN2	Ex11-M10	0.422219
LIN7A	Ex11-M10	0.419031
ARHGEF9	Ex11-M10	0.418233
RALGPS2	Ex11-M10	0.404814
FNIP2	Ex11-M10	0.403891
ASCC3	Ex11-M10	0.402964
RANBP17	Ex11-M10	0.39767
YAF2	Ex11-M10	0.391043
ZC3H14	Ex11-M10	0.382719
AP3B1	Ex11-M10	0.377265
MOSMO	Ex11-M10	0.369486
FAM117B	Ex11-M10	0.363567
RIC3	Ex11-M10	0.360135
ZDHHC20	Ex11-M10	0.357804
LUZP1	Ex11-M10	0.356317
TSGA10	Ex11-M10	0.35316
ANKRD33B	Ex11-M10	0.351159
ATL1	Ex11-M10	0.349652
CUL4A	Ex11-M10	0.34827
GABRA3	Ex11-M10	0.338717
TRRAP	Ex11-M10	0.337901
UNC13B	Ex11-M10	0.336817
PTBP3	Ex11-M10	0.334371
ANOS2P	Ex11-M10	0.333896
LYPLAL1	Ex11-M10	0.333022
G2E3	Ex11-M10	0.332464
MAGED1	Ex11-M10	0.33194
HP1BP3	Ex11-M10	0.331318
PMS1	Ex11-M10	0.329157
QDPR	Ex11-M10	0.329085
OLFM1	Ex11-M10	0.322498
RBMS1	Ex11-M10	0.314187
PHTF1	Ex11-M10	0.313175
SGPP1	Ex11-M10	0.31278
LCMT1	Ex11-M10	0.30645
EXOC1	Ex11-M10	0.303996
MOK	Ex11-M10	0.301231
BCAT1	Ex11-M10	0.301135
AQR	Ex11-M10	0.300549
ENSG00000286735.1	Ex11-M10	0.297491
SAMD12	Ex11-M11	0.772043
RALGAPA1	Ex11-M11	0.663291
ENSG00000225096.3	Ex11-M11	0.539212
BRWD1	Ex11-M11	0.52809
PRR16	Ex11-M11	0.494869
ICA1	Ex11-M11	0.49425
SH3RF3	Ex11-M11	0.493262
KIF5C	Ex11-M11	0.470937
TPST1	Ex11-M11	0.470051
ADAM10	Ex11-M11	0.467367
CEP350	Ex11-M11	0.446035
RAB11FIP3	Ex11-M11	0.443687
RIC8B	Ex11-M11	0.44148
CHD6	Ex11-M11	0.441038
TSHZ3-AS1	Ex11-M11	0.429965
ATP6V0A1	Ex11-M11	0.42501
XPO7	Ex11-M11	0.414535
TLK2	Ex11-M11	0.378182
NOL10	Ex11-M11	0.376927
RBBP6	Ex11-M11	0.369317
NFATC3	Ex11-M11	0.365501
FAM204A	Ex11-M11	0.365059
ITM2B	Ex11-M11	0.363716
BSN	Ex11-M11	0.357138
ZYG11B	Ex11-M11	0.356565
PLPPR4	Ex11-M11	0.351165
MBTPS1	Ex11-M11	0.346182
CLVS2	Ex11-M11	0.345678
MAP6	Ex11-M11	0.345206
R3HCC1L	Ex11-M11	0.343975
DYNC1LI1	Ex11-M11	0.335814
SENP1	Ex11-M11	0.33225
ENSG00000286619.1	Ex11-M11	0.331537
BTF3L4	Ex11-M11	0.324084
PCGF6	Ex11-M11	0.321312
SLC39A14	Ex11-M11	0.309602
ITGA11	Ex11-M11	0.302496
AGO2	Ex11-M11	0.294386
VPS26A	Ex11-M11	0.287092
IPO8	Ex11-M11	0.286679
ENSG00000286162.3	Ex11-M11	0.286387
ABHD17B	Ex11-M11	0.284071
KBTBD2	Ex11-M11	0.282632
MRAS	Ex11-M11	0.28161
CLINT1	Ex11-M11	0.278886
TFB1M	Ex11-M11	0.276616
LZTS3	Ex11-M11	0.274264
PAXBP1	Ex11-M11	0.269813
GPR161	Ex11-M11	0.266715
AK3	Ex11-M11	0.264076
SRGAP3	Ex11-M12	0.660472
RPS6KA3	Ex11-M12	0.488935
COMMD1	Ex11-M12	0.465298
VPS54	Ex11-M12	0.431071
ZSWIM5	Ex11-M12	0.414282
THEMIS	Ex11-M12	0.414151
PCGF5	Ex11-M12	0.391658
GPR155	Ex11-M12	0.387066
ELOVL6	Ex11-M12	0.383412
BCKDHB	Ex11-M12	0.366989
ANKS6	Ex11-M12	0.359354
VPS37A	Ex11-M12	0.347816
TRIP11	Ex11-M12	0.347022
ENSG00000247121.7	Ex11-M12	0.329585
SLC25A46	Ex11-M12	0.329576
HEATR5B	Ex11-M12	0.323306
MIS18BP1	Ex11-M12	0.3144
ORC5	Ex11-M12	0.309688
ABCA6	Ex11-M12	0.30331
SMG5	Ex11-M12	0.298216
MFSD14B	Ex11-M12	0.28562
VPS13B-DT	Ex11-M12	0.273415
MRPL48	Ex11-M12	0.267565
ARHGEF10L	Ex11-M12	0.261194
TPM1	Ex11-M12	0.259824
GSDMB	Ex11-M12	0.251475
GABPB2	Ex11-M12	0.251158
MAP3K14	Ex11-M12	0.245508
PIGK	Ex11-M12	0.244409
NFE2L2	Ex11-M12	0.242968
MGMT	Ex11-M12	0.237718
SUB1	Ex11-M12	0.225308
WBP4	Ex11-M12	0.225134
CASD1	Ex11-M12	0.221118
DDB1	Ex11-M12	0.218633
DPF1	Ex11-M12	0.205445
DAG1	Ex11-M12	0.205317
SLC27A4	Ex11-M12	0.202748
MCM9	Ex11-M12	0.199592
CAND2	Ex11-M12	0.196841
WSB2	Ex11-M12	0.190968
NR2F1	Ex11-M12	0.183431
ASRGL1	Ex11-M12	0.183055
METTL22	Ex11-M12	0.176045
ENSG00000188002.11	Ex11-M12	0.175499
PHF7	Ex11-M12	0.171866
ENSG00000287559.1	Ex11-M12	0.171675
RRM1	Ex11-M12	0.169746
ENSG00000243176.7	Ex11-M12	0.162041
SLC12A5	Ex11-M12	0.158284
ASTN2	Ex11-M13	0.65439
SCN2A	Ex11-M13	0.645158
JAK2	Ex11-M13	0.630381
ENSG00000258526.8	Ex11-M13	0.511495
ARIH1	Ex11-M13	0.454362
LSM14A	Ex11-M13	0.430358
TTC39C	Ex11-M13	0.419163
UVRAG	Ex11-M13	0.415932
POLA1	Ex11-M13	0.378188
ANKRD28	Ex11-M13	0.372735
RBM14-RBM4	Ex11-M13	0.332792
ARID4A	Ex11-M13	0.324901
SLC7A8	Ex11-M13	0.317829
PTPDC1	Ex11-M13	0.314624
ENSG00000288597.1	Ex11-M13	0.309996
TIPRL	Ex11-M13	0.300351
SPIN3	Ex11-M13	0.297547
SLC25A40	Ex11-M13	0.288919
NPFFR2	Ex11-M13	0.285363
GALNT2	Ex11-M13	0.283441
SCAF11	Ex11-M13	0.276847
TMEFF2	Ex11-M13	0.276563
ZNF831	Ex11-M13	0.272512
CORO1C	Ex11-M13	0.264272
TAFA5	Ex11-M13	0.262085
HOPX	Ex11-M13	0.248932
DAGLB	Ex11-M13	0.244309
CATSPERB	Ex11-M13	0.239951
GOLPH3L	Ex11-M13	0.230221
MLH1	Ex11-M13	0.227904
H2AZ2	Ex11-M13	0.227816
C1orf112	Ex11-M13	0.217622
COL24A1	Ex11-M13	0.216027
UHMK1	Ex11-M13	0.213735
RILPL1	Ex11-M13	0.209977
TMEM181	Ex11-M13	0.207885
RASGEF1A	Ex11-M13	0.206572
MIOS	Ex11-M13	0.205819
PATL1	Ex11-M13	0.198042
ENSG00000233420.2	Ex11-M13	0.197564
ST3GAL4	Ex11-M13	0.19746
ARG2	Ex11-M13	0.194024
PTS	Ex11-M13	0.191505
TRIM5	Ex11-M13	0.188707
CDC37L1	Ex11-M13	0.187709
ATIC	Ex11-M13	0.186165
ENSG00000225339.4	Ex11-M13	0.178694
CBWD4P	Ex11-M13	0.177383
NUDT9	Ex11-M13	0.175287
MED1	Ex11-M13	0.175196
FYN	Ex11-M14	0.490222
WDR17	Ex11-M14	0.470152
TRIM44	Ex11-M14	0.46724
MICU2	Ex11-M14	0.454234
MAP4K3-DT	Ex11-M14	0.449472
RETREG1	Ex11-M14	0.448958
PHC3	Ex11-M14	0.442979
TTC28-AS1	Ex11-M14	0.416084
EML5	Ex11-M14	0.403078
PREP	Ex11-M14	0.399492
GALNT1	Ex11-M14	0.398066
DYNC2LI1	Ex11-M14	0.39158
ACAP2	Ex11-M14	0.384381
HACL1	Ex11-M14	0.373193
SMC6	Ex11-M14	0.369216
DUBR	Ex11-M14	0.366364
AGFG1	Ex11-M14	0.365975
SPATA7	Ex11-M14	0.363466
BEND6	Ex11-M14	0.361144
MGST3	Ex11-M14	0.358784
GUCY1A1	Ex11-M14	0.357743
NMT1	Ex11-M14	0.349594
SNX30	Ex11-M14	0.347185
CACUL1	Ex11-M14	0.342118
MAST2	Ex11-M14	0.341566
SP3	Ex11-M14	0.34114
SETX	Ex11-M14	0.341096
TDP2	Ex11-M14	0.333326
MPC1	Ex11-M14	0.332315
IMMP1L	Ex11-M14	0.33063
CREBRF	Ex11-M14	0.320215
MSANTD2	Ex11-M14	0.319053
TAF15	Ex11-M14	0.316098
PLXNC1	Ex11-M14	0.308308
PARGP1	Ex11-M14	0.304374
KPNA5	Ex11-M14	0.303007
TRAPPC10	Ex11-M14	0.302373
HIBADH	Ex11-M14	0.298213
CLASRP	Ex11-M14	0.296303
NSUN2	Ex11-M14	0.288104
MTFMT	Ex11-M14	0.288066
FRMD6	Ex11-M14	0.261036
CATSPERE	Ex11-M14	0.258691
KCNT1	Ex11-M14	0.257998
MTMR10	Ex11-M14	0.25715
TMTC1	Ex11-M14	0.253469
ARL8B	Ex11-M14	0.251882
PPP1R7	Ex11-M14	0.250687
AGBL3	Ex11-M14	0.248237
UBE2V2	Ex11-M14	0.247583
BICD1	Ex11-M15	0.67823
MICAL2	Ex11-M15	0.631454
PAK5	Ex11-M15	0.626413
NOL4	Ex11-M15	0.517198
ABCA10	Ex11-M15	0.475748
LINC01725	Ex11-M15	0.455783
ZNF273	Ex11-M15	0.455208
RAD9A	Ex11-M15	0.438921
NEK10	Ex11-M15	0.433128
NUBPL	Ex11-M15	0.423812
UBE2D2	Ex11-M15	0.423163
SASH1	Ex11-M15	0.416883
MORF4L2	Ex11-M15	0.4165
RAB40C	Ex11-M15	0.398361
TMEM41B	Ex11-M15	0.391993
LIN52	Ex11-M15	0.391688
ADCY3	Ex11-M15	0.389998
TANGO6	Ex11-M15	0.378482
CRTC1	Ex11-M15	0.369836
NRGN	Ex11-M15	0.36805
BRWD3	Ex11-M15	0.363202
DENND6A	Ex11-M15	0.346384
MTHFD1L	Ex11-M15	0.339201
NPRL3	Ex11-M15	0.338395
DHX30	Ex11-M15	0.33766
FER1L6-AS2	Ex11-M15	0.336533
GDI2	Ex11-M15	0.336021
GON4L	Ex11-M15	0.334989
ZFP30	Ex11-M15	0.325112
ENSG00000260658.7	Ex11-M15	0.322525
MINDY2	Ex11-M15	0.320099
DGLUCY	Ex11-M15	0.318581
SH2B1	Ex11-M15	0.310542
MFSD6	Ex11-M15	0.305175
TRIP4	Ex11-M15	0.304981
ENSG00000256591.5	Ex11-M15	0.304835
LRRC4B	Ex11-M15	0.299387
DHX32	Ex11-M15	0.295618
ZNF429	Ex11-M15	0.295501
CTTNBP2NL	Ex11-M15	0.294178
TXNDC11	Ex11-M15	0.292467
TRAF6	Ex11-M15	0.291401
FAM178B	Ex11-M15	0.288441
SELENOI	Ex11-M15	0.286235
SPEF2	Ex11-M15	0.277016
FDX1	Ex11-M15	0.275513
EIF3K	Ex11-M15	0.273205
MAU2	Ex11-M15	0.272215
ZNF814	Ex11-M15	0.271667
PSMD4	Ex11-M15	0.269775
DLGAP1	Ex11-M16	0.883988
UNC79	Ex11-M16	0.7998
ENSG00000239498.1	Ex11-M16	0.735749
OTUD7A	Ex11-M16	0.727776
PPFIA2	Ex11-M16	0.721466
PRKACB	Ex11-M16	0.655242
WDPCP	Ex11-M16	0.648512
FRG1HP	Ex11-M16	0.633925
RASA2	Ex11-M16	0.603541
HS3ST2	Ex11-M16	0.558067
KIAA1958	Ex11-M16	0.550419
ENSG00000248994.2	Ex11-M16	0.547977
SLC2A13	Ex11-M16	0.518743
ZFYVE9	Ex11-M16	0.503562
PDE3B	Ex11-M16	0.477171
CTIF	Ex11-M16	0.471188
ZNF385D	Ex11-M16	0.467738
PLPP1	Ex11-M16	0.44358
PTPRO	Ex11-M16	0.442323
CACNG3	Ex11-M16	0.436667
MYO1D	Ex11-M16	0.432207
CAP2	Ex11-M16	0.422813
LINC01410	Ex11-M16	0.420422
ENSG00000287042.2	Ex11-M16	0.402118
RNF19A	Ex11-M16	0.394691
RASGRF1	Ex11-M16	0.380913
PTCHD4	Ex11-M16	0.377528
PDSS2	Ex11-M16	0.374022
ABLIM1	Ex11-M16	0.369456
SLC13A3	Ex11-M16	0.363068
MCHR2	Ex11-M16	0.362935
RNF38	Ex11-M16	0.353983
DNAH7	Ex11-M16	0.347697
EMSY	Ex11-M16	0.347228
KLF3-AS1	Ex11-M16	0.342983
LY86-AS1	Ex11-M16	0.339661
PNPLA7	Ex11-M16	0.337038
TDO2	Ex11-M16	0.320463
C7orf50	Ex11-M16	0.319162
ENSG00000259628.1	Ex11-M16	0.312025
PRPF40B	Ex11-M16	0.310734
ENSG00000275674.1	Ex11-M16	0.310433
PLAA	Ex11-M16	0.307755
HK1	Ex11-M16	0.301506
ENSG00000245768.7	Ex11-M16	0.29342
FBXO25	Ex11-M16	0.291751
LINC00299	Ex11-M16	0.289455
NTM	Ex11-M16	0.286886
CRACD	Ex11-M16	0.286556
FARP2	Ex11-M16	0.284678
NALCN	Ex11-M17	0.676972
STOX2	Ex11-M17	0.548384
APBA2	Ex11-M17	0.522646
SLC4A8	Ex11-M17	0.452804
PLXNA2	Ex11-M17	0.452185
ARHGEF11	Ex11-M17	0.448326
COLGALT2	Ex11-M17	0.419877
SMARCAL1	Ex11-M17	0.373756
MAPK8IP3	Ex11-M17	0.351753
IARS1	Ex11-M17	0.338212
GGT7	Ex11-M17	0.329772
SELENOO	Ex11-M17	0.324238
ZNRF2	Ex11-M17	0.322709
SNX27	Ex11-M17	0.319357
SCP2	Ex11-M17	0.318677
LINC02250	Ex11-M17	0.308746
SDAD1	Ex11-M17	0.307962
INTU	Ex11-M17	0.304574
RAB27B	Ex11-M17	0.302283
CPEB1	Ex11-M17	0.297853
HULC	Ex11-M17	0.293315
NFKBIZ	Ex11-M17	0.292906
MRNIP	Ex11-M17	0.289094
PRH1	Ex11-M17	0.28802
ESF1	Ex11-M17	0.285217
LDLRAD4	Ex11-M17	0.279132
UBAP2L	Ex11-M17	0.274443
GNPDA2	Ex11-M17	0.27081
C1GALT1	Ex11-M17	0.266766
KLC4	Ex11-M17	0.266013
SCML2	Ex11-M17	0.265878
HS1BP3	Ex11-M17	0.260583
SCAP	Ex11-M17	0.258821
RNFT2	Ex11-M17	0.251519
TEF	Ex11-M17	0.246453
PHF2	Ex11-M17	0.241428
ENSG00000251488.1	Ex11-M17	0.24132
NEURL1	Ex11-M17	0.237067
SKA2	Ex11-M17	0.236212
LRRC23	Ex11-M17	0.232298
TMEM230	Ex11-M17	0.232243
RSU1	Ex11-M17	0.228789
ENSG00000271793.2	Ex11-M17	0.228076
VPS51	Ex11-M17	0.226832
TET1	Ex11-M17	0.221432
CYP3A4	Ex11-M17	0.216838
MECR	Ex11-M17	0.211678
NRG4	Ex11-M17	0.207745
PDZD9	Ex11-M17	0.207328
AMOT	Ex11-M17	0.20166
EVI5	Ex11-M18	0.487956
EPB41L5	Ex11-M18	0.473872
PPIG	Ex11-M18	0.436498
P4HA1	Ex11-M18	0.42664
TBC1D8	Ex11-M18	0.417113
CYFIP1	Ex11-M18	0.406642
CC2D2A	Ex11-M18	0.404731
SEC24D	Ex11-M18	0.38015
ICE1	Ex11-M18	0.367221
PLPPR5	Ex11-M18	0.366084
FBXO32	Ex11-M18	0.36506
GPATCH2L	Ex11-M18	0.363335
GPR135	Ex11-M18	0.342916
HAGH	Ex11-M18	0.332651
TBCE	Ex11-M18	0.32797
RASA3	Ex11-M18	0.323022
CPLX2	Ex11-M18	0.308893
LRCH2	Ex11-M18	0.304251
ZNF720	Ex11-M18	0.293747
TUBGCP5	Ex11-M18	0.290505
ADAMTS2	Ex11-M18	0.282816
GNB4	Ex11-M18	0.277576
DCBLD2	Ex11-M18	0.277054
C1orf52	Ex11-M18	0.276655
POLR1D	Ex11-M18	0.267941
PGM3	Ex11-M18	0.266688
INTS7	Ex11-M18	0.258441
HSPA9	Ex11-M18	0.249239
NUP210L	Ex11-M18	0.236739
FAM242F	Ex11-M18	0.235867
CLDND1	Ex11-M18	0.235195
IFT46	Ex11-M18	0.234238
ZCCHC10	Ex11-M18	0.227645
SH3RF1	Ex11-M18	0.227502
PSTK	Ex11-M18	0.225296
LINC01376	Ex11-M18	0.219175
BIN3	Ex11-M18	0.211832
ITIH2	Ex11-M18	0.210499
PAPPA	Ex11-M18	0.207524
ENSG00000258465.8	Ex11-M18	0.199172
HNRNPF	Ex11-M18	0.188335
PSMD13	Ex11-M18	0.185591
ACO1	Ex11-M18	0.183334
VASH1-DT	Ex11-M18	0.181987
TMED5	Ex11-M18	0.180777
EZH2	Ex11-M18	0.178818
ETFBKMT	Ex11-M18	0.177487
CLIC5	Ex11-M18	0.169345
GOT1	Ex11-M18	0.168554
ENSG00000283162.2	Ex11-M18	0.159859
NEDD4L	Ex11-M19	0.652503
NCOA1	Ex11-M19	0.648569
HECTD4	Ex11-M19	0.630028
KCNT2	Ex11-M19	0.618157
FRG1-DT	Ex11-M19	0.57586
MARK1	Ex11-M19	0.50244
FXR1	Ex11-M19	0.461481
MAP3K13	Ex11-M19	0.450822
BRINP2	Ex11-M19	0.412695
ATP11A	Ex11-M19	0.400734
KIAA1328	Ex11-M19	0.400387
ZNRF3	Ex11-M19	0.389808
DNMT3A	Ex11-M19	0.363763
ZCCHC14	Ex11-M19	0.36245
ZNF106	Ex11-M19	0.351234
ENSG00000228509.7	Ex11-M19	0.350397
SFI1	Ex11-M19	0.349534
NCBP1	Ex11-M19	0.347473
UPF3A	Ex11-M19	0.345653
PPARD	Ex11-M19	0.331481
EFCAB2	Ex11-M19	0.330246
PVT1	Ex11-M19	0.319855
ZNF277	Ex11-M19	0.316567
ERGIC1	Ex11-M19	0.315766
PTGES3	Ex11-M19	0.307399
MFSD4A	Ex11-M19	0.303198
ENSG00000286664.1	Ex11-M19	0.302189
CDC14B	Ex11-M19	0.301612
REEP5	Ex11-M19	0.291996
RAB3C	Ex11-M19	0.290669
TAMM41	Ex11-M19	0.288457
LEPR	Ex11-M19	0.280227
VRK1	Ex11-M19	0.277577
FAM135B	Ex11-M19	0.270081
SDCBP	Ex11-M19	0.268
ENSG00000283913.1	Ex11-M19	0.264713
CEP152	Ex11-M19	0.264215
SERINC1	Ex11-M19	0.26182
ZNF573	Ex11-M19	0.252733
SMIM8	Ex11-M19	0.249517
IWS1	Ex11-M19	0.241937
ACOT9	Ex11-M19	0.240517
BCL9	Ex11-M19	0.237081
AKIRIN2	Ex11-M19	0.236637
CCDC25	Ex11-M19	0.234872
TUBD1	Ex11-M19	0.234335
FAM118B	Ex11-M19	0.232651
TPRKB	Ex11-M19	0.225049
ANKRD13A	Ex11-M19	0.22477
CCDC148	Ex11-M19	0.224439
KCNIP4	Ex11-M2	0.949986
ADGRB3	Ex11-M2	0.929673
RBFOX1	Ex11-M2	0.926854
NRXN1	Ex11-M2	0.923172
PTPRD	Ex11-M2	0.922146
CTNNA2	Ex11-M2	0.918178
PDE4D	Ex11-M2	0.917879
CADM2	Ex11-M2	0.917029
LSAMP	Ex11-M2	0.913761
OPCML	Ex11-M2	0.911588
FGF14	Ex11-M2	0.910214
KCNQ5	Ex11-M2	0.910047
NALF1	Ex11-M2	0.905113
RYR2	Ex11-M2	0.902569
NEGR1	Ex11-M2	0.901862
NRG3	Ex11-M2	0.896704
KALRN	Ex11-M2	0.881996
PCDH9	Ex11-M2	0.881816
PLCB1	Ex11-M2	0.87717
NELL2	Ex11-M2	0.872717
ANK2	Ex11-M2	0.866085
PPP3CA	Ex11-M2	0.854179
NRXN3	Ex11-M2	0.852508
TAFA2	Ex11-M2	0.851978
CELF2	Ex11-M2	0.851413
KHDRBS3	Ex11-M2	0.846166
CTNND2	Ex11-M2	0.843816
RAPGEF4	Ex11-M2	0.843323
KCNQ3	Ex11-M2	0.84091
AUTS2	Ex11-M2	0.839757
FMNL2	Ex11-M2	0.839488
CACNA2D3	Ex11-M2	0.838703
DGKI	Ex11-M2	0.838141
DCLK1	Ex11-M2	0.83686
UNC5D	Ex11-M2	0.83257
FRMD4A	Ex11-M2	0.831311
MMP16	Ex11-M2	0.831307
PCDH7	Ex11-M2	0.830944
PLEKHA5	Ex11-M2	0.830507
NBEA	Ex11-M2	0.82992
ENSG00000239268.4	Ex11-M2	0.828587
TOX	Ex11-M2	0.827154
ARPP21	Ex11-M2	0.825444
AKT3	Ex11-M2	0.823654
OXR1	Ex11-M2	0.823253
ADGRL3	Ex11-M2	0.820767
TENM4	Ex11-M2	0.82008
EFNA5	Ex11-M2	0.819253
TCF4	Ex11-M2	0.816791
SOX5	Ex11-M2	0.81657
DLGAP2	Ex11-M20	0.863031
PCNX2	Ex11-M20	0.679918
DTNB	Ex11-M20	0.615897
NF1	Ex11-M20	0.604811
APBA1	Ex11-M20	0.544326
ARFGEF3	Ex11-M20	0.502131
CRYM	Ex11-M20	0.497443
ESYT2	Ex11-M20	0.468709
PTPRJ	Ex11-M20	0.458324
BACH2	Ex11-M20	0.396252
HDAC2-AS2	Ex11-M20	0.389327
PIGN	Ex11-M20	0.387816
AGAP3	Ex11-M20	0.380469
NIM1K	Ex11-M20	0.377292
MSH4	Ex11-M20	0.374491
ENSG00000286406.1	Ex11-M20	0.371455
PGAP1	Ex11-M20	0.354662
ZNF594-DT	Ex11-M20	0.337038
RALA	Ex11-M20	0.312739
EIF2AK2	Ex11-M20	0.310006
FAM163B	Ex11-M20	0.30555
ENSG00000286033.1	Ex11-M20	0.30061
CRMP1	Ex11-M20	0.296417
RYBP	Ex11-M20	0.289896
ACER2	Ex11-M20	0.278098
TPCN1	Ex11-M20	0.277013
CMYA5	Ex11-M20	0.269699
BID	Ex11-M20	0.265656
PTPN3	Ex11-M20	0.263236
ELK3	Ex11-M20	0.261611
APOOL	Ex11-M20	0.261498
ENSG00000260261.2	Ex11-M20	0.255443
HMCES	Ex11-M20	0.251892
NLRC4	Ex11-M20	0.251384
QRICH2	Ex11-M20	0.25049
ERICH1	Ex11-M20	0.247216
IPO5	Ex11-M20	0.242997
ADAM12	Ex11-M20	0.241939
ALKBH1	Ex11-M20	0.239455
LRSAM1	Ex11-M20	0.23796
TDRP	Ex11-M20	0.234667
REC114	Ex11-M20	0.233467
QSOX1	Ex11-M20	0.23263
BCAT2	Ex11-M20	0.228745
PSMC1	Ex11-M20	0.227418
MOV10L1	Ex11-M20	0.22247
LINC01588	Ex11-M20	0.216123
CHP1	Ex11-M20	0.209357
MEF2D	Ex11-M20	0.203951
LINC02803	Ex11-M20	0.199965
SPECC1	Ex11-M21	0.61781
CCSER2	Ex11-M21	0.471983
FBXO11	Ex11-M21	0.469644
PHF21A	Ex11-M21	0.458272
ADD1	Ex11-M21	0.454191
RNGTT	Ex11-M21	0.453754
APC	Ex11-M21	0.448669
FAR2	Ex11-M21	0.435473
PSMD14	Ex11-M21	0.421071
CAB39L	Ex11-M21	0.388542
NBEAL1	Ex11-M21	0.380486
GLMN	Ex11-M21	0.379519
CABIN1	Ex11-M21	0.378023
TRPC5	Ex11-M21	0.368381
CUL3	Ex11-M21	0.352639
AFG1L	Ex11-M21	0.352566
SUCLA2	Ex11-M21	0.351777
MLIP	Ex11-M21	0.341849
FBXO36	Ex11-M21	0.337162
GNAI1	Ex11-M21	0.333035
METTL25	Ex11-M21	0.332393
ALG13	Ex11-M21	0.331207
SOCS7	Ex11-M21	0.330671
CNOT10	Ex11-M21	0.33021
CSNK1A1	Ex11-M21	0.324696
MAP3K21	Ex11-M21	0.320202
SPOP	Ex11-M21	0.309655
SFXN1	Ex11-M21	0.307691
NDUFAF2	Ex11-M21	0.302947
FBXO16	Ex11-M21	0.299899
EPHX4	Ex11-M21	0.29854
ENSG00000272800.3	Ex11-M21	0.288814
CA3	Ex11-M21	0.281005
YWHAG	Ex11-M21	0.277998
DPY30	Ex11-M21	0.26906
L3MBTL3	Ex11-M21	0.260983
DNAJC3	Ex11-M21	0.260761
DCTN4	Ex11-M21	0.258415
DDAH1	Ex11-M21	0.256554
ENSG00000287912.1	Ex11-M21	0.251454
NCOA6	Ex11-M21	0.248702
SRPRB	Ex11-M21	0.24255
MALSU1	Ex11-M21	0.23465
TMEM248	Ex11-M21	0.229364
EFL1	Ex11-M21	0.227007
ENSG00000240057.7	Ex11-M21	0.223436
PAFAH1B2	Ex11-M21	0.219067
CEP78	Ex11-M21	0.216338
GNPTG	Ex11-M21	0.211798
SLC25A28	Ex11-M21	0.211739
RABGAP1L	Ex11-M3	0.748492
SPARCL1	Ex11-M3	0.648598
ANKIB1	Ex11-M3	0.58405
USP47	Ex11-M3	0.463934
PRSS51	Ex11-M3	0.457713
ENSG00000249335.3	Ex11-M3	0.42291
DYNC2I1	Ex11-M3	0.41622
UPP2	Ex11-M3	0.406241
PDE4DIPP2	Ex11-M3	0.397236
ARMC2	Ex11-M3	0.396237
ENSG00000230021.10	Ex11-M3	0.396153
MAP4K5	Ex11-M3	0.382966
LRRK1	Ex11-M3	0.369543
TOMM70	Ex11-M3	0.345157
ENSG00000287100.2	Ex11-M3	0.344079
ASXL2	Ex11-M3	0.340804
MYO9B	Ex11-M3	0.332825
MRPS5	Ex11-M3	0.323901
LUC7L3	Ex11-M3	0.319326
BBS7	Ex11-M3	0.317052
ENSG00000262879.6	Ex11-M3	0.310189
HERC2P9	Ex11-M3	0.305838
TMTC2	Ex11-M3	0.297
RAB18	Ex11-M3	0.294198
MAMDC2	Ex11-M3	0.290403
DNAH14	Ex11-M3	0.284189
NIFK-AS1	Ex11-M3	0.277361
TPTE2P1	Ex11-M3	0.270402
ZNF81	Ex11-M3	0.26926
PPM1G	Ex11-M3	0.234559
WIPF3	Ex11-M3	0.232987
ENSG00000287694.1	Ex11-M3	0.231357
EFCAB5	Ex11-M3	0.230987
SAE1	Ex11-M3	0.229939
IAH1	Ex11-M3	0.226847
SRSF12	Ex11-M3	0.218695
LARS1	Ex11-M3	0.213195
CCNG2	Ex11-M3	0.210764
ZNF169	Ex11-M3	0.209689
LRRC58	Ex11-M3	0.208983
SIDT1	Ex11-M3	0.2083
ASTE1	Ex11-M3	0.205325
PSMD5	Ex11-M3	0.202492
MUC4	Ex11-M3	0.201208
ENSG00000279762.3	Ex11-M3	0.198863
LAMA2	Ex11-M3	0.198496
BCO1	Ex11-M3	0.196583
HOOK2	Ex11-M3	0.196494
ENSG00000231113.2	Ex11-M3	0.191979
ENSG00000287691.1	Ex11-M3	0.185981
CHN1	Ex11-M4	0.626312
MAPK8	Ex11-M4	0.614177
BBS9	Ex11-M4	0.600742
NECAB1	Ex11-M4	0.594533
ARID4B	Ex11-M4	0.54007
RTN4	Ex11-M4	0.488426
SERPINI1	Ex11-M4	0.45395
PKN2-AS1	Ex11-M4	0.453699
RNF115	Ex11-M4	0.415625
CTNNA1	Ex11-M4	0.41245
NDST3	Ex11-M4	0.381411
HMGCLL1	Ex11-M4	0.368629
SEPTIN7P13	Ex11-M4	0.322358
POLR3B	Ex11-M4	0.307124
DNHD1	Ex11-M4	0.301235
SLC4A7	Ex11-M4	0.300928
PAICS	Ex11-M4	0.295854
RUBCN	Ex11-M4	0.292738
LINC01202	Ex11-M4	0.282159
PALS2	Ex11-M4	0.27669
SAMD4A	Ex11-M4	0.275658
PDCD6IPP2	Ex11-M4	0.274457
PXDNL	Ex11-M4	0.271874
TRAM2	Ex11-M4	0.271076
DNAH9	Ex11-M4	0.269169
ATP13A3	Ex11-M4	0.267108
PSD	Ex11-M4	0.26489
TSTD2	Ex11-M4	0.263627
TMEM87A	Ex11-M4	0.260196
GATB	Ex11-M4	0.259429
ABCD3	Ex11-M4	0.257711
ST8SIA3	Ex11-M4	0.256365
ZNF155	Ex11-M4	0.253604
SHTN1	Ex11-M4	0.244738
FAM104A	Ex11-M4	0.24311
ENSG00000259995.1	Ex11-M4	0.237706
ENSG00000274461.2	Ex11-M4	0.237395
SYNM-AS1	Ex11-M4	0.233435
RAB14	Ex11-M4	0.229615
GUSBP2	Ex11-M4	0.229551
DNAAF5	Ex11-M4	0.226479
CFAP52	Ex11-M4	0.225996
MESD	Ex11-M4	0.225173
ENSG00000286134.2	Ex11-M4	0.222849
ENSG00000233290.3	Ex11-M4	0.221844
SEMA4F	Ex11-M4	0.22118
RASGRF2	Ex11-M4	0.220741
EAF2	Ex11-M4	0.219353
TXNRD3	Ex11-M4	0.218226
SFTPD	Ex11-M4	0.217422
DSCAM	Ex11-M5	0.856716
R3HDM1	Ex11-M5	0.830469
UBE2E2	Ex11-M5	0.800068
GABRB3	Ex11-M5	0.773162
PCSK2	Ex11-M5	0.718164
SYN3	Ex11-M5	0.712386
PPP2R2C	Ex11-M5	0.701121
DYM	Ex11-M5	0.659306
SNCA	Ex11-M5	0.635573
PPM1E	Ex11-M5	0.629636
ATG7	Ex11-M5	0.601684
FAM189A1	Ex11-M5	0.594494
TMEM161B-DT	Ex11-M5	0.584319
STX8	Ex11-M5	0.507203
ME1	Ex11-M5	0.498355
CPEB4	Ex11-M5	0.497825
MAPRE2	Ex11-M5	0.477269
UBA6-DT	Ex11-M5	0.456984
HTT	Ex11-M5	0.451717
PLEKHA6	Ex11-M5	0.443254
IQSEC3	Ex11-M5	0.435417
HMGB1	Ex11-M5	0.433045
TSHZ3	Ex11-M5	0.431934
ATP1B3	Ex11-M5	0.422038
BMPR1A	Ex11-M5	0.41802
CCDC7	Ex11-M5	0.416108
KCTD8	Ex11-M5	0.410503
ENSG00000285940.3	Ex11-M5	0.409327
LYRM4	Ex11-M5	0.405835
ENSG00000249776.5	Ex11-M5	0.403969
TMEM178A	Ex11-M5	0.400994
GALNT18	Ex11-M5	0.396649
LINC01435	Ex11-M5	0.396599
ACER3	Ex11-M5	0.386115
ENSG00000236283.5	Ex11-M5	0.381553
KCNK1	Ex11-M5	0.374876
PPP2R2D	Ex11-M5	0.37441
NOP58	Ex11-M5	0.372504
PTPRS	Ex11-M5	0.371772
HIBCH	Ex11-M5	0.370521
DCAF5	Ex11-M5	0.369663
USH2A	Ex11-M5	0.368776
ENSG00000284879.1	Ex11-M5	0.363295
SEZ6L	Ex11-M5	0.361557
DDHD1	Ex11-M5	0.359661
NAA50	Ex11-M5	0.359345
STAT4	Ex11-M5	0.357949
LRRC40	Ex11-M5	0.352424
GRB10	Ex11-M5	0.350487
TSTD3	Ex11-M5	0.349641
SYT1	Ex11-M6	0.877196
SYNE1	Ex11-M6	0.752741
NKAIN2	Ex11-M6	0.749435
PPP1R12B	Ex11-M6	0.675685
AHI1	Ex11-M6	0.656842
FGF7P3	Ex11-M6	0.650476
TRPC1	Ex11-M6	0.507788
PRKDC	Ex11-M6	0.479132
RSF1	Ex11-M6	0.468357
LRRC28	Ex11-M6	0.468256
SEPTIN7	Ex11-M6	0.466287
NDFIP1	Ex11-M6	0.462043
RAB28	Ex11-M6	0.459331
FUT8	Ex11-M6	0.454652
CORO2B	Ex11-M6	0.411562
PRKAR1B	Ex11-M6	0.386315
HGSNAT	Ex11-M6	0.380207
TCF25	Ex11-M6	0.376052
RC3H2	Ex11-M6	0.374068
DAP3	Ex11-M6	0.372765
ENSG00000286685.2	Ex11-M6	0.367552
MTOR	Ex11-M6	0.355389
THOC2	Ex11-M6	0.351231
GRK4	Ex11-M6	0.350899
HIVEP1	Ex11-M6	0.349867
GALK2	Ex11-M6	0.348106
ATP11B	Ex11-M6	0.340088
CCDC144NL	Ex11-M6	0.338946
CLSTN3	Ex11-M6	0.331179
ENSG00000251600.8	Ex11-M6	0.3287
ENSG00000250237.2	Ex11-M6	0.326632
THOC1	Ex11-M6	0.302647
FKBP3	Ex11-M6	0.294614
C11orf58	Ex11-M6	0.294033
TMED8	Ex11-M6	0.291779
MCPH1-AS1	Ex11-M6	0.287861
VSTM2B-DT	Ex11-M6	0.285873
TBC1D2B	Ex11-M6	0.277539
MKNK1	Ex11-M6	0.274061
SGTB	Ex11-M6	0.260257
WDR48	Ex11-M6	0.260257
NBPF11	Ex11-M6	0.258403
MARCHF5	Ex11-M6	0.257323
CEMIP2	Ex11-M6	0.251092
ZFP14	Ex11-M6	0.238222
ENSG00000268533.1	Ex11-M6	0.235573
WDR89	Ex11-M6	0.234221
DNASE1	Ex11-M6	0.230921
ENSG00000286402.1	Ex11-M6	0.227162
SREK1IP1	Ex11-M6	0.221079
PPP2R2B	Ex11-M7	0.856979
PRICKLE1	Ex11-M7	0.656526
FAM168A	Ex11-M7	0.518307
CREBBP	Ex11-M7	0.442219
PKD2	Ex11-M7	0.42366
ABHD18	Ex11-M7	0.418297
SHISA9	Ex11-M7	0.416989
NUCKS1	Ex11-M7	0.411334
KCNB1	Ex11-M7	0.402191
ACTR3B	Ex11-M7	0.392745
DIDO1	Ex11-M7	0.392373
KIAA1549	Ex11-M7	0.38064
LARP1	Ex11-M7	0.377905
ABAT	Ex11-M7	0.377204
PSME4	Ex11-M7	0.373512
MAMLD1	Ex11-M7	0.359612
PPP4R3A	Ex11-M7	0.348936
DYNC1H1	Ex11-M7	0.337417
ENPP7P6	Ex11-M7	0.335109
TAF2	Ex11-M7	0.329524
SPRED1	Ex11-M7	0.324659
SMAD2	Ex11-M7	0.318267
WASF2	Ex11-M7	0.311346
DARS1	Ex11-M7	0.308834
TRAF3IP1	Ex11-M7	0.304683
NDUFAF5	Ex11-M7	0.299126
ABCB9	Ex11-M7	0.296964
GOSR1	Ex11-M7	0.295995
MARCHF8	Ex11-M7	0.293786
TPST2	Ex11-M7	0.284886
ANAPC1	Ex11-M7	0.281906
ZFY	Ex11-M7	0.280075
NFU1	Ex11-M7	0.278213
NUP107	Ex11-M7	0.277615
PSMD11	Ex11-M7	0.275954
SLC43A2	Ex11-M7	0.2717
DEAF1	Ex11-M7	0.266901
TIAL1	Ex11-M7	0.265898
USP30	Ex11-M7	0.264663
TGS1	Ex11-M7	0.262357
TMOD3	Ex11-M7	0.261887
MFAP3L	Ex11-M7	0.261328
ENSG00000170089.16	Ex11-M7	0.258465
EWSR1	Ex11-M7	0.255804
MRPS35	Ex11-M7	0.254445
TSEN2	Ex11-M7	0.253833
YPEL5	Ex11-M7	0.251817
TRNT1	Ex11-M7	0.251163
SLK	Ex11-M7	0.250037
[truncated: 8,201 more rows]
