# Supplementary material for: Molecular signatures of resilience to Alzheimer’s disease in neocortical layer 4 neurons
Source: Nat Commun. 2026 Jan 31;17:2223. doi: 10.1038/s41467-026-68920-4 (PMC12963381; doi:10.1038/s41467-026-68920-4)
Supplement: Supplementary file 15 — Source Data [file 41467_2026_68920_MOESM15_ESM.xlsx]

## Sheet: Fig.1
Figure 1c: Relative abundance of major cell types across brain regions
Major cell types	Frontal Cx (BA9)	Precuneous (BA7)	Primary Visual Cx (BA17)
Excitatory	0.63159	0.675062	0.799615
Inhibitory	0.203364	0.187428	0.117614
Astrocyte	0.0379181	0.0299778	0.0273316
Oligodendrocyte	0.0980079	0.0790798	0.0410672
OPC	0.0147095	0.0140253	0.00873803
Microglia	0.0135999	0.0135703	0.00521488
Endothelial	0.000811415	0.000856508	0.000419053
Figure 1e: Fraction of nuclei from each major cell type by region (top) and disease stage group (bottom)
Major cell types	Frontal Cx (BA9)	Precuneous (BA7)	Primary Visual Cx (BA17)
Excitatory	0.63159	0.675062	0.799615
Inhibitory	0.203364	0.187428	0.117614
Astrocyte	0.0379181	0.0299778	0.0273316
Oligodendrocyte	0.0980079	0.0790798	0.0410672
OPC	0.0147095	0.0140253	0.00873803
Microglia	0.0135999	0.0135703	0.00521488
Endothelial	0.000811415	0.000856508	0.000419053
Major cell types	high	int	low
Excitatory	0.671768	0.654388	0.665197
Inhibitory	0.160384	0.196598	0.211425
Astrocyte	0.0396128	0.0344874	0.0298737
Oligodendrocyte	0.103835	0.0790869	0.0717861
OPC	0.0115448	0.0173747	0.0128585
Microglia	0.0121971	0.0172159	0.00806173
Endothelial	0.00065847	0.000849287	0.000798263
Figure 1j: Cosine distance matrices
	L2/3 IT_1	L2/3 IT_2	L2/3 IT_6	L2/3 IT_7	L2/3 IT_5	L2/3 IT_13	L2/3 IT_10	L2/3 IT_8	L2/3 IT_12	L6 IT_1	L6 IT_2	L4 IT_2	L4 IT_3	L4 IT_4	L5 IT_1	L5 IT_3	L2/3 IT_3	L4 IT_1	L5 IT_2	L5 IT_5	L5 IT_6	L5 IT_7	L5 ET_2	L6 CT_1	L6 CT_2	L6 CT_3	L6 CT_4	L6b_1	L6b_2	L6b_3	L6b_4	L6b_5	L6b_6	L6 IT Car3_1	L6 IT Car3_2	L6 IT Car3_3	L5/6 NP_1	L5/6 NP_2	L5/6 NP_3	L5/6 NP_6	L5/6 NP_4
Ex1:[CUX2-SERPINE2-LAMP5]	0.0417434	0.0847545	0.049495	0.0540859	0.0970644	0.0766191	0.073885	0.0576491	0.0697165	0.104283	0.119249	0.185863	0.134965	0.177418	0.203552	0.195673	0.146585	0.15253	0.177148	0.171747	0.161599	0.146059	0.168415	0.219349	0.202358	0.226842	0.233299	0.268922	0.248578	0.268359	0.253744	0.22605	0.198593	0.222388	0.178468	0.190258	0.301947	0.292209	0.321857	0.303273	0.310341
Ex2:[CUX2-RORB-GLIS3-LRRC2]	0.0789895	0.104789	0.0633855	0.0750984	0.0440979	0.0461077	0.0582442	0.0648471	0.0440181	0.106266	0.0987433	0.141628	0.0730692	0.124007	0.158831	0.14639	0.0816274	0.099107	0.134027	0.123672	0.108247	0.1008	0.14496	0.201364	0.187274	0.206694	0.20968	0.25115	0.227139	0.254897	0.241449	0.213002	0.186831	0.202673	0.169798	0.175799	0.270404	0.260729	0.290427	0.271752	0.276771
Ex3:[CUX2-RORB-GLIS3-SV2C]	0.0924415	0.119871	0.0782028	0.0845573	0.0584847	0.0328843	0.0702182	0.0687823	0.0645742	0.120224	0.0892091	0.136579	0.0766027	0.135496	0.147374	0.125433	0.0942865	0.107376	0.128571	0.130369	0.11745	0.0988116	0.133821	0.200199	0.186489	0.199523	0.210646	0.254693	0.232637	0.259901	0.249049	0.224411	0.199276	0.191346	0.167901	0.169858	0.265759	0.253824	0.28568	0.263243	0.269643
Ex4:[CUX2-RORB-COL5A2-CLMN]	0.162897	0.160822	0.139959	0.150537	0.0515683	0.0955736	0.120136	0.139604	0.0994759	0.161074	0.151207	0.128347	0.0453106	0.089177	0.154756	0.151599	0.0336127	0.0635676	0.125799	0.111089	0.0870653	0.109938	0.178827	0.228274	0.219801	0.226843	0.22484	0.266032	0.241538	0.273914	0.257993	0.236907	0.22006	0.221696	0.205483	0.207183	0.263786	0.256943	0.284873	0.265463	0.273508
Ex5:[RORB-CUX2-EYA4]	0.179062	0.177495	0.17478	0.181799	0.139961	0.148816	0.161269	0.168458	0.157415	0.169834	0.155635	0.167255	0.137073	0.151491	0.178274	0.171412	0.147541	0.138761	0.156007	0.160929	0.144437	0.146769	0.201026	0.23178	0.219116	0.23861	0.23012	0.266837	0.243508	0.268786	0.26222	0.238447	0.221434	0.231947	0.210261	0.211404	0.299134	0.289458	0.310007	0.311084	0.289636
Ex6:[RORB-MME]	0.213564	0.194849	0.200191	0.209924	0.13193	0.162696	0.182613	0.198143	0.169954	0.177924	0.170927	0.118752	0.0926903	0.0486695	0.130327	0.15088	0.122543	0.115668	0.144133	0.137895	0.129658	0.130931	0.229487	0.243659	0.241586	0.242048	0.233306	0.283624	0.261062	0.287584	0.277504	0.256551	0.246102	0.226915	0.217419	0.216631	0.286591	0.274434	0.302479	0.284773	0.285472
Ex7:[RORB-GABRG1]	0.211139	0.208853	0.203471	0.214078	0.151511	0.158738	0.186278	0.198702	0.18738	0.197759	0.160784	0.0464116	0.111455	0.115232	0.0831069	0.118302	0.150819	0.122007	0.119279	0.149544	0.145132	0.143822	0.241083	0.23835	0.230647	0.23981	0.235432	0.287779	0.26144	0.284011	0.277628	0.255033	0.242399	0.243006	0.227938	0.226944	0.273199	0.261707	0.290322	0.279378	0.271499
Ex8:[RORB-TLL1-TMTC4]	0.209535	0.203518	0.200315	0.205339	0.147747	0.155443	0.188376	0.195766	0.179333	0.184989	0.142676	0.115561	0.129187	0.132925	0.100473	0.102139	0.149728	0.0904863	0.0425595	0.0844655	0.0915948	0.090137	0.186142	0.184414	0.174903	0.17395	0.167613	0.234595	0.197265	0.240165	0.232437	0.208519	0.191688	0.238004	0.223125	0.222708	0.25857	0.247356	0.268823	0.258318	0.251576
Ex9:[RORB-TLL1-PCP4-MID1]	0.192798	0.189672	0.18279	0.191652	0.125642	0.146295	0.169837	0.181282	0.153469	0.176017	0.150618	0.131243	0.118102	0.125822	0.13535	0.137389	0.126676	0.0621576	0.0579045	0.0593121	0.0601979	0.0829499	0.171737	0.199623	0.186408	0.1854	0.177208	0.237186	0.204123	0.236672	0.230492	0.202264	0.1846	0.248228	0.230949	0.233293	0.259632	0.249839	0.275213	0.264935	0.257863
Ex10:[RORB-TLL1-PCP4-TYR]	0.162283	0.162399	0.145087	0.154444	0.0891436	0.106553	0.135206	0.145088	0.111908	0.138977	0.11057	0.126617	0.0924567	0.102355	0.119924	0.112952	0.101267	0.0683605	0.059146	0.042574	0.0417205	0.0398478	0.137563	0.175505	0.164688	0.160741	0.156715	0.215015	0.185275	0.230711	0.213348	0.195418	0.173705	0.227953	0.205196	0.209381	0.237116	0.229228	0.256385	0.237537	0.240543
Ex11:[RORB-ADGRL4]	0.212098	0.206332	0.200005	0.206402	0.151412	0.148906	0.1829	0.190859	0.180117	0.174121	0.124724	0.0827038	0.119931	0.114933	0.0482229	0.0514256	0.159084	0.128391	0.099381	0.137784	0.136799	0.118226	0.218106	0.203664	0.201406	0.214284	0.20814	0.269545	0.240259	0.268844	0.264138	0.239965	0.224834	0.204965	0.199934	0.190994	0.271501	0.256096	0.279818	0.267362	0.264006
Ex12:[THEMIS-PRRX1]	0.128637	0.137686	0.124165	0.129989	0.116086	0.0952356	0.11962	0.113659	0.107164	0.0712541	0.0374426	0.153409	0.127767	0.1469	0.140034	0.11097	0.15301	0.143551	0.134578	0.143445	0.139881	0.100234	0.160664	0.176425	0.164073	0.181036	0.182622	0.225876	0.205124	0.237492	0.224326	0.203576	0.176743	0.174526	0.140299	0.141145	0.274099	0.262503	0.296536	0.279366	0.279948
Ex13:[THEMIS-POSTN]	0.198266	0.188452	0.199631	0.204769	0.189604	0.173848	0.195452	0.189309	0.187984	0.162162	0.140594	0.21668	0.188593	0.198391	0.207461	0.173921	0.20608	0.206646	0.21595	0.23475	0.222531	0.198781	0.236606	0.241256	0.233716	0.251641	0.248555	0.282498	0.261239	0.263211	0.262377	0.243008	0.236628	0.0516623	0.0479162	0.0425029	0.328922	0.315135	0.340434	0.329938	0.324709
Ex14:|FEZF2-HTR2C]	0.289403	0.27463	0.283882	0.282544	0.244553	0.249532	0.275891	0.274337	0.261162	0.257392	0.250255	0.240534	0.23848	0.24476	0.245209	0.244997	0.243688	0.220706	0.220024	0.232522	0.22022	0.219933	0.251397	0.223139	0.210964	0.179142	0.198622	0.24369	0.218169	0.245322	0.249771	0.237544	0.228477	0.317141	0.303409	0.306678	0.0414849	0.0423053	0.0614822	0.0567922	0.0701543
Ex15:[FEZF2-ADRA1A]	0.167894	0.174364	0.158505	0.155257	0.142497	0.124574	0.15511	0.14332	0.139659	0.166676	0.149509	0.2234	0.169114	0.200923	0.216993	0.195318	0.167695	0.155078	0.156201	0.150584	0.140199	0.12736	0.0361485	0.18601	0.166653	0.169861	0.187207	0.237149	0.217835	0.242413	0.234255	0.215225	0.196828	0.254842	0.217981	0.229329	0.26282	0.259931	0.282332	0.273539	0.26222
Ex16:[FEZF2-SYT6]	0.203706	0.20017	0.202335	0.20077	0.189232	0.181823	0.200685	0.19216	0.186159	0.179149	0.155473	0.212914	0.200193	0.206536	0.200268	0.18042	0.209604	0.17942	0.157166	0.177646	0.176383	0.154333	0.174035	0.0473489	0.0426723	0.073527	0.0789411	0.180585	0.136791	0.18735	0.175603	0.152981	0.122913	0.248784	0.221932	0.225052	0.233543	0.221726	0.246085	0.239233	0.233864
Ex17:[FEZF2-ZFHX3-SEMA3D]	0.2056	0.197259	0.205554	0.204717	0.197355	0.195476	0.208933	0.201171	0.187778	0.177986	0.177928	0.233358	0.216836	0.227589	0.23312	0.215121	0.217532	0.185145	0.178544	0.190241	0.186951	0.179996	0.204411	0.146951	0.125267	0.128875	0.121476	0.154042	0.113356	0.132742	0.119329	0.072538	0.0401037	0.265679	0.22843	0.239027	0.251364	0.24417	0.273476	0.263015	0.260766
Ex18:[FEZF2-ZFHX3-SCUBE1]	0.244377	0.221013	0.242632	0.24389	0.224161	0.225056	0.243197	0.23888	0.222072	0.199109	0.199594	0.250722	0.235442	0.237383	0.248003	0.230775	0.235254	0.202575	0.188444	0.202471	0.197666	0.184885	0.216915	0.161505	0.143599	0.124307	0.101767	0.0680837	0.0514778	0.0981769	0.0601008	0.0811849	0.0907892	0.272009	0.244128	0.25223	0.244715	0.24004	0.26995	0.26556	0.247005
	Lamp5_Lhx6_1	Lamp5_1	Lamp5_2	Lamp5_3	Lamp5_4	Lamp5_5	Lamp5_6	Pax6_1	Pax6_2	Pax6_3	Pax6_4	Sncg_3	Sncg_6	Sncg_2	Sncg_1	Sncg_8	Sncg_4	Sncg_5	Vip_14	Vip_15	Vip_16	Vip_4	Vip_5	Vip_6	Vip_9	Vip_2	Vip_11	Vip_13	Vip_1	Vip_12	Vip_18	Vip_19	Vip_21	Vip_23	Sst Chodl_1	Sst_1	Sst_4	Sst_5	Sst_7	Sst_3	Sst_19	Sst_9	Sst_10	Sst_13	Sst_12	Sst Chodl_2	Sst_11	Sst_20	Sst_22
In1:[LHX6-PVALB-CLMN]	0.25899	0.313672	0.293989	0.293823	0.284654	0.285489	0.267954	0.298279	0.295771	0.311208	0.300626	0.295125	0.313508	0.289138	0.261162	0.298863	0.326356	0.323859	0.324827	0.291776	0.285948	0.269243	0.301315	0.267955	0.272	0.295128	0.289951	0.284549	0.281663	0.280388	0.296075	0.279713	0.302031	0.278263	0.30989	0.234406	0.2311	0.240184	0.197826	0.230438	0.24904	0.193793	0.237681	0.257804	0.248253	0.254284	0.239746	0.218414	0.250952
In2:[LHX6-PVALB-MEPE]	0.264247	0.315432	0.297066	0.295343	0.2818	0.279944	0.260303	0.281674	0.274096	0.283099	0.278624	0.281485	0.297946	0.272955	0.250009	0.284602	0.315423	0.306885	0.304779	0.278486	0.267359	0.250441	0.281041	0.248104	0.254361	0.284806	0.274787	0.270191	0.271384	0.269187	0.284608	0.264068	0.284712	0.271041	0.299915	0.187109	0.199287	0.210894	0.144817	0.225492	0.231217	0.182121	0.204334	0.228723	0.211784	0.249111	0.246509	0.223862	0.249578
In3:[LHX6-PVALB-COL15A1]	0.268801	0.318217	0.29615	0.292975	0.286003	0.288067	0.279822	0.309324	0.306005	0.310722	0.304043	0.315849	0.327199	0.29123	0.278368	0.313881	0.34152	0.324693	0.332988	0.298977	0.3005	0.272662	0.309014	0.289326	0.3005	0.3146	0.313717	0.309819	0.301922	0.294046	0.302125	0.283862	0.297735	0.291857	0.357246	0.302075	0.29521	0.300088	0.271244	0.318692	0.324573	0.293609	0.300569	0.32871	0.315908	0.317566	0.312132	0.296388	0.324897
In4:[LHX6-SST-MSR1]	0.259423	0.297098	0.283713	0.282063	0.26718	0.269437	0.252913	0.277113	0.266651	0.308974	0.28652	0.277851	0.285818	0.253563	0.243803	0.28359	0.316339	0.299893	0.307091	0.276943	0.266358	0.274823	0.298622	0.281102	0.273488	0.289638	0.279307	0.279292	0.269768	0.276145	0.278074	0.265366	0.289577	0.27779	0.253298	0.19539	0.193838	0.188241	0.196045	0.123155	0.182911	0.141312	0.184754	0.18224	0.166078	0.125522	0.0722096	0.0734112	0.0867098
In5:[LHX6-SST-SPON1]	0.267928	0.303458	0.289869	0.290125	0.268794	0.261845	0.245179	0.241618	0.225166	0.256952	0.246375	0.245431	0.260461	0.239477	0.240513	0.264672	0.299743	0.284602	0.281574	0.263192	0.236065	0.24182	0.262192	0.243255	0.248044	0.281441	0.281501	0.284438	0.268863	0.2685	0.2716	0.245929	0.272895	0.27201	0.283771	0.117198	0.0513546	0.0480602	0.0462823	0.151016	0.139537	0.120049	0.10992	0.109537	0.0975157	0.20718	0.1998	0.175444	0.193114
In6:[LHX6-SST-SLC9A2]	0.299592	0.330905	0.313195	0.309106	0.297962	0.300289	0.28327	0.276835	0.280842	0.30149	0.285836	0.274715	0.291051	0.285143	0.280262	0.306176	0.334815	0.327603	0.317863	0.301006	0.280178	0.276028	0.289241	0.27241	0.279538	0.306521	0.296869	0.301424	0.290363	0.287461	0.292754	0.276693	0.318415	0.303967	0.273256	0.174001	0.150123	0.152223	0.173442	0.0497426	0.0578821	0.11636	0.138995	0.0951171	0.102106	0.168954	0.163417	0.11593	0.141323
In7:[LHX6-SST-B3GAT2]	0.309655	0.34025	0.326756	0.319872	0.298517	0.293409	0.277933	0.27593	0.264924	0.293066	0.277708	0.274605	0.281968	0.274551	0.276509	0.297141	0.327436	0.316014	0.309927	0.297492	0.271927	0.273494	0.286302	0.271401	0.275218	0.310246	0.302954	0.306197	0.292511	0.288341	0.29627	0.273716	0.307641	0.302327	0.285307	0.152723	0.100181	0.112921	0.137427	0.116972	0.102167	0.0614967	0.051082	0.0482724	0.0845886	0.200112	0.188873	0.156159	0.165986
In8:[LHX6-SST-SEL1L3]	0.300306	0.32452	0.317344	0.312893	0.29026	0.286352	0.267899	0.263698	0.259278	0.278493	0.267782	0.2603	0.279509	0.261977	0.265256	0.294675	0.334056	0.316677	0.306109	0.295895	0.270885	0.266666	0.278048	0.26529	0.277545	0.321413	0.319249	0.321151	0.296829	0.288104	0.289276	0.267444	0.306852	0.302385	0.282088	0.0553038	0.123222	0.121516	0.12016	0.141028	0.132603	0.144849	0.120513	0.111248	0.0481788	0.19651	0.207535	0.182056	0.182274
In9:[LHX6-SST-NPY]	0.273151	0.308222	0.30086	0.295266	0.290446	0.29664	0.283088	0.300754	0.300369	0.341248	0.299618	0.315078	0.314164	0.284347	0.286011	0.326752	0.349749	0.337135	0.320283	0.307964	0.285499	0.292531	0.328274	0.303955	0.298849	0.313971	0.299334	0.303448	0.301177	0.298399	0.311394	0.282877	0.311897	0.311278	0.0423429	0.253528	0.274973	0.277831	0.265154	0.230432	0.266264	0.242849	0.251766	0.264717	0.246268	0.105071	0.224747	0.222672	0.209122
In10:[LHX6-ADARB2-LAMP5-HCRTR2]	0.0343015	0.13929	0.109355	0.11425	0.156813	0.192911	0.208206	0.261335	0.250517	0.314762	0.286008	0.307664	0.290767	0.275012	0.243723	0.297126	0.304023	0.278922	0.31782	0.301035	0.294639	0.310076	0.339727	0.323484	0.318737	0.320771	0.316025	0.317545	0.302746	0.316802	0.310297	0.293572	0.27437	0.282722	0.308686	0.302186	0.298092	0.302531	0.289656	0.295873	0.319146	0.290688	0.320352	0.321112	0.304206	0.284121	0.276661	0.274509	0.288956
In11:[ADARB2-LAMP5-KIT]	0.112246	0.0627821	0.0348729	0.0497585	0.0996167	0.153019	0.174142	0.219262	0.23075	0.277179	0.247672	0.270561	0.250205	0.250608	0.212259	0.270846	0.275779	0.251209	0.29843	0.282867	0.284464	0.286643	0.300256	0.297754	0.299287	0.300865	0.292313	0.292021	0.286396	0.296201	0.300897	0.282303	0.238304	0.257931	0.328386	0.313354	0.310295	0.310494	0.306887	0.305512	0.318184	0.307627	0.323123	0.329181	0.308616	0.292605	0.305578	0.302057	0.306829
In12:[ADARB2-LAMP5-NDNF]	0.188785	0.17361	0.151779	0.118927	0.052247	0.0342788	0.051391	0.173514	0.185866	0.24878	0.228997	0.211241	0.19728	0.152707	0.111371	0.17882	0.209272	0.163724	0.21899	0.208218	0.217772	0.237191	0.242481	0.243826	0.249084	0.264591	0.263304	0.262588	0.23489	0.248262	0.25042	0.233694	0.217869	0.228297	0.332929	0.292593	0.287563	0.285641	0.274555	0.295836	0.303291	0.297743	0.287627	0.302156	0.280427	0.284959	0.286828	0.282518	0.28926
In13:[ADARB2-SYT6]	0.238471	0.186764	0.2089	0.202948	0.166984	0.158858	0.155252	0.0452869	0.0856168	0.0939439	0.0738426	0.140539	0.10488	0.165935	0.164418	0.179128	0.185709	0.170037	0.220662	0.201544	0.181146	0.163195	0.155429	0.173961	0.18445	0.228221	0.222729	0.231725	0.209898	0.20511	0.221468	0.17637	0.161901	0.20126	0.313101	0.244306	0.245787	0.236073	0.214792	0.251543	0.25864	0.259259	0.242791	0.253397	0.232219	0.259757	0.275619	0.259522	0.263579
In14:[ADARB2-SEMA3C]	0.255473	0.234992	0.230912	0.225317	0.177041	0.135045	0.093385	0.163391	0.188882	0.215483	0.171913	0.104088	0.0905934	0.0705785	0.0586559	0.0476078	0.0572557	0.0534047	0.197361	0.142799	0.135259	0.16057	0.138855	0.148173	0.155499	0.19351	0.187639	0.18856	0.165199	0.17329	0.183951	0.175257	0.172669	0.184456	0.335574	0.281731	0.272592	0.263387	0.258588	0.279629	0.290813	0.277775	0.267974	0.289953	0.269684	0.281842	0.282432	0.267962	0.279862
In15:[ADARB2-VIP-DACH2]	0.287225	0.282163	0.275904	0.272573	0.227968	0.192912	0.156615	0.21468	0.213429	0.257843	0.215775	0.173852	0.187402	0.111204	0.125173	0.138114	0.201126	0.17969	0.10015	0.039525	0.0645693	0.161054	0.187801	0.163191	0.139982	0.129298	0.147959	0.160818	0.138415	0.158295	0.15903	0.140297	0.178717	0.126579	0.326241	0.283737	0.278255	0.27608	0.257206	0.274092	0.300901	0.276305	0.273954	0.291276	0.276566	0.278299	0.278932	0.269325	0.275312
In16:[ADARB2-VIP-TAC3-NRP1]	0.279622	0.258958	0.255017	0.268481	0.237277	0.217878	0.197446	0.225073	0.225917	0.260374	0.206975	0.199127	0.191837	0.178921	0.17191	0.189998	0.21676	0.208759	0.209591	0.101967	0.151629	0.126217	0.179109	0.158347	0.142115	0.0702545	0.123686	0.137842	0.117451	0.119445	0.139704	0.117455	0.114491	0.0426584	0.333929	0.298605	0.289615	0.296061	0.275214	0.288149	0.303707	0.288061	0.29043	0.303386	0.29256	0.292337	0.296105	0.286	0.296471
In17:[ADARB2-VIP-ABI3BP]	0.289975	0.283926	0.279024	0.282779	0.247612	0.220148	0.193625	0.216039	0.228456	0.235831	0.184745	0.191238	0.16738	0.165934	0.176864	0.189005	0.211219	0.195454	0.206025	0.147282	0.136894	0.0938618	0.171223	0.171922	0.166857	0.147056	0.156325	0.139629	0.0751107	0.0647726	0.0541333	0.0472306	0.113507	0.110524	0.318145	0.272511	0.270532	0.274675	0.256056	0.269615	0.281308	0.277355	0.268431	0.277745	0.261229	0.272482	0.27849	0.265439	0.271237
In18:[ADARB2-VIP-EXPH5]	0.313044	0.311032	0.289144	0.292483	0.271015	0.254526	0.218253	0.25055	0.256655	0.287466	0.245983	0.213761	0.218554	0.176485	0.1762	0.18306	0.234889	0.231693	0.235427	0.146563	0.150645	0.141735	0.189459	0.153842	0.11035	0.0869726	0.0467433	0.0401231	0.0738374	0.0988627	0.142107	0.15378	0.205918	0.153069	0.332073	0.316182	0.306469	0.315732	0.286665	0.293471	0.306504	0.293002	0.299689	0.311254	0.308052	0.283579	0.297242	0.289452	0.295343
In19:[ADARB2-CALB2-SCML4]	0.297584	0.283652	0.277581	0.276178	0.241947	0.219817	0.187897	0.190575	0.206067	0.199451	0.157146	0.125048	0.133129	0.160553	0.158855	0.15525	0.177144	0.190119	0.208827	0.145702	0.133907	0.0646193	0.0710984	0.0505648	0.0599754	0.123061	0.113652	0.121568	0.129648	0.101644	0.15859	0.135143	0.164971	0.142025	0.316134	0.250689	0.25706	0.260607	0.230454	0.258276	0.262709	0.252854	0.251694	0.264318	0.250632	0.272679	0.287096	0.269312	0.275458
[truncated: 18 more columns]

## Sheet: Fig.2
Figure 2b: Relative abundance of major cell types in Xenium dataset
Major cell types	BA9	BA17
Excitatory	0.203666	0.393538
Inhibitory	0.072741	0.0660905
Oligodendrocyte	0.382137	0.212255
OPC	0.0389335	0.0344986
Astrocyte	0.161813	0.156301
Microglia	0.0611737	0.0537839
Endothelial	0.0795358	0.0835336

## Sheet: Fig.4
Figure 4a: Relative abundance of neuronal populations (scCODA)
Donor	Brain region	Disease group	Ex1	Ex2	Ex3	Ex4	Ex5	Ex6	Ex7	Ex8	Ex9	Ex10	Ex11	Ex12	Ex13	Ex14	Ex15	Ex16	Ex17	Ex18	In1	In2	In3	In4	In5	In6	In7	In8	In9	In10	In11	In12	In13	In14	In15	In16	In17	In18	In19
14	Frontal cortex	high	0.145696	0.107683	0.0266898	0.0177932	0.0140959	0.0298094	0.0650491	0.0306181	0.047487	0.0309648	0.0249567	0.0993645	0.0206817	0.0203351	0.00427499	0.0369728	0.0292317	0.0136337	0.0466782	0.0294627	0.00531485	0.0113229	0.0101675	0.0183709	0.010052	0.00508377	0.000808781	0.0145581	0.0209128	0.00450607	0.00543039	0.00854997	0.00450607	0.00935875	0.00831889	0.0114385	0.00982091
18	Frontal cortex	high	0.188285	0.13408	0.0259895	0.0154983	0.0127961	0.0244794	0.0756636	0.0409315	0.0459386	0.0302019	0.0269433	0.0717692	0.0143856	0.0162931	0.00397393	0.0274201	0.0205055	0.0104912	0.048482	0.0307582	0.00580194	0.00294071	0.00914004	0.00619933	0.00508663	0.00508663	0.00158957	0.0125576	0.014942	0.00381497	0.00643777	0.014783	0.00619933	0.00604038	0.0116039	0.0101733	0.0127166
24	Frontal cortex	high	0.158401	0.156921	0.0266469	0.0318283	0.0680977	0.0199852	0.0251665	0.0303479	0.054034	0.022946	0.0125833	0.0754996	0.0125833	0.0207254	0.00444115	0.0340489	0.0273871	0.0148038	0.0569948	0.0266469	0.00666173	0.000740192	0.00518135	0.00814212	0.00814212	0.00370096	0.00296077	0.0111029	0.0281273	0.00444115	0.00666173	0.00444115	0.00814212	0.00370096	0.00518135	0.00370096	0.00888231
32	Frontal cortex	high	0.158843	0.157586	0.0184409	0.0385583	0.110226	0.00963956	0.0117351	0.0138307	0.0578374	0.0297569	0.0125733	0.0628667	0.0176027	0.0176027	0.00880134	0.0280805	0.0238894	0.00544845	0.0754401	0.0213747	0.00922045	0.00502934	0.00251467	0.00922045	0.00796312	0.00251467	0.00125733	0.0180218	0.0184409	0.00544845	0.00335289	0.00670578	0.00419111	0.00502934	0.00754401	0.00628667	0.0071249
33	Frontal cortex	high	0.255155	0.121134	0.0206186	0.0154639	0.0335052	0.0386598	0.0257732	0.0489691	0.0721649	0.0335052	0.00773196	0.108247	0.00515464	0.0335052	0.00257732	0.0283505	0.0283505	0.0154639	0.0360825	0.00515464	0.00257732	0	0.0180412	0.00257732	0.00515464	0.00257732	0	0.00773196	0.00515464	0.00257732	0.00257732	0	0.00515464	0	0.00773196	0	0.00257732
35	Frontal cortex	high	0.130405	0.14371	0.0423881	0.0289979	0.00895522	0.01629	0.0404264	0.0247335	0.0550107	0.0314712	0.0192751	0.0847761	0.0147548	0.0173134	0.00511727	0.0424733	0.0310448	0.0149254	0.0583369	0.0317271	0.00545842	0.00477612	0.00724947	0.0105757	0.0127932	0.00545842	0.00144989	0.0154371	0.0221748	0.0063113	0.00597015	0.0103198	0.00469083	0.00742004	0.0154371	0.00878465	0.0135608
42	Frontal cortex	high	0.182297	0.122234	0.00632244	0.0105374	0.0937829	0.0158061	0.061117	0.0379347	0.052687	0.00737619	0.0210748	0.0579557	0.0147524	0.0168599	0.00105374	0.0358272	0.0147524	0.0168599	0.056902	0.0200211	0.00948367	0.0105374	0.0052687	0.0126449	0.00737619	0.00421496	0	0.0115911	0.0252898	0.00210748	0.00842993	0.00948367	0.0052687	0.00842993	0.0136986	0.0105374	0.00948367
59	Frontal cortex	high	0.107121	0.135248	0.0293238	0.0143627	0.0520646	0.0233393	0.0766008	0.0359066	0.0556553	0.0383004	0.0275284	0.113106	0.0179533	0.0191502	0.00418911	0.0394973	0.0424895	0.0155595	0.0490724	0.0209455	0.00239378	0.00119689	0.00777977	0.00718133	0.00239378	0	0.00179533	0.0143627	0.010772	0.000598444	0.00478755	0.00179533	0.00179533	0.00598444	0.00598444	0.00718133	0.00658288
60	Frontal cortex	high	0.0564567	0.143342	0.0109393	0.00955614	0.152144	0.0460204	0.0878914	0.0354583	0.0790897	0.0140827	0.0265309	0.0733057	0.0246448	0.0262794	0.00201182	0.0354583	0.0335722	0.0132026	0.0363385	0.0157173	0.00377216	0.00138313	0.00540676	0.00653841	0.00314347	0.00377216	0.000754432	0.00917893	0.00980762	0.000880171	0.00314347	0.00213756	0.00364642	0.00402364	0.00741858	0.00628694	0.00666415
68	Frontal cortex	high	0.161068	0.116429	0.0170272	0.0161068	0.0814542	0.0133456	0.0345145	0.0248504	0.0662678	0.0299126	0.0161068	0.0800736	0.0197883	0.0211689	0.00552232	0.0349747	0.0303728	0.0110446	0.0566038	0.0299126	0.00414174	0.00552232	0.00598251	0.016567	0.00552232	0.00138058	0.00138058	0.014266	0.0193281	0.00828348	0.00368155	0.00736309	0.00368155	0.0069029	0.0101243	0.00782329	0.0115048
69	Frontal cortex	high	0.160168	0.129979	0.0226415	0.0171908	0.0410901	0.0297694	0.0591195	0.0331237	0.0628931	0.0264151	0.0209644	0.103564	0.0230608	0.0238994	0.0033543	0.0322851	0.0331237	0.00712788	0.0490566	0.0205451	0.00125786	0.0033543	0.00251572	0.0125786	0.00209644	0.00251572	0.000838574	0.0138365	0.00964361	0.00293501	0.00503145	0.00838574	0.00293501	0.00293501	0.0113208	0.00796646	0.0104822
73	Frontal cortex	high	0.0456821	0.125156	0.0156446	0.0237797	0.156446	0.0175219	0.0181477	0.0150188	0.0275344	0.0131414	0.0275344	0.0838548	0.0237797	0.0350438	0.00938673	0.0750939	0.0425532	0.0212766	0.0556946	0.0319149	0.00563204	0.00500626	0.0125156	0.0162703	0.0175219	0.0068836	0.00312891	0.0175219	0.014393	0.000625782	0.00813517	0.00438048	0.00375469	0.00563204	0.00876095	0.00187735	0.00375469
74	Frontal cortex	high	0.157368	0.164521	0.0193133	0.0257511	0.113734	0.00715308	0.0236052	0.0164521	0.0472103	0.0150215	0.0221745	0.0793991	0.0264664	0.0193133	0.00715308	0.0543634	0.0228898	0.0128755	0.055794	0.00786838	0.00572246	0.00143062	0.00715308	0.00214592	0.00429185	0.00429185	0.00214592	0.0121602	0.0128755	0.00143062	0.0100143	0.00715308	0.00429185	0.00214592	0.00858369	0.00500715	0.0107296
75	Frontal cortex	high	0.161482	0.0861898	0.010105	0.021597	0.00574599	0.0505251	0.0723202	0.0219933	0.0703388	0.0311076	0.0342778	0.0889637	0.0166436	0.0132752	0.00297206	0.0493362	0.038835	0.0269467	0.0376461	0.00990688	0.00812364	0.00118883	0.0095106	0.00336834	0.00534971	0.00435903	0.00138696	0.02021	0.0322964	0.00376461	0.00970874	0.00435903	0.00594413	0.00515158	0.0156529	0.00733109	0.0120864
76	Frontal cortex	high	0.202438	0.145204	0.0148384	0.0487546	0.0222576	0.0174881	0.0238474	0.0121887	0.0413355	0.0254372	0.0105988	0.0662427	0.0132485	0.0143084	0.00317965	0.0259671	0.0222576	0.0127186	0.0609433	0.0201378	0.0116587	0.00847907	0.00476948	0.018018	0.00741918	0.00423953	0	0.0190779	0.0243773	0.00741918	0.0105988	0.0121887	0.00582936	0.00794913	0.0143084	0.0211977	0.0190779
114	Frontal cortex	int	0.104114	0.0819999	0.0335142	0.0209464	0.00686766	0.0219078	0.0746515	0.050546	0.0428542	0.0399011	0.0300117	0.0933315	0.0245862	0.0240368	0.00576883	0.0450519	0.0425108	0.0105762	0.0564522	0.0358492	0.0101641	0.00487604	0.0106449	0.0158643	0.00872193	0.00597486	0.000961472	0.0162077	0.0202596	0.00309045	0.00391457	0.00563148	0.00576883	0.00879061	0.0130486	0.00885928	0.0117437
124	Frontal cortex	int	0.200312	0.103855	0.0336936	0.017627	0.00190718	0.0204011	0.0644975	0.0371612	0.0365833	0.0210368	0.0191296	0.0677917	0.0121366	0.0206901	0.00283188	0.0288389	0.0325377	0.00959371	0.0546726	0.0219037	0.00820667	0.00820667	0.00849564	0.0202277	0.0124256	0.00485465	0.000809108	0.00976709	0.0195342	0.0108074	0.00814888	0.0165289	0.00785991	0.00838005	0.0180316	0.0183783	0.0121366
140	Frontal cortex	int	0.184021	0.113484	0.0494242	0.0247121	0.00431862	0.024952	0.043906	0.0319098	0.0419866	0.0460653	0.0160749	0.0786948	0.0215931	0.028071	0.00407869	0.0376679	0.0239923	0.00839731	0.0475048	0.0232726	0.00239923	0.00359885	0.0105566	0.0112764	0.015595	0.00479846	0.000959693	0.0143954	0.0141555	0.00335893	0.00479846	0.00959693	0.00743762	0.0103167	0.0129559	0.0105566	0.00911708
19	Frontal cortex	int	0.142652	0.156128	0.0239215	0.0173032	0.0372379	0.0327725	0.0502352	0.0289451	0.0397895	0.0337294	0.0197751	0.06403	0.0198549	0.0224862	0.00326928	0.0365202	0.0291045	0.010685	0.0480026	0.0228052	0.00877123	0.00303006	0.00733594	0.0126784	0.00582091	0.00303006	0.000318954	0.00924966	0.0247189	0.00845228	0.00773463	0.0109242	0.00613986	0.0119608	0.0147516	0.0136353	0.0122
30	Frontal cortex	int	0.22019	0.117435	0.0359764	0.0451209	0.0370593	0.0323667	0.0321261	0.0104681	0.0666586	0.0581158	0.0103477	0.04103	0.0116713	0.015281	0.0096258	0.0172061	0.0138371	0.00782096	0.0804957	0.0161232	0.00204548	0.00288774	0.00252677	0.00890386	0.00493322	0.00252677	0.00144387	0.0168451	0.0237035	0.00264709	0.00914451	0.00397064	0.00409096	0.00529419	0.00794128	0.00745999	0.0146793
44	Frontal cortex	int	0.152151	0.10808	0.019937	0.0188877	0.0598111	0.0167891	0.0535152	0.0367261	0.0556139	0.0314795	0.023085	0.0996852	0.0283316	0.019937	0.00209864	0.0293809	0.0367261	0.019937	0.0451207	0.0220357	0.00314795	0.00629591	0.00944386	0.00734523	0.00629591	0.00314795	0.00104932	0.00734523	0.0115425	0.00734523	0.00314795	0.00839454	0.0125918	0.00734523	0.00419727	0.00734523	0.0146905
46	Frontal cortex	int	0.268703	0.139651	0.0199501	0.0455112	0.0561097	0.0180798	0.00623441	0.0130923	0.0399002	0.0305486	0.0124688	0.0498753	0.0112219	0.0193267	0.00436409	0.0286783	0.021197	0.00935162	0.0430175	0.0205736	0.00249377	0.00623441	0.00810474	0.00872818	0.00623441	0.00124688	0.000623441	0.0118454	0.0274314	0.00997506	0.00997506	0.0143392	0.00623441	0.00311721	0.00561097	0.0105985	0.00935162
52	Frontal cortex	int	0.173504	0.155556	0.025641	0.0136752	0.0982906	0.025641	0.0606838	0.0222222	0.0649573	0.0205128	0.0222222	0.074359	0.0179487	0.0162393	0.00769231	0.0247863	0.0376068	0.0102564	0.0418803	0.0119658	0.0034188	0.000854701	0.00683761	0	0.000854701	0	0.000854701	0.0128205	0.0102564	0.0025641	0.0017094	0.0042735	0.0042735	0.0025641	0.00598291	0.00683761	0.0102564
57	Frontal cortex	int	0.129388	0.0913838	0.00841311	0.00928343	0.0881926	0.0194372	0.0449666	0.0310415	0.0510589	0.00667247	0.0182768	0.0641137	0.0145054	0.0200174	0.00348129	0.0214679	0.0116043	0.0124746	0.0658544	0.0359733	0.0127647	0.0185669	0.00986365	0.0217581	0.0121845	0.00667247	0.00174064	0.0263998	0.0293008	0.0153757	0.00899333	0.0182768	0.00580215	0.010734	0.0156658	0.0208877	0.0174064
92	Frontal cortex	int	0.202375	0.135816	0.0275229	0.0154704	0.00809498	0.0322	0.0656593	0.04839	0.0393956	0.0266235	0.0230257	0.0649397	0.0156503	0.021047	0.00377766	0.0242849	0.0269833	0.00503688	0.0471308	0.0183486	0.00845476	0.00503688	0.00737543	0.0149307	0.00863465	0.00359777	0.000359777	0.0116928	0.0221263	0.00269833	0.00395755	0.00755532	0.0046771	0.00755532	0.012952	0.0133117	0.0133117
103	Frontal cortex	low	0.0762056	0.171771	0.0608941	0.0540303	0.0031679	0.0198874	0.0406547	0.0293911	0.0420627	0.0447026	0.0177754	0.0876452	0.0218233	0.0225273	0.0093277	0.031855	0.0339669	0.00967969	0.0478705	0.0248152	0.00422386	0.0029919	0.0093277	0.00739176	0.0110876	0.00263992	0.00175994	0.0135516	0.030975	0.0135516	0.00422386	0.0105597	0.00721577	0.00879972	0.00897571	0.00527983	0.00739176
108	Frontal cortex	low	0.17321	0.0997831	0.029718	0.0158351	0.010846	0.0270065	0.0801518	0.0477223	0.0546638	0.0302603	0.0250542	0.0830803	0.0244035	0.0247289	0.00336226	0.0322126	0.0366594	0.00748373	0.0491323	0.0236443	0.00629067	0.00173536	0.00607375	0.00585683	0.00542299	0.0016269	0.000976139	0.0114967	0.0215835	0.00509761	0.00553145	0.00596529	0.00596529	0.00672451	0.00976139	0.010846	0.0100868
110	Frontal cortex	low	0.151899	0.0777577	0.0180832	0.00904159	0.034358	0.0289331	0.0325497	0.0506329	0.0904159	0.0488246	0.0289331	0.115732	0.0180832	0.0325497	0.00723327	0.0596745	0.0415913	0.034358	0.0216998	0.0289331	0.00180832	0.00180832	0.00542495	0.00723327	0.00361664	0.00904159	0	0.0108499	0.00361664	0	0.00361664	0.00361664	0.00542495	0.00180832	0.00180832	0.00361664	0.00542495
111	Frontal cortex	low	0.1252	0.102347	0.0396855	0.0103207	0.0130237	0.0362452	0.0712618	0.0340337	0.0421428	0.0368596	0.0165868	0.0683131	0.0151124	0.0189212	0.00172011	0.0316992	0.0239587	0.010935	0.0556579	0.0286276	0.00921489	0.0160953	0.00663472	0.0254331	0.0124094	0.00589753	0.00159725	0.0135152	0.02101	0.00982922	0.00786337	0.0151124	0.0088463	0.0137609	0.0185526	0.0157267	0.0158496
112	Frontal cortex	low	0.154816	0.11879	0.0285684	0.0156496	0.00241571	0.0349753	0.0832896	0.0534608	0.0424325	0.020481	0.0138641	0.0533557	0.0163848	0.0156496	0.00220565	0.0194307	0.0207961	0.0057767	0.0624934	0.0233169	0.00924273	0.0141792	0.0088226	0.0321395	0.013549	0.00514652	0.00126037	0.0128138	0.0225817	0.00798235	0.00661695	0.0119735	0.0088226	0.0123937	0.0174351	0.0159647	0.0109232
115	Frontal cortex	low	0.247159	0.14678	0.0293561	0.0189394	0.0123106	0.0227273	0.0710227	0.0331439	0.0558712	0.0369318	0.0208333	0.061553	0.0179924	0.0236742	0.00568182	0.0217803	0.0217803	0.00378788	0.0378788	0.0151515	0.00473485	0.00568182	0.00378788	0.00568182	0.00473485	0.00284091	0	0.00473485	0.0179924	0.00473485	0.00189394	0.00378788	0.00473485	0.00662879	0.00568182	0.0094697	0.00852273
116	Frontal cortex	low	0.112994	0.137476	0.0188324	0.0141243	0.00753296	0.0461394	0.0913371	0.0451977	0.0659134	0.0216573	0.0169492	0.0762712	0.0169492	0.0207156	0.00188324	0.0320151	0.0263653	0.00753296	0.0433145	0.0178908	0.0047081	0.0112994	0.00753296	0.0291902	0.00847458	0.0047081	0	0.00753296	0.0244821	0.0122411	0.0047081	0.00753296	0.00753296	0.0169492	0.0178908	0.0112994	0.00282486
117	Frontal cortex	low	0.126647	0.12284	0.0355783	0.0187408	0.00497804	0.0366032	0.081552	0.0442167	0.0527086	0.0465593	0.0286969	0.0828697	0.02694	0.0243045	0.00263543	0.0346999	0.0376281	0.0130307	0.0464129	0.0250366	0.00248902	0.00219619	0.0102489	0.00366032	0.00600293	0.0033675	0.000292826	0.00878477	0.0216691	0.00322108	0.00219619	0.00380673	0.00541728	0.00717423	0.00688141	0.00951684	0.0103953
123	Frontal cortex	low	0.25	0.141667	0	0	0.0833333	0.0333333	0.0583333	0.0166667	0.108333	0	0	0.108333	0.0333333	0.0416667	0.00833333	0.00833333	0.025	0	0.0416667	0.025	0	0	0	0	0	0	0	0	0.00833333	0	0	0	0.00833333	0	0	0	0
126	Frontal cortex	low	0.141264	0.202602	0.0427509	0.0120818	0.0139405	0.0269517	0.0594796	0.0576208	0.0539033	0.0362454	0.0195167	0.0446097	0.0148699	0.0111524	0.00464684	0.0297398	0.0111524	0.00557621	0.0390335	0.0213755	0.000929368	0.00650558	0.0027881	0.0250929	0.00557621	0.00557621	0	0.0120818	0.0195167	0.00371747	0.00650558	0.00464684	0.00185874	0.017658	0.0120818	0.0148699	0.0120818
137	Frontal cortex	low	0.121098	0.103324	0.032948	0.032948	0.0050578	0.0135838	0.0450867	0.0413295	0.0508671	0.0317919	0.0234104	0.0722543	0.0140173	0.0286127	0.00462428	0.0407514	0.0225434	0.0128613	0.0471098	0.0397399	0.00693642	0.00722543	0.0163295	0.0179191	0.0144509	0.00534682	0.00303468	0.017052	0.0319364	0.00578035	0.00823699	0.0128613	0.00924855	0.017052	0.016763	0.0121387	0.0137283
45	Frontal cortex	low	0.130598	0.150284	0.032996	0.0253709	0.00651601	0.019548	0.0422848	0.0392347	0.0546236	0.0439484	0.0207958	0.0860946	0.014973	0.0255095	0.00471371	0.0397893	0.0390961	0.0140025	0.0456121	0.0246777	0.00637737	0.00693193	0.00831831	0.0137252	0.00707057	0.00457507	0.00207958	0.014973	0.0205185	0.00305005	0.00263413	0.00485235	0.0061001	0.00901151	0.011507	0.00901151	0.00859559
49	Frontal cortex	low	0.183523	0.107852	0.0240897	0.00873483	0.00505701	0.0222508	0.0748437	0.0516734	0.0522251	0.0239978	0.023722	0.0834866	0.0133321	0.0196764	0.00643619	0.0260206	0.0273998	0.0143435	0.0442258	0.0271239	0.00689592	0.00367782	0.00689592	0.00965428	0.00790732	0.00395366	0.00147113	0.0173777	0.0215153	0.00413755	0.00910261	0.0100221	0.0062523	0.00983818	0.0166421	0.011769	0.0128724
50	Frontal cortex	low	0.182227	0.139114	0.0125134	0.0335321	0.0286441	0.0227784	0.0256135	0.0223873	0.0393	0.0215075	0.0136866	0.0734187	0.0223873	0.0201388	0.00596344	0.0554306	0.0156418	0.00938508	0.0628605	0.0318702	0.00948284	0.00537687	0.00567015	0.0157396	0.00625672	0.00322612	0.0012709	0.0171082	0.0272754	0.00508359	0.00801642	0.00840747	0.00713657	0.0104605	0.0100694	0.0101672	0.0108515
71	Frontal cortex	low	0.313187	0.131868	0.021978	0.021978	0.0274725	0.010989	0.043956	0.010989	0.0384615	0.0274725	0.021978	0.032967	0.0274725	0.00549451	0	0.043956	0	0.0164835	0.0494505	0.021978	0.010989	0.0164835	0	0.010989	0	0	0	0	0	0	0.00549451	0.021978	0	0.010989	0.010989	0.043956	0
91	Frontal cortex	low	0.236372	0.0959295	0.0311831	0.0304689	0.00166627	0.00261842	0.0930731	0.0302309	0.0388003	0.0311831	0.0149964	0.0364199	0.0102357	0.018329	0	0.0314211	0.00785527	0.00499881	0.0480838	0.0192811	0.00856939	0.0304689	0.006189	0.0254701	0.0114259	0.00333254	0.000476077	0.0119019	0.018329	0.0104737	0.00666508	0.00999762	0.00547489	0.012378	0.0145204	0.0240419	0.0171388
94	Frontal cortex	low	0.236019	0.179147	0.0265403	0.00663507	0.0199052	0.0151659	0.0445498	0.0407583	0.0417062	0.0350711	0.0123223	0.0672986	0.00758294	0.0132701	0.00379147	0.0350711	0.0180095	0.0189573	0.0398104	0.0218009	0.00189573	0.00379147	0.00663507	0.0113744	0.00473934	0.0028436	0	0.0218009	0.0161137	0.0056872	0.0056872	0.0028436	0.0028436	0.0056872	0.00947867	0.00663507	0.00853081
Donor	Brain region	Disease group	Ex1	Ex2	Ex3	Ex4	Ex5	Ex6	Ex7	Ex8	Ex9	Ex10	Ex11	Ex12	Ex13	Ex14	Ex15	Ex16	Ex17	Ex18	In1	In2	In3	In4	In5	In6	In7	In8	In9	In10	In11	In12	In13	In14	In15	In16	In17	In18	In19
12	Primary Visual cortex	high	0.134426	0.135246	0.0344262	0.00901639	0.37377	0.000819672	0.0172131	0.0172131	0.0204918	0.00409836	0.0106557	0.0262295	0.00737705	0.00245902	0.00245902	0.0557377	0.0180328	0.00901639	0.0434426	0.00655738	0.00655738	0.00819672	0.000819672	0.0172131	0.000819672	0	0.000819672	0.00327869	0.00901639	0.00163934	0.00163934	0.000819672	0.000819672	0.00163934	0.0057377	0.00245902	0.00983607
145	Primary Visual cortex	high	0.0702829	0.160105	0.0554097	0.00554097	0.319918	0	0.0029163	0.0341207	0.0589093	0.00729076	0.0256635	0.040245	0.0166229	0.00437445	0.00029163	0.0711578	0.0137066	0.0116652	0.0501604	0.00524934	0.00349956	0.00029163	0.00349956	0.0163313	0.00145815	0.00116652	0.00029163	0.00524934	0.0058326	0	0	0.00058326	0.000874891	0.00029163	0.00233304	0.00029163	0.00437445
146	Primary Visual cortex	high	0.147559	0.152796	0.0677015	0.00766785	0.271554	0.000374042	0.00486254	0.0149617	0.0383393	0.00691977	0.0158968	0.0289882	0.0158968	0.00374042	0.000748083	0.0402095	0.00673275	0.00243127	0.0667664	0.00710679	0.00280531	0.00935104	0.00392744	0.0286142	0.0044885	0.000561062	0.000748083	0.00710679	0.0102861	0.00168319	0.000561062	0.00280531	0.00224425	0.00411446	0.00486254	0.00598466	0.00860295
18	Primary Visual cortex	high	0.0129781	0.127049	0.00136612	0.00068306	0.594262	0	0.00204918	0.00614754	0.0259563	0.00204918	0.00409836	0.022541	0.0184426	0.00409836	0.00068306	0.0539617	0.0129781	0.00273224	0.0560109	0.00614754	0.00409836	0.00068306	0	0.00546448	0.00273224	0.00136612	0.00068306	0.00478142	0.00819672	0.00136612	0	0.00068306	0.00136612	0.00136612	0.0034153	0.00273224	0.0068306
24	Primary Visual cortex	high	0.183348	0.166519	0.0159433	0.0168291	0.273694	0.00354296	0.0141718	0.0194863	0.0283437	0.00620018	0.00974314	0.0354296	0.0141718	0.00177148	0.00177148	0.0752879	0.0168291	0.00354296	0.0327724	0.00708592	0.00088574	0.00974314	0.00620018	0.0132861	0.00265722	0.00354296	0	0.0044287	0.0088574	0.0044287	0.00177148	0.00354296	0.00088574	0.00177148	0.00531444	0.00531444	0.00088574
35	Primary Visual cortex	high	0.212859	0.179151	0.0524345	0.00499376	0.294007	0.00124844	0.0337079	0.00811486	0.0149813	0.00124844	0.00499376	0.0305868	0.00436954	0.0031211	0.00249688	0.0349563	0.00499376	0.0031211	0.0524345	0.00561798	0.00124844	0.00436954	0.00124844	0.00811486	0.00249688	0	0.00062422	0.00187266	0.0093633	0.0031211	0	0.00062422	0.00249688	0.00124844	0.00124844	0.00436954	0.00811486
42	Primary Visual cortex	high	0.13013	0.145248	0.0356371	0.00917927	0.303456	0.00161987	0.0264579	0.00971922	0.0545356	0.00431965	0.0113391	0.0410367	0.0167387	0.00485961	0.00161987	0.062095	0.0102592	0.00323974	0.0572354	0.00917927	0.00161987	0.00323974	0.00323974	0.00971922	0.00323974	0.00161987	0	0.00701944	0.00971922	0.000539957	0.000539957	0.000539957	0.00107991	0.00107991	0.00431965	0.00701944	0.0075594
59	Primary Visual cortex	high	0.0717736	0.169772	0.0220842	0.0110421	0.336784	0.00621118	0.0110421	0.0248447	0.0351967	0.00552105	0.0151829	0.0427881	0.0186335	0.00759144	0.00483092	0.0634921	0.0179434	0.00690131	0.0448585	0.010352	0.00276052	0.00207039	0.00414079	0.0089717	0.00138026	0.00138026	0	0.00690131	0.00828157	0.000690131	0.00138026	0.00276052	0	0.000690131	0.0089717	0.00483092	0.0179434
68	Primary Visual cortex	high	0.140719	0.134232	0.0628743	0.0219561	0.282934	0.00149701	0.0149701	0.0139721	0.0474052	0.00848303	0.0194611	0.0553892	0.0169661	0.00548902	0.00149701	0.0528942	0.00848303	0.00499002	0.0409182	0.00499002	0	0.00399202	0.000998004	0.0159681	0.00449102	0	0.00149701	0.00349301	0.00798403	0.000499002	0.00299401	0.00249501	0.000998004	0.00249501	0.00399202	0.00299401	0.00499002
69	Primary Visual cortex	high	0.0185706	0.100732	0.0118177	0.00225098	0.494091	0.00112549	0.00281373	0.0123804	0.0287001	0.00450197	0.0112549	0.0382667	0.0168824	0.00787845	0.00393922	0.0506472	0.0270118	0.00393922	0.0787845	0.00675295	0.00450197	0.000562746	0.00675295	0.0208216	0.00393922	0.00225098	0	0.00506472	0.0129432	0.00112549	0.000562746	0.00112549	0.00112549	0.00112549	0.00619021	0.00450197	0.00506472
74	Primary Visual cortex	high	0.0585366	0.170732	0.0292683	0.00731707	0.465854	0	0.00731707	0.0219512	0.0439024	0	0.00243902	0.0317073	0.0243902	0	0.00243902	0.0609756	0.0146341	0.00731707	0.0268293	0.00243902	0.00243902	0	0	0.00243902	0	0	0	0	0.00731707	0	0	0	0	0	0.00487805	0	0.00487805
76	Primary Visual cortex	high	0.232835	0.21672	0.0496894	0.00436461	0.207991	0.00016787	0.00453248	0.0146047	0.0454927	0.003861	0.0164512	0.0320631	0.0146047	0.003861	0.000839349	0.0369313	0.00940071	0.00470035	0.0459963	0.00419674	0.00268592	0.000671479	0.00201444	0.0107437	0.00100722	0.00016787	0.000335739	0.00453248	0.00738627	0.000503609	0.000839349	0.0016787	0.00134296	0.00251805	0.00251805	0.00503609	0.00671479
30	Primary Visual cortex	int	0.153137	0.186924	0.0364195	0.00921457	0.259324	0.00526547	0.0267661	0.01448	0.0302764	0.0136025	0.0122861	0.0285213	0.00833699	0.00702062	0.00175516	0.056165	0.0193067	0.00921457	0.0649408	0.0118473	0.000877578	0.000438789	0.0039491	0.00833699	0.00263273	0.00219394	0.000438789	0.00702062	0.0039491	0.000877578	0.000877578	0.000877578	0.00175516	0.00131637	0.00219394	0.00307152	0.00438789
44	Primary Visual cortex	int	0.275424	0.0677966	0.0169492	0.0141243	0.185028	0.00282486	0.019774	0.0310734	0.0282486	0.00141243	0.00564972	0.0508475	0.0169492	0.00423729	0.00282486	0.10452	0.0338983	0.00564972	0.0508475	0.0127119	0.00282486	0.00706215	0.00564972	0.0183616	0.00564972	0.00423729	0.00141243	0.00423729	0.00282486	0	0.00423729	0	0.00141243	0.00423729	0.00282486	0.00141243	0.00282486
46	Primary Visual cortex	int	0.158315	0.153958	0.0290487	0.00363108	0.371097	0.00217865	0.0261438	0.0181554	0.0413943	0.00580973	0.00726216	0.02687	0.00944081	0.00217865	0.00217865	0.0305011	0.00944081	0.00290487	0.0392157	0.00580973	0.00145243	0.00145243	0.000726216	0.0087146	0.00508351	0	0.00145243	0.00217865	0.0108932	0.000726216	0.00363108	0	0.00145243	0.00145243	0.00145243	0.00580973	0.00798838
57	Primary Visual cortex	int	0.0711462	0.134387	0.041502	0.0197628	0.448617	0.00395257	0.00790514	0.00988142	0.027668	0.00988142	0.0237154	0.0375494	0.0118577	0.00988142	0	0.041502	0.00790514	0.00395257	0.041502	0.00790514	0.00197628	0	0	0.00592885	0	0	0	0.00988142	0.0118577	0	0	0	0	0.00197628	0.00395257	0	0.00395257
92	Primary Visual cortex	int	0.210187	0.186976	0.0283688	0.0148291	0.110251	0.0154739	0.0444874	0.0245003	0.0309478	0.0219213	0.0135397	0.0573823	0.0148291	0.0070922	0.00515796	0.0425532	0.0167634	0.00902643	0.0451322	0.0154739	0.00257898	0.00257898	0.00451322	0.00773694	0.00322373	0.000644745	0.00128949	0.00644745	0.00902643	0.00193424	0.00257898	0.00838169	0.00386847	0.00322373	0.00515796	0.00838169	0.0135397
103	Primary Visual cortex	low	0	0.166667	0	0	0.333333	0	0	0	0	0	0	0	0	0	0	0	0	0	0.166667	0.166667	0	0	0	0	0	0	0	0	0	0	0	0	0	0.166667	0	0	0
45	Primary Visual cortex	low	0.173697	0.161704	0.0438379	0.0136476	0.22622	0.00124069	0.0314309	0.0239868	0.0425972	0.00165426	0.019024	0.0397022	0.019024	0.00454921	0.00248139	0.0628619	0.0144748	0.00372208	0.0537634	0.00992556	0.00124069	0.00124069	0.00165426	0.0115798	0.00124069	0.000413565	0.000413565	0.00537634	0.00992556	0.00206782	0.00165426	0.00206782	0.00124069	0.00206782	0.00413565	0	0.00413565
49	Primary Visual cortex	low	0.13058	0.128348	0.0368304	0.0178571	0.28125	0.00223214	0.0290179	0.0334821	0.0647321	0.00334821	0.0178571	0.0513393	0.0189732	0.00111607	0.00111607	0.0636161	0.0200893	0.0078125	0.0390625	0.00446429	0.00111607	0	0.00334821	0.0122768	0.00111607	0.00111607	0	0.00334821	0.0111607	0.00111607	0	0	0	0.00223214	0.00446429	0.00334821	0.00223214
50	Primary Visual cortex	low	0.146082	0.160938	0.050102	0.0077192	0.196184	0	0.00553452	0.0313137	0.0680163	0.0106321	0.0282552	0.059132	0.0267987	0.00524323	0.000436936	0.0565103	0.0144189	0.00466065	0.0502476	0.00946694	0.00349548	0.00247597	0.00466065	0.0131081	0.00174774	0.000728226	0.00029129	0.00495194	0.0132537	0.00320419	0.00145645	0.00101952	0.0016021	0.00116516	0.00349548	0.00378678	0.00786484
71	Primary Visual cortex	low	0.116379	0.0905172	0.0215517	0.00431034	0.280172	0	0.0689655	0.012931	0.0560345	0	0.00862069	0.0431034	0.0258621	0.00431034	0	0.150862	0.012931	0.00862069	0.0431034	0.0172414	0.012931	0	0	0	0.00431034	0.00431034	0	0	0.00862069	0.00431034	0	0	0	0	0	0	0
94	Primary Visual cortex	low	0.136179	0.151423	0.050813	0.0182927	0.271341	0.00101626	0.0365854	0.023374	0.0335366	0.00914634	0.0152439	0.0416667	0.023374	0.00406504	0.00203252	0.0426829	0.0162602	0.00304878	0.0772358	0.00304878	0.00101626	0	0.00101626	0.0121951	0.00203252	0.00101626	0	0.0050813	0.0050813	0	0	0.00304878	0.00101626	0	0.00203252	0.00101626	0.0050813
95	Primary Visual cortex	low	0.253165	0.113924	0.0316456	0.00632911	0.208861	0.00632911	0.0506329	0.0443038	0.0316456	0	0.00632911	0.0632911	0.0126582	0	0	0.0822785	0.0316456	0.0126582	0.0316456	0	0	0	0	0.00632911	0	0	0	0	0	0	0	0	0	0	0	0	0.00632911
Figure 4b: Differential cell proportion analysis (GLMM)
CellType	z_value	p_value	-log10(p_value)	Brain region
Ex1	-0.266134	0.790136	0.102298	Frontal cortex
Ex2	1.09477	0.273619	0.562854	Frontal cortex
Ex3	-1.34573	0.178391	0.748627	Frontal cortex
Ex4	0.707849	0.479039	0.319629	Frontal cortex
Ex5	3.18753	0.00143492	2.84317	Frontal cortex
Ex6	0.614719	0.53874	0.26862	Frontal cortex
Ex7	-0.0720409	0.942569	0.0256867	Frontal cortex
Ex8	-1.31463	0.188635	0.724378	Frontal cortex
Ex9	1.21029	0.226169	0.645567	Frontal cortex
Ex10	-1.2142	0.22467	0.648454	Frontal cortex
Ex11	0.582135	0.560476	0.251443	Frontal cortex
Ex12	0.559369	0.57591	0.239646	Frontal cortex
Ex13	1.03593	0.300234	0.522539	Frontal cortex
Ex14	-0.327323	0.743424	0.128764	Frontal cortex
Ex15	-0.137941	0.890287	0.0504698	Frontal cortex
Ex16	1.54459	0.122445	0.912058	Frontal cortex
Ex17	0.554891	0.578969	0.237344	Frontal cortex
Ex18	1.13154	0.25783	0.588667	Frontal cortex
In1	0.857787	0.39101	0.407812	Frontal cortex
In2	0.157504	0.874848	0.0580674	Frontal cortex
In3	0.157398	0.874931	0.0580263	Frontal cortex
In4	0.339298	0.734385	0.134076	Frontal cortex
In5	-0.376317	0.706681	0.150776	Frontal cortex
In6	-0.907376	0.364208	0.438651	Frontal cortex
In7	-0.89319	0.371756	0.429742	Frontal cortex
In8	0.601198	0.547708	0.261451	Frontal cortex
In9	-0.442851	0.657873	0.181858	Frontal cortex
In10	0.454328	0.649593	0.187359	Frontal cortex
In11	-1.07356	0.283019	0.548185	Frontal cortex
In12	-1.73847	0.0821284	1.08551	Frontal cortex
In13	0.333686	0.738616	0.131581	Frontal cortex
In14	-0.307317	0.758602	0.119986	Frontal cortex
In15	-0.6293	0.529153	0.276419	Frontal cortex
In16	-1.59172	0.111447	0.952932	Frontal cortex
In17	0.122682	0.902359	0.0446206	Frontal cortex
In18	-1.34958	0.177151	0.751657	Frontal cortex
In19	-0.0287382	0.977073	0.0100728	Frontal cortex
Ex1	0.0359373	0.971332	0.0126321	Primary Visual cortex
Ex2	0.672826	0.501058	0.300112	Primary Visual cortex
Ex3	-0.721666	0.4705	0.327441	Primary Visual cortex
Ex4	-1.21187	0.225564	0.646731	Primary Visual cortex
Ex5	1.85245	0.0639618	1.19408	Primary Visual cortex
Ex6	0.52176	0.601838	0.220521	Primary Visual cortex
Ex7	-1.13002	0.258468	0.587593	Primary Visual cortex
Ex8	-2.32309	0.0201741	1.69521	Primary Visual cortex
Ex9	-1.39083	0.164278	0.784422	Primary Visual cortex
Ex10	-1.33797	0.180908	0.742543	Primary Visual cortex
Ex11	-2.53924	0.0111093	1.95431	Primary Visual cortex
Ex12	-2.37403	0.0175953	1.7546	Primary Visual cortex
Ex13	-1.92711	0.0539655	1.26788	Primary Visual cortex
Ex14	-1.54111	0.123289	0.909074	Primary Visual cortex
Ex15	-0.821841	0.411167	0.385981	Primary Visual cortex
Ex16	-0.340107	0.733776	0.134437	Primary Visual cortex
Ex17	-1.64719	0.0995193	1.00209	Primary Visual cortex
Ex18	-0.204172	0.838219	0.0766425	Primary Visual cortex
In1	0.728274	0.466446	0.331199	Primary Visual cortex
In2	0.0791086	0.936946	0.0282853	Primary Visual cortex
In3	-0.00267326	0.997867	0.000927318	Primary Visual cortex
In4	0.746641	0.45528	0.341721	Primary Visual cortex
In5	-0.923956	0.355509	0.449149	Primary Visual cortex
In6	0.581302	0.561037	0.251009	Primary Visual cortex
In7	1.63377	0.102307	0.990094	Primary Visual cortex
In8	1.53439	0.124934	0.903318	Primary Visual cortex
In9	-0.237156	0.812536	0.0901573	Primary Visual cortex
In10	-0.794777	0.426743	0.369833	Primary Visual cortex
In11	-1.95877	0.0501398	1.29982	Primary Visual cortex
In12	0.0456662	0.963576	0.0161139	Primary Visual cortex
In13	-2.61764	0.00885404	2.05286	Primary Visual cortex
In14	-0.178143	0.858611	0.0662036	Primary Visual cortex
In15	-0.872678	0.382839	0.416984	Primary Visual cortex
In16	0.111167	0.911484	0.040251	Primary Visual cortex
In17	-0.036868	0.97059	0.0129641	Primary Visual cortex
In18	1.09891	0.271807	0.56574	Primary Visual cortex
In19	-0.587315	0.556992	0.254151	Primary Visual cortex

## Sheet: Fig.5
Figure 5b: Number of DE genes
CellType	BA9_Early_up	BA9_Early_down	BA9_Early_total	BA9_Late_up	BA9_Late_down	BA9_Late_total	BA17_Early_up	BA17_Early_down	BA17_Early_total	BA17_Late_up	BA17_Late_down	BA17_Late_total
Ex1	14	76	90	23	166	189	51	3	54	12	41	53
Ex2	25	134	159	10	93	103	67	7	74	52	81	133
Ex3	29	128	157	10	158	168	2	1	3	7	25	32
Ex4	10	39	49	14	81	95	0	0	0	2	0	2
Ex5	69	59	128	1	33	34	73	16	89	37	36	73
Ex6	15	141	156	19	39	58	0	0	0	0	1	1
Ex7	20	84	104	35	100	135	0	3	3	2	1	3
Ex8	21	68	89	30	93	123	0	1	1	1	1	2
Ex9	13	50	63	44	112	156	17	10	27	2	2	4
Ex10	21	87	108	37	132	169	0	0	0	3	0	3
Ex11	20	94	114	7	48	55	2	1	3	1	1	2
Ex12	16	61	77	66	160	226	11	4	15	15	17	32
Ex13	16	73	89	14	38	52	3	1	4	0	0	0
Ex14	23	102	125	32	137	169	0	0	0	0	0	0
Ex15	23	29	52	7	30	37	0	0	0	0	0	0
Ex16	17	65	82	10	41	51	24	9	33	3	4	7
Ex17	19	51	70	22	56	78	0	1	1	8	1	9
Ex18	7	29	36	5	20	25	0	0	0	2	0	2
In1	11	64	75	60	264	324	15	5	20	26	19	45
In2	11	47	58	42	243	285	0	0	0	0	0	0
In3	15	53	68	3	18	21	0	0	0	0	0	0
In4	1	7	8	3	24	27	0	0	0	0	0	0
In5	0	0	0	1	11	12	0	0	0	0	0	0
In6	6	29	35	24	91	115	1	1	2	0	0	0
In7	6	13	19	6	60	66	0	0	0	0	0	0
In8	0	0	0	4	16	20	0	0	0	0	0	0
In9	0	0	0	0	1	1	0	0	0	0	0	0
In10	0	1	1	38	198	236	0	0	0	0	0	0
In11	9	65	74	35	211	246	1	1	2	0	0	0
In12	0	2	2	8	19	27	0	0	0	0	0	0
In13	0	0	0	7	25	32	0	0	0	0	0	0
In14	8	31	39	5	60	65	0	0	0	0	0	0
In15	2	18	20	4	21	25	0	0	0	0	0	0
In16	10	31	41	6	48	54	0	0	0	0	0	0
In17	13	31	44	23	95	118	0	0	0	0	0	0
In18	13	46	59	2	10	12	0	0	0	1	0	1
In19	12	43	55	27	100	127	0	0	0	0	0	0

## Sheet: Fig.7
Figure 7a: KCNIP4 gene expression across major cell types and excitatory neuronal subtypes
Major cell types	mean	std	min	0.25	0.5	0.75	max
Astrocyte	0.585334	1.01757	0	0	0	1.12682	5.57513
Endothelial	0.826173	1.36437	0	0	0	2.02196	4.78284
Excitatory	4.36154	0.934643	0	4.15181	4.61655	4.89598	7.32899
Inhibitory	2.04957	1.65937	0	0	2.18821	3.44635	6.3534
Microglia	0.517876	1.0539	0	0	0	0	6.23852
OPC	3.67835	0.936257	0	3.38915	3.88039	4.24461	5.7024
Oligodendrocyte	0.696517	1.16485	0	0	0	1.6276	5.72776
CellType	mean	std	min	0.25	0.5	0.75	max	Brain region
Ex1	4.7119	0.530246	0	4.51131	4.81451	5.03653	7.0361	Frontal Cortex
Ex2	4.72042	0.412915	0	4.53286	4.80352	4.99422	6.23535	Frontal Cortex
Ex3	4.78024	0.311637	2.26006	4.64422	4.83421	4.98266	6.17384	Frontal Cortex
Ex4	4.64874	0.35908	0	4.47569	4.70552	4.89007	5.55882	Frontal Cortex
Ex5	3.99419	0.840907	0	3.67533	4.15358	4.52539	6.81191	Frontal Cortex
Ex6	4.38878	0.483582	0	4.1691	4.47133	4.71574	5.94696	Frontal Cortex
Ex7	4.53266	0.467728	0	4.34902	4.62175	4.81971	6.32889	Frontal Cortex
Ex8	4.65851	0.433919	0	4.47504	4.73585	4.93291	6.47574	Frontal Cortex
Ex9	4.33933	0.535045	0	4.10755	4.44158	4.68283	6.57672	Frontal Cortex
Ex10	4.58768	0.336765	2.34635	4.42113	4.64942	4.81721	5.71025	Frontal Cortex
Ex11	4.72254	0.395402	0	4.55137	4.80465	4.97712	5.97845	Frontal Cortex
Ex12	4.59478	0.440375	0	4.4083	4.68427	4.87832	6.21924	Frontal Cortex
Ex13	5.31461	0.442392	1.95557	5.11682	5.39442	5.61052	7.32899	Frontal Cortex
Ex14	0.924814	1.14463	0	0	0.312736	1.63587	4.93913	Frontal Cortex
Ex15	4.74557	0.418237	2.35321	4.57818	4.82736	5.00634	6.12943	Frontal Cortex
Ex16	3.38861	0.958355	0	2.98177	3.54915	4.02783	5.52049	Frontal Cortex
Ex17	3.22679	0.821072	0	2.93763	3.36283	3.68891	5.41046	Frontal Cortex
Ex18	3.40009	1.14149	0	2.73386	3.4335	4.35853	5.54021	Frontal Cortex
CellType	mean	std	min	0.25	0.5	0.75	max	Brain region
Ex1	4.32726	0.708955	0	4.01244	4.45739	4.79387	7.06864	Primary Visual cortex
Ex2	4.47979	0.50474	0	4.20805	4.56098	4.83522	5.57193	Primary Visual cortex
Ex3	4.45438	0.427447	2.36492	4.26184	4.53297	4.74602	5.3937	Primary Visual cortex
Ex4	4.40868	0.442054	3.09293	4.14394	4.45209	4.73935	5.37204	Primary Visual cortex
Ex5	4.17693	0.75131	0	3.84442	4.29333	4.66695	5.73296	Primary Visual cortex
Ex6	4.05708	0.622991	1.76118	3.78122	4.07475	4.49646	5.6894	Primary Visual cortex
Ex7	4.22189	0.660619	0	3.94981	4.29858	4.64324	5.54961	Primary Visual cortex
Ex8	4.25535	0.628784	0	3.96984	4.35145	4.67365	5.52421	Primary Visual cortex
Ex9	4.16942	0.601411	0	3.91744	4.28918	4.55538	5.65671	Primary Visual cortex
Ex10	4.30706	0.514334	0	4.06655	4.4034	4.64148	5.10284	Primary Visual cortex
Ex11	4.78618	0.48859	2.28346	4.50483	4.9022	5.1368	5.84907	Primary Visual cortex
Ex12	4.0113	0.724331	0	3.72349	4.12874	4.46505	5.68794	Primary Visual cortex
Ex13	4.89282	0.558754	0	4.58949	5.00427	5.2721	6.02177	Primary Visual cortex
Ex14	1.19832	1.36296	0	0	0.726268	2.09896	5.01548	Primary Visual cortex
Ex15	4.24632	0.646229	2.5158	3.79565	4.29221	4.64454	5.31513	Primary Visual cortex
Ex16	2.25002	1.23543	0	1.67685	2.44472	3.10785	5.01728	Primary Visual cortex
Ex17	1.75131	1.34371	0	0	1.92938	2.78843	4.89867	Primary Visual cortex
Ex18	2.07904	1.67542	0	0	2.21885	3.69506	4.99247	Primary Visual cortex
Figure 7d: Quantification of KCNIP4 protein expression levels in L4 EYA4+ neurons, L4 EYA4- neurons, and L2/3 neurons from BA17 across disease stages
KCNIP4 mean intensity in L4 EYA4+ neurons
Low	Int	High
0.3409	0.432	0.4566		Tukey's multiple comparisons test	Mean diff.	95.00% CI of diff.	Below threshold?	Summary	Adjusted P Value
0.2845	0.3734	0.392		Low vs. Int	-0.104	-0.1976 to -0.01043	Yes	*	0.0287
0.3974	0.4187	0.4196		Low vs. High	-0.06623	-0.1598 to 0.02733	No	ns	0.191
0.431	0.4407	0.4788		Int vs. High	0.03777	-0.05580 to 0.1313	No	ns	0.5591
0.2687	0.4421	0.3295
0.2581	0.4977	0.3015
KCNIP4 mean intensity in L2/3 neurons
Low	Int	High
0.16	0.0639	0.0591		Tukey's multiple comparisons test	Mean Diff.	95.00% CI of diff.	Below threshold?	Summary	Adjusted P Value
0.1251	0.0562	0.0623		Low vs. Int	0.06713	0.01416 to 0.1201	Yes	*	0.0129
0.1996	0.0784	0.0752		Low vs. High	0.0955	0.04252 to 0.1485	Yes	***	0.0008
0.2042	0.1157	0.0512		Int vs. High	0.02837	-0.02461 to 0.08134	No	ns	0.3703
0.1079	0.1297	0.058
0.0958	0.0459	0.0138
KCNIP4 mean intensity in L4 EYA4+ neurons, L4 EYA4- neurons, and L2/3 neurons from BA17 across all stages
L4 EYA4+	L4 EYA4-	L2/3
0.3409	0.1431	0.16		Tukey's multiple comparisons test	Mean diff.	95.00% CI of diff.	Below threshold?	Summary	Adjusted P Value
0.2845	0.1099	0.1251		L4 EYA4+ vs. L4 EYA4-	0.2712	0.2257 to 0.3167	Yes	****	<0.0001
0.3974	0.115	0.1996		L4 EYA4+ vs. L2/3	0.2923	0.2468 to 0.3378	Yes	****	<0.0001
0.431	0.0886	0.2042		L4 EYA4- vs. L2/3	0.02111	-0.02441 to 0.06663	No	ns	0.5065
0.432	0.1968	0.1079
0.3734	0.156	0.0958
0.4187	0.1383	0.0639
0.4407	0.0953	0.0562
0.4566	0.147	0.0784
0.392	0.1084	0.1157
0.4196	0.14	0.1297
0.4788	0.1338	0.0459
0.2687	0.1112	0.0591
0.2581	0.0753	0.0623
0.4421	0.1166	0.0752
0.4977	0.1143	0.0512
0.3295	0.0505	0.058
0.3015	0.0419	0.0138

## Sheet: Fig.8
Figure 8c: Quantification of Ca2+ transient frequency for each condition. Event frequency (events per minute) was averaged at the well level, with each well considered a biological replicate (4 wells per condition, 2 fields per well, 3 GFP-positive neurons per field)
CTL AAV	Kcnip4 AAV	CTL AAV + Aβ42 200nM	Kcnip4 AAV + Aβ42 200nM			Tukey's multiple comparisons test	Mean Diff.	95.00% CI of diff.	Below threshold?	Summary	Adjusted P Value
16.9	0.4	22.9	2.4			CTL AAV vs. Kcnip4 AAV	8.85	0.4824 to 17.22	Yes	*	0.0372
9.2	0.9	24.9	1.7			CTL AAV vs. CTL AAV + Aβ42 200nM	-17.63	-25.99 to -9.257	Yes	***	0.0002
3.6	0.7	26.7	0.9			CTL AAV vs. Kcnip4 AAV + Aβ42 200nM	6.25	-2.118 to 14.62	No	ns	0.1736
8.2	0.5	33.9	7.9			Kcnip4 AAV vs. CTL AAV + Aβ42 200nM	-26.48	-34.84 to -18.11	Yes	****	<0.0001
						Kcnip4 AAV vs. Kcnip4 AAV + Aβ42 200nM	-2.6	-10.97 to 5.768	No	ns	0.7936
						CTL AAV + Aβ42 200nM vs. Kcnip4 AAV + Aβ42 200nM	23.88	15.51 to 32.24	Yes	****	<0.0001
Figure 8e: Western blot quantification and representative image of KCNIP4 levels in cerebral cortex lysates following two different doses of Kcnip4 AAV (n = 3 per group)
CTL AAV 1e11 vg	Kcnip4 AAV 5e10 vg	Kcnip4 AAV 1e11 vg				Tukey's multiple comparisons test	Mean diff.	95.00% CI of diff.	Below threshold?	Summary	Adjusted P Value
0.933	0.973	0.969				CTL AAV 1e11 vg vs. Kcnip4 AAV 5e10 vg	-0.015	-0.03872 to 0.008723	No	ns	0.2081
0.955	0.95	0.969				CTL AAV 1e11 vg vs. Kcnip4 AAV 1e11 vg	-0.024	-0.04772 to -0.0002773	Yes	*	0.0478
0.945	0.955	0.967				Kcnip4 AAV 5e10 vg vs. Kcnip4 AAV 1e11 vg	-0.009	-0.03272 to 0.01472	No	ns	0.5141
KCNIP4 original blot	GAPDH original blot
Figure 8f: Quantification of transduction efficiency of the different AAVs in SSC in WT and AppSAA mice
CTL AAV WT	Kcnip4 AAV WT	CTL AAV AppSAA	Kcnip4 AAV AppSAA
8.304	8.335	10.887	11.032			Tukey's multiple comparisons test	Mean Diff.	95.00% CI of diff.	Below threshold?	Summary	Adjusted P Value
6.745	10.788	15.252	13.07			CTL AAV WT vs. Kcnip4 AAV WT	-2.654	-7.431 to 2.123	No	ns	0.4225
12.007	12.692	10.965	10.484			CTL AAV WT vs. CTL AAV AppSAA	-4.008	-8.581 to 0.5660	No	ns	0.0986
8.755	11.064	10.143	11.346			CTL AAV WT vs. Kcnip4 AAV AppSAA	-2.325	-6.747 to 2.098	No	ns	0.4693
6.793	12.994	8.267	7.752			Kcnip4 AAV WT vs. CTL AAV AppSAA	-1.354	-5.928 to 3.220	No	ns	0.8385
		19.657	12.249			Kcnip4 AAV WT vs. Kcnip4 AAV AppSAA	0.329	-4.094 to 4.752	No	ns	0.9966
			9.986			CTL AAV AppSAA vs. Kcnip4 AAV AppSAA	1.683	-2.519 to 5.885	No	ns	0.6784
Figure 8g-i: Quantification of cortical amyloid beta, GFAP, and IBA1 immunostaining in AppSAA mice treated with Kcnip4 AAV or control AAV (6-7 mice per group)
Amyloid beta (g)						GFAP (h)						IBA1 (i)
CTL AAV	Kcnip4 AAV					CTL AAV	Kcnip4 AAV					CTL AAV	Kcnip4 AAV
13.862	9.518		Unpaired t test with Welch's correction			5.232	6.43		Unpaired t test			0.381	0.622		Unpaired t test
6.123	7.74		P value	0.3783		5.48	7.872		P value	0.877		1.369	0.563		P value	0.029
6.779	6.881		P value summary	ns		8.117	6.503		P value summary	ns		0.709	0.386		P value summary	*
7.433	8.739		Significantly different (P < 0.05)?	No		8.843	6.318		Significantly different (P < 0.05)?	No		1.699	0.59		Significantly different (P < 0.05)?	Yes
8.5	1.574		One- or two-tailed P value?	Two-tailed		4.33	2.526		One- or two-tailed P value?	Two-tailed		1.46	0.272		One- or two-tailed P value?	Two-tailed
8.91	7.82		Welch-corrected t, df	t=0.9201, df=10.46		2.41	5.09		t, df	t=0.1584, df=11		0.71	0.74		t, df	t=2.510, df=11
	8.235						6.67						0.58
Figure 8k-o: Percentage of c-Fos-positive cells in all cortical neurons across study groups and quantification of c-Fos in GFP+ compared to GFP- neurons from AppSAA and WT mice treated with Kcnip4 AAV or control AAV (5-7 mice per group)
All neurons (k)
CTL AAV WT	Kcnip4 AAV WT	CTL AAV AppSAA	Kcnip4 AAV AppSAA
1.607	0.87	5.622	3.218			Tukey's multiple comparisons test	Mean Diff.	95.00% CI of diff.	Below threshold?	Summary	Adjusted P Value
1.46	0.706	4.384	2.569			CTL AAV WT vs. Kcnip4 AAV WT	0.5782	-1.069 to 2.225	No	ns	0.7583
1.133	0.429	4.083	1.934			CTL AAV WT vs. CTL AAV AppSAA	-2.496	-4.073 to -0.9196	Yes	**	0.0014
0.6	0.223	2.739	1.187			CTL AAV WT vs. Kcnip4 AAV AppSAA	-0.6253	-2.150 to 0.8995	No	ns	0.6624
0.418	0.099	2.383	1.008			Kcnip4 AAV WT vs. CTL AAV AppSAA	-3.075	-4.651 to -1.498	Yes	***	0.0001
		2.029	0.92			Kcnip4 AAV WT vs. Kcnip4 AAV AppSAA	-1.203	-2.728 to 0.3213	No	ns	0.1538
			0.846			CTL AAV AppSAA vs. Kcnip4 AAV AppSAA	1.871	0.4224 to 3.320	Yes	**	0.0088
Ctrl AAV WT (l)
GFP- neurons	GFP+ neurons	Unpaired t test
1.41	1.613	P value	0.4285
1.151	4.488	P value summary	ns
0.944	1.938	Significantly different (P < 0.05)?	No
0.6	0	One- or two-tailed P value?	Two-tailed
0.418	0	t, df	t=0.8339, df=8
Kcnip4 AAV WT (m)
GFP- neurons	GFP+ neurons	Unpaired t test
0.223	0	P value	0.7031
0.099	0	P value summary	ns
0.784	0.926	Significantly different (P < 0.05)?	No
0.614	0.746	One- or two-tailed P value?	Two-tailed
0.429	0	t, df	t=0.3950, df=8
Ctrl AAV AppSAA (n)
GFP- neurons	GFP+ neurons	Unpaired t test
5.265	3.238	P value	0.8671
3.854	3.479	P value summary	ns
3.685	3.696	Significantly different (P < 0.05)?	No
2.42	3.492	One- or two-tailed P value?	Two-tailed
2.2	2.888	t, df	t=0.1717, df=10
1.719	1.716
Kcnip4 AAV AppSAA (o)
GFP- neurons	GFP+ neurons	Unpaired t test
3.131	0.806	P value	0.0435
2.462	0.667	P value summary	*
1.76	1.429	Significantly different (P < 0.05)?	Yes
0.846	0	One- or two-tailed P value?	Two-tailed
1.068	0.806	t, df	t=2.256, df=12
0.9	1.111
0.92	0
Figure 8q-o: Mean Arc staining intensity in all cortical neurons across study group and quantification of Arc staining intensity in GFP+ compared to GFP- neurons from AppSAA and WT mice treated with Kcnip4 AAV or control AAV (5-7 mice per group)
All neurons (q)
CTL AAV WT	Kcnip4 AAV WT	CTL AAV AppSAA	Kcnip4 AAV AppSAA
0.0764	0.0665	0.1019	0.0811			Tukey's multiple comparisons test	Mean Diff.	95.00% CI of diff.	Below threshold?	Summary	Adjusted P Value
0.0714	0.0654	0.0947	0.08			CTL AAV WT vs. Kcnip4 AAV WT	0.00776	1.233e-005 to 0.01551	Yes	*	0.0496
0.0706	0.0639	0.0911	0.0787			CTL AAV WT vs. CTL AAV AppSAA	-0.02003	-0.02745 to -0.01262	Yes	****	<0.0001
0.069	0.0608	0.0882	0.0774			CTL AAV WT vs. Kcnip4 AAV AppSAA	-0.006243	-0.01342 to 0.0009301	No	ns	0.1017
0.0671	0.0591	0.0857	0.0756			Kcnip4 AAV WT vs. CTL AAV AppSAA	-0.02779	-0.03521 to -0.02038	Yes	****	<0.0001
		0.084	0.0746			Kcnip4 AAV WT vs. Kcnip4 AAV AppSAA	-0.014	-0.02118 to -0.006830	Yes	***	0.0001
			0.0726			CTL AAV AppSAA vs. Kcnip4 AAV AppSAA	0.01379	0.006975 to 0.02061	Yes	****	<0.0001
Ctrl AAV WT (r)
GFP- neurons	GFP+ neurons	Unpaired t test
0.0762	0.0789	P value	0.7424
0.0714	0.0713	P value summary	ns
0.0705	0.0716	Significantly different (P < 0.05)?	No
0.0694	0.0631	One- or two-tailed P value?	Two-tailed
0.0675	0.0647	t, df	t=0.3403, df=8
Kcnip4 AAV WT (s)
GFP- neurons	GFP+ neurons	Unpaired t test
0.0668	0.0632	P value	0.4133
0.0652	0.0681	P value summary	ns
0.0647	0.0573	Significantly different (P < 0.05)?	No
0.0613	0.0584	One- or two-tailed P value?	Two-tailed
0.0591	0.0597	t, df	t=0.8629, df=8
Ctrl AAV AppSAA (t)
GFP- neurons	GFP+ neurons	Unpaired t test
0.1019	0.0951	P value	0.1228
0.0947	0.0835	P value summary	ns
0.0911	0.0815	Significantly different (P < 0.05)?	No
0.0882	0.0804	One- or two-tailed P value?	Two-tailed
0.0857	0.087	t, df	t=1.685, df=10
0.084	0.0829
Kcnip4 AAV AppSAA (u)
GFP- neurons	GFP+ neurons	Unpaired t test
0.0813	0.0795	P value	0.0325
0.081	0.0714	P value summary	*
0.0793	0.0748	Significantly different (P < 0.05)?	Yes
0.0781	0.0718	One- or two-tailed P value?	Two-tailed
0.0755	0.0761	t, df	t=2.416, df=12
0.0754	0.0675
0.0729	0.0669

## Sheet: Suppl.1
Supplementary Figure 1e: Number of nuclei obtained from each profiling assay within each brain region and disease stage group after QC
Brain region	Assay	Disease group	Nuclei count
Frontal Cx (BA9)	10X-Chr-V2	high	6932
Frontal Cx (BA9)	10X-Chr-V2	int	17010
Frontal Cx (BA9)	10X-Chr-V2	low	37931
Frontal Cx (BA9)	10X-Chr-V3	high	46673
Frontal Cx (BA9)	10X-Chr-V3	int	55581
Frontal Cx (BA9)	10X-Chr-V3	low	51145
Frontal Cx (BA9)	DropSeq	high	37381
Frontal Cx (BA9)	DropSeq	int	20319
Frontal Cx (BA9)	DropSeq	low	15058
Precuneous (BA7)	10X-Chr-V3	high	22595
Precuneous (BA7)	10X-Chr-V3	int	17733
Precuneous (BA7)	10X-Chr-V3	low	13726
Precuneous (BA7)	DropSeq	high	11087
Precuneous (BA7)	DropSeq	int	3655
Precuneous (BA7)	DropSeq	low	3292
Primary Visual Cx (BA17)	10X-Chr-V3	high	17048
Primary Visual Cx (BA17)	10X-Chr-V3	low	5849
Primary Visual Cx (BA17)	DropSeq	high	20654
Primary Visual Cx (BA17)	DropSeq	int	11516
Primary Visual Cx (BA17)	DropSeq	low	9343

## Sheet: Suppl.6
Supplmentary Figure 6g: Cosine distance matrix
	L2/3 IT_1	L2/3 IT_2	L2/3 IT_3	L2/3 IT_4	L2/3 IT_5	L2/3 IT_6	L4 IT_1	L4 IT_2	L4 IT_3	L4 IT_4	L4 IT_5	L4 IT_6	L4 IT_7	L4 IT_8	L5 ET_1	L5 IT_1	L5 IT_2	L5 IT_3	L5 IT_4	L5 IT_5	L5 IT_6	L5 IT_7	L5 IT_8	L5/6 NP_1	L5/6 NP_2	L5/6 NP_3	L5/6 NP_4	L6 CT_1	L6 CT_2	L6 CT_3	L6 CT_4	L6 IT Car3_1	L6 IT_1	L6 IT_2	L6b_1	L6b_2	L6b_3	L6b_4
Ex1:[CUX2-SERPINE2-LAMP5]	0.276381	0.270375	0.2865	0.268382	0.256712	0.2622	0.302076	0.302333	0.294326	0.318175	0.321523	0.324754	0.323402	0.286499	0.309305	0.302361	0.300987	0.302264	0.298301	0.30508	0.308891	0.311406	0.30144	0.335198	0.33965	0.336281	0.33264	0.319904	0.308809	0.321533	0.31808	0.312329	0.297185	0.287216	0.314918	0.315183	0.32773	0.318495
Ex2:[CUX2-RORB-GLIS3-LRRC2]	0.278357	0.251058	0.268545	0.264172	0.258609	0.258182	0.281291	0.27854	0.269298	0.297623	0.298172	0.302667	0.303452	0.265709	0.301096	0.294405	0.28505	0.288581	0.284935	0.289726	0.298047	0.297591	0.28726	0.327754	0.330926	0.328009	0.325567	0.315571	0.303362	0.315612	0.311566	0.306456	0.293239	0.280618	0.309154	0.310469	0.322274	0.313719
Ex3:[CUX2-RORB-GLIS3-SV2C]	0.265228	0.238062	0.245636	0.252511	0.247731	0.242394	0.258761	0.261622	0.256254	0.275196	0.282535	0.286692	0.287467	0.254159	0.280059	0.277578	0.268861	0.275732	0.270344	0.275109	0.282385	0.285763	0.271251	0.309002	0.314858	0.311612	0.31016	0.299337	0.287813	0.297111	0.29654	0.291404	0.278146	0.267027	0.292138	0.295587	0.304692	0.298547
Ex4:[CUX2-RORB-COL5A2-CLMN]	0.301109	0.270128	0.283304	0.295776	0.292621	0.284038	0.280731	0.269269	0.263243	0.284493	0.275038	0.278652	0.287735	0.274334	0.311785	0.308952	0.291371	0.300855	0.29884	0.291939	0.306879	0.305515	0.295405	0.333063	0.335467	0.332808	0.3341	0.325496	0.319822	0.327044	0.324803	0.324168	0.311685	0.302241	0.321205	0.321545	0.32915	0.324633
Ex5:[RORB-CUX2-EYA4]	0.311604	0.282782	0.293788	0.30697	0.304442	0.296323	0.288788	0.277777	0.273734	0.291869	0.28427	0.287866	0.296449	0.285535	0.322311	0.318122	0.300847	0.310418	0.307561	0.302391	0.315055	0.311853	0.30664	0.342205	0.343282	0.341379	0.343416	0.335309	0.33034	0.337204	0.330848	0.333566	0.322287	0.311638	0.33206	0.33089	0.339214	0.334063
Ex6:[RORB-MME]	0.325938	0.308776	0.32509	0.32645	0.32159	0.315973	0.329125	0.324457	0.311514	0.339269	0.331418	0.327955	0.32479	0.304202	0.347227	0.327765	0.319216	0.319899	0.319578	0.325165	0.326109	0.324192	0.322946	0.358407	0.35973	0.356957	0.356457	0.346384	0.341215	0.350713	0.342818	0.34284	0.329443	0.319961	0.346424	0.343848	0.355655	0.348406
Ex7:[RORB-GABRG1]	0.319842	0.291567	0.308435	0.313568	0.309576	0.304503	0.313829	0.309564	0.297746	0.325668	0.321335	0.321011	0.318756	0.28603	0.334297	0.317469	0.301191	0.303755	0.304296	0.31164	0.314944	0.315224	0.309489	0.349187	0.350947	0.348918	0.348628	0.341694	0.330956	0.340346	0.335735	0.334579	0.322874	0.310712	0.338392	0.338594	0.347088	0.341507
Ex8:[RORB-TLL1-TMTC4]	0.298167	0.280904	0.289206	0.295251	0.291313	0.284119	0.295673	0.298303	0.289604	0.305077	0.3053	0.30169	0.294635	0.270353	0.299607	0.284694	0.261461	0.27244	0.272344	0.265553	0.269577	0.269556	0.261381	0.311491	0.316386	0.314302	0.314818	0.301131	0.29277	0.302039	0.296689	0.312891	0.289675	0.28111	0.302735	0.298379	0.309227	0.302853
Ex9:[RORB-TLL1-PCP4-MID1]	0.302994	0.286187	0.297871	0.301436	0.296148	0.288809	0.305692	0.304837	0.294705	0.314493	0.310959	0.306594	0.299093	0.277836	0.307109	0.297086	0.274728	0.285606	0.285397	0.26503	0.279668	0.273027	0.266983	0.321519	0.324688	0.323284	0.323853	0.31022	0.30374	0.311966	0.304604	0.323209	0.299243	0.289573	0.310424	0.305014	0.316352	0.309091
Ex10:[RORB-TLL1-PCP4-TYR]	0.27081	0.255798	0.266886	0.267758	0.26314	0.25691	0.275274	0.275562	0.266699	0.285491	0.283726	0.281147	0.275298	0.251393	0.277271	0.26425	0.250644	0.256177	0.254622	0.251454	0.25511	0.255895	0.244762	0.2925	0.296619	0.295123	0.294067	0.278465	0.271	0.281697	0.277946	0.289601	0.264597	0.257322	0.279247	0.275575	0.28789	0.280713
Ex11:[RORB-ADGRL4]	0.305113	0.289976	0.299949	0.300959	0.299076	0.293083	0.307746	0.313854	0.30137	0.322643	0.324017	0.316807	0.304439	0.272145	0.317435	0.27092	0.267504	0.257219	0.254584	0.296072	0.277332	0.292863	0.284911	0.324272	0.328082	0.326634	0.324827	0.313544	0.296868	0.311849	0.307054	0.302485	0.287082	0.278007	0.313863	0.310622	0.321202	0.313852
Ex12:[THEMIS-PRRX1]	0.278337	0.275067	0.286884	0.279013	0.271875	0.267523	0.300679	0.307976	0.295618	0.31903	0.324076	0.320495	0.308775	0.271915	0.301955	0.264584	0.278415	0.268932	0.262834	0.29235	0.274739	0.285747	0.279877	0.312986	0.322323	0.31946	0.315639	0.293699	0.280048	0.291433	0.285242	0.282505	0.263807	0.252103	0.292306	0.292248	0.305083	0.296922
Ex13:[THEMIS-POSTN]	0.306421	0.307167	0.316383	0.306515	0.305937	0.303309	0.325365	0.330846	0.323871	0.339989	0.349809	0.347847	0.336284	0.309694	0.332914	0.290547	0.315987	0.304194	0.294697	0.329462	0.316161	0.326981	0.321499	0.344105	0.354497	0.35159	0.344827	0.327843	0.314111	0.325766	0.320354	0.257197	0.299835	0.291979	0.324528	0.327451	0.326134	0.324893
Ex14:|FEZF2-HTR2C]	0.322716	0.317208	0.325715	0.32526	0.32233	0.314998	0.331363	0.332479	0.32495	0.333284	0.333726	0.334515	0.325876	0.310957	0.316541	0.318481	0.308039	0.314379	0.315718	0.315793	0.314712	0.324784	0.314064	0.275779	0.263778	0.25734	0.260677	0.314162	0.307994	0.315188	0.314249	0.341532	0.320477	0.318195	0.314562	0.310654	0.31526	0.309415
Ex15:[FEZF2-ADRA1A]	0.286793	0.279035	0.279391	0.285809	0.282481	0.273204	0.291064	0.295534	0.293395	0.295661	0.303151	0.303074	0.300763	0.28558	0.263175	0.292579	0.284503	0.296336	0.290364	0.277856	0.291781	0.293285	0.279559	0.300651	0.306724	0.304997	0.305888	0.297436	0.291611	0.295509	0.295962	0.310441	0.291845	0.288209	0.294906	0.298991	0.301863	0.299641
Ex16:[FEZF2-SYT6]	0.30208	0.299333	0.306298	0.303898	0.301218	0.293561	0.316493	0.322012	0.313864	0.328029	0.330948	0.334192	0.326333	0.294287	0.307991	0.298248	0.294728	0.297887	0.295086	0.299864	0.295029	0.300669	0.293594	0.295307	0.313234	0.304915	0.308024	0.274018	0.252013	0.262189	0.257249	0.310277	0.294498	0.286377	0.277721	0.279639	0.289346	0.284024
Ex17:[FEZF2-ZFHX3-SEMA3D]	0.2982	0.300885	0.309447	0.299952	0.295613	0.288757	0.321258	0.325739	0.317725	0.330521	0.333255	0.334932	0.329294	0.299921	0.310018	0.301611	0.301745	0.302901	0.299857	0.299706	0.300723	0.305659	0.296347	0.301629	0.31656	0.307667	0.308026	0.278553	0.265878	0.277773	0.273646	0.310673	0.295994	0.287676	0.261737	0.267296	0.273918	0.264578
Ex18:[FEZF2-ZFHX3-SCUBE1]	0.305085	0.311899	0.319993	0.310671	0.30757	0.300887	0.329764	0.332823	0.324597	0.334457	0.335451	0.335219	0.327107	0.309211	0.317975	0.305664	0.308622	0.310144	0.307431	0.30648	0.304661	0.310955	0.302844	0.303276	0.320065	0.311477	0.31005	0.282349	0.277629	0.289757	0.284877	0.31709	0.302362	0.298922	0.277279	0.259552	0.268165	0.250149

## Sheet: Suppl.7
Supplementary Figure 7a: Relative abundance of neuronal populations
Donor	Brain region	Disease group	Chandelier	L2_3_IT	L4_IT	L5_6_NP	L5_ET	L5_IT	L6_CT	L6_IT	L6_IT_car3	L6b	Lamp5	Lamp5_Lhx6	Pax6	Pvalb	Sncg	Sst	Sst_Chodl	Vip
14	Frontal cortex	high	0.00531485	0.297863	0.108954	0.0203351	0.00427499	0.134027	0.0369728	0.0993645	0.0206817	0.0428654	0.0254188	0.0145581	0.00543039	0.076141	0.00854997	0.0549971	0.000808781	0.0434431
18	Frontal cortex	high	0.00580194	0.363853	0.112939	0.0162931	0.00397393	0.144015	0.0274201	0.0717692	0.0143856	0.0309967	0.018757	0.0125576	0.00643777	0.0792402	0.014783	0.0284533	0.00158957	0.0467334
24	Frontal cortex	high	0.00666173	0.373797	0.113249	0.0207254	0.00444115	0.119911	0.0340489	0.0754996	0.0125833	0.042191	0.0325685	0.0111029	0.00666173	0.0836417	0.00444115	0.0259067	0.00296077	0.0296077
32	Frontal cortex	high	0.00922045	0.373428	0.131601	0.0176027	0.00880134	0.113998	0.0280805	0.0628667	0.0176027	0.0293378	0.0238894	0.0180218	0.00335289	0.0968148	0.00670578	0.0272422	0.00125733	0.030176
33	Frontal cortex	high	0.00257732	0.412371	0.0979381	0.0335052	0.00257732	0.162371	0.0283505	0.108247	0.00515464	0.0438144	0.00773196	0.00773196	0.00257732	0.0412371	0	0.0283505	0	0.0154639
35	Frontal cortex	high	0.00545842	0.345501	0.0656716	0.0173134	0.00511727	0.13049	0.0424733	0.0847761	0.0147548	0.0459701	0.0284861	0.0154371	0.00597015	0.090064	0.0103198	0.0408529	0.00144989	0.0498934
42	Frontal cortex	high	0.00948367	0.321391	0.170706	0.0168599	0.00105374	0.119073	0.0358272	0.0579557	0.0147524	0.0316122	0.0273973	0.0115911	0.00842993	0.0769231	0.00948367	0.0400421	0	0.0474183
59	Frontal cortex	high	0.00239378	0.286056	0.152005	0.0191502	0.00418911	0.157391	0.0394973	0.113106	0.0179533	0.0580491	0.0113704	0.0143627	0.00478755	0.070018	0.00179533	0.0185518	0.00179533	0.0275284
60	Frontal cortex	high	0.00377216	0.220294	0.286056	0.0262794	0.00201182	0.155162	0.0354583	0.0733057	0.0246448	0.0467748	0.0106878	0.00917893	0.00314347	0.0520558	0.00213756	0.0202439	0.000754432	0.0280397
68	Frontal cortex	high	0.00414174	0.31063	0.129314	0.0211689	0.00552232	0.137138	0.0349747	0.0800736	0.0197883	0.0414174	0.0276116	0.014266	0.00368155	0.0865163	0.00736309	0.0349747	0.00138058	0.0400368
69	Frontal cortex	high	0.00125786	0.329979	0.129979	0.0238994	0.0033543	0.143396	0.0322851	0.103564	0.0230608	0.0402516	0.0125786	0.0138365	0.00503145	0.0696017	0.00838574	0.0230608	0.000838574	0.0356394
73	Frontal cortex	high	0.00563204	0.210263	0.192115	0.0350438	0.00938673	0.083229	0.0750939	0.0838548	0.0237797	0.0638298	0.0150188	0.0175219	0.00813517	0.0876095	0.00438048	0.0581977	0.00312891	0.0237797
74	Frontal cortex	high	0.00572246	0.366953	0.144492	0.0193133	0.00715308	0.100858	0.0543634	0.0793991	0.0264664	0.0357654	0.0143062	0.0121602	0.0100143	0.0636624	0.00715308	0.0193133	0.00214592	0.0307582
75	Frontal cortex	high	0.00812364	0.279374	0.128591	0.0132752	0.00297206	0.157717	0.0493362	0.0889637	0.0166436	0.0657817	0.036061	0.02021	0.00970874	0.047553	0.00435903	0.0237765	0.00138696	0.046166
76	Frontal cortex	high	0.0116587	0.411235	0.063593	0.0143084	0.00317965	0.0895601	0.0259671	0.0662427	0.0132485	0.0349762	0.0317965	0.0190779	0.0105988	0.0810811	0.0121887	0.0429253	0	0.0683625
114	Frontal cortex	int	0.0101641	0.240574	0.103427	0.0240368	0.00576883	0.163313	0.0450519	0.0933315	0.0245862	0.053087	0.02335	0.0162077	0.00391457	0.0923014	0.00563148	0.046082	0.000961472	0.048211
124	Frontal cortex	int	0.00820667	0.355487	0.0868058	0.0206901	0.00283188	0.113911	0.0288389	0.0677917	0.0121366	0.0421314	0.0303416	0.00976709	0.00814888	0.0765763	0.0165289	0.0542103	0.000809108	0.0647865
140	Frontal cortex	int	0.00239923	0.371641	0.0731766	0.028071	0.00407869	0.136036	0.0376679	0.0786948	0.0215931	0.0323896	0.0175144	0.0143954	0.00479846	0.0707774	0.00959693	0.0458253	0.000959693	0.0503839
19	Frontal cortex	int	0.00877123	0.340005	0.120246	0.0224862	0.00326928	0.122239	0.0365202	0.06403	0.0198549	0.0397895	0.0331712	0.00924966	0.00773463	0.0708078	0.0109242	0.0318954	0.000318954	0.0586875
30	Frontal cortex	int	0.00204548	0.418722	0.101552	0.015281	0.0096258	0.14559	0.0172061	0.04103	0.0116713	0.021658	0.0263506	0.0168451	0.00914451	0.0966189	0.00397064	0.0217784	0.00144387	0.0394658
44	Frontal cortex	int	0.00314795	0.299056	0.130115	0.019937	0.00209864	0.146905	0.0293809	0.0996852	0.0283316	0.0566632	0.0188877	0.00734523	0.00314795	0.0671563	0.00839454	0.0325289	0.00104932	0.04617
46	Frontal cortex	int	0.00249377	0.473815	0.0804239	0.0193267	0.00436409	0.09601	0.0286783	0.0498753	0.0112219	0.0305486	0.0374065	0.0118454	0.00997506	0.063591	0.0143392	0.0305486	0.000623441	0.0349127
52	Frontal cortex	int	0.0034188	0.368376	0.184615	0.0162393	0.00769231	0.129915	0.0247863	0.074359	0.0179487	0.0478632	0.0128205	0.0128205	0.0017094	0.0538462	0.0042735	0.00854701	0.000854701	0.0299145
57	Frontal cortex	int	0.0127647	0.238468	0.152596	0.0200174	0.00348129	0.10705	0.0214679	0.0641137	0.0145054	0.0240789	0.0446765	0.0263998	0.00899333	0.101828	0.0182768	0.0690455	0.00174064	0.0704961
92	Frontal cortex	int	0.00845476	0.381184	0.105954	0.021047	0.00377766	0.137435	0.0242849	0.0649397	0.0156503	0.0320201	0.0248246	0.0116928	0.00395755	0.0654794	0.00755532	0.0395755	0.000359777	0.0518079
103	Frontal cortex	low	0.00422386	0.3629	0.06371	0.0225273	0.0093277	0.133932	0.031855	0.0876452	0.0218233	0.0436466	0.0445266	0.0135516	0.00422386	0.0726857	0.0105597	0.0334389	0.00175994	0.0376628
108	Frontal cortex	low	0.00629067	0.318547	0.118004	0.0247289	0.00336226	0.157701	0.0322126	0.0830803	0.0244035	0.0441432	0.0266811	0.0114967	0.00553145	0.0727766	0.00596529	0.0207158	0.000976139	0.0433839
110	Frontal cortex	low	0.00180832	0.256781	0.0958409	0.0325497	0.00723327	0.218807	0.0596745	0.115732	0.0180832	0.0759494	0.00361664	0.0108499	0.00361664	0.0506329	0.00361664	0.0271248	0	0.0180832
111	Frontal cortex	low	0.00921489	0.277553	0.120531	0.0189212	0.00172011	0.129623	0.0316992	0.0683131	0.0151124	0.0348937	0.0308392	0.0135152	0.00786337	0.0842855	0.0151124	0.0664701	0.00159725	0.0727362
112	Frontal cortex	low	0.00924273	0.317824	0.120681	0.0156496	0.00220565	0.130238	0.0194307	0.0533557	0.0163848	0.0265728	0.030564	0.0128138	0.00661695	0.0858103	0.0119735	0.0738368	0.00126037	0.0655393
115	Frontal cortex	low	0.00473485	0.442235	0.106061	0.0236742	0.00568182	0.14678	0.0217803	0.061553	0.0179924	0.0255682	0.0227273	0.00473485	0.00189394	0.0530303	0.00378788	0.0227273	0	0.0350379
116	Frontal cortex	low	0.0047081	0.283427	0.145009	0.0207156	0.00188324	0.149718	0.0320151	0.0762712	0.0169492	0.0338983	0.0367232	0.00753296	0.0047081	0.0612053	0.00753296	0.0612053	0	0.0564972
117	Frontal cortex	low	0.00248902	0.303807	0.123133	0.0243045	0.00263543	0.172182	0.0346999	0.0828697	0.02694	0.0506589	0.0248902	0.00878477	0.00219619	0.0714495	0.00380673	0.0254758	0.000292826	0.0393851
123	Frontal cortex	low	0	0.391667	0.175	0.0416667	0.00833333	0.125	0.00833333	0.108333	0.0333333	0.025	0.00833333	0	0	0.0666667	0	0	0	0.00833333
126	Frontal cortex	low	0.000929368	0.398699	0.100372	0.0111524	0.00464684	0.167286	0.0297398	0.0446097	0.0148699	0.0167286	0.0232342	0.0120818	0.00650558	0.0604089	0.00464684	0.045539	0	0.0585502
137	Frontal cortex	low	0.00693642	0.290318	0.0637283	0.0286127	0.00462428	0.147399	0.0407514	0.0722543	0.0140173	0.0354046	0.0377168	0.017052	0.00823699	0.0868497	0.0128613	0.0612717	0.00303468	0.0689306
45	Frontal cortex	low	0.00637737	0.339249	0.0683488	0.0255095	0.00471371	0.158603	0.0397893	0.0860946	0.014973	0.0530986	0.0235686	0.014973	0.00263413	0.0702898	0.00485235	0.0406211	0.00207958	0.0442257
49	Frontal cortex	low	0.00689592	0.3242	0.102152	0.0196764	0.00643619	0.151618	0.0260206	0.0834866	0.0133321	0.0417433	0.0256528	0.0173777	0.00910261	0.0713498	0.0100221	0.032089	0.00147113	0.057374
50	Frontal cortex	low	0.00948284	0.367387	0.0770359	0.0201388	0.00596344	0.0968814	0.0554306	0.0734187	0.0223873	0.0250269	0.032359	0.0171082	0.00801642	0.0947307	0.00840747	0.0362694	0.0012709	0.0486851
71	Frontal cortex	low	0.010989	0.489011	0.0824176	0.00549451	0	0.0989011	0.043956	0.032967	0.0274725	0.0164835	0	0	0.00549451	0.0714286	0.021978	0.0274725	0	0.0659341
91	Frontal cortex	low	0.00856939	0.393954	0.0973578	0.018329	0	0.115211	0.0314211	0.0364199	0.0102357	0.0128541	0.0288027	0.0119019	0.00666508	0.0673649	0.00999762	0.0768865	0.000476077	0.0735539
94	Frontal cortex	low	0.00189573	0.448341	0.0796209	0.0132701	0.00379147	0.129858	0.0350711	0.0672986	0.00758294	0.0369668	0.0218009	0.0218009	0.0056872	0.0616114	0.0028436	0.0293839	0	0.0331754
Donor	Brain region	Disease group	Chandelier	L2_3_IT	L4_IT	L5_6_NP	L5_ET	L5_IT	L6_CT	L6_IT	L6_IT_car3	L6b	Lamp5	Lamp5_Lhx6	Pax6	Pvalb	Sncg	Sst	Sst_Chodl	Vip
12	Primary Visual Cortex	high	0.00655738	0.313115	0.391803	0.00245902	0.00245902	0.052459	0.0557377	0.0262295	0.00737705	0.0270492	0.0106557	0.00327869	0.00163934	0.05	0.000819672	0.0270492	0.000819672	0.0204918
145	Primary Visual Cortex	high	0.00349956	0.291339	0.322835	0.00437445	0.00029163	0.125984	0.0711578	0.040245	0.0166229	0.0253718	0.0058326	0.00524934	0	0.0554097	0.00058326	0.0227472	0.00029163	0.00816565
146	Primary Visual Cortex	high	0.00280531	0.375725	0.276791	0.00374042	0.000748083	0.0761174	0.0402095	0.0289882	0.0158968	0.00916402	0.0119693	0.00710679	0.000561062	0.0738732	0.00280531	0.0469422	0.000748083	0.0258089
18	Primary Visual Cortex	high	0.00409836	0.142077	0.596311	0.00409836	0.00068306	0.0382514	0.0539617	0.022541	0.0184426	0.0157104	0.00956284	0.00478142	0	0.0621585	0.00068306	0.0102459	0.00068306	0.0157104
24	Primary Visual Cortex	high	0.00088574	0.38264	0.291408	0.00177148	0.00177148	0.0637733	0.0752879	0.0354296	0.0141718	0.020372	0.0132861	0.0044287	0.00177148	0.0398583	0.00354296	0.0354296	0	0.0141718
35	Primary Visual Cortex	high	0.00124844	0.449438	0.328964	0.0031211	0.00249688	0.0293383	0.0349563	0.0305868	0.00436954	0.00811486	0.0124844	0.00187266	0	0.0580524	0.00062422	0.0162297	0.00062422	0.0174782
42	Primary Visual Cortex	high	0.00161987	0.320194	0.331533	0.00485961	0.00161987	0.0799136	0.062095	0.0410367	0.0167387	0.0134989	0.0102592	0.00701944	0.000539957	0.0664147	0.000539957	0.0210583	0	0.0210583
59	Primary Visual Cortex	high	0.00276052	0.274672	0.354037	0.00759144	0.00483092	0.0807453	0.0634921	0.0427881	0.0186335	0.0248447	0.0089717	0.00690131	0.00138026	0.0552105	0.00276052	0.0179434	0	0.0324362
68	Primary Visual Cortex	high	0	0.35978	0.299401	0.00548902	0.00149701	0.0893214	0.0528942	0.0553892	0.0169661	0.0134731	0.00848303	0.00349301	0.00299401	0.0459082	0.00249501	0.0254491	0.00149701	0.0154691
69	Primary Visual Cortex	high	0.00450197	0.133371	0.49803	0.00787845	0.00393922	0.0568374	0.0506472	0.0382667	0.0168824	0.030951	0.0140687	0.00506472	0.000562746	0.0855374	0.00112549	0.0343275	0	0.0180079
74	Primary Visual Cortex	high	0.00243902	0.265854	0.473171	0	0.00243902	0.0682927	0.0609756	0.0317073	0.0243902	0.0219512	0.00731707	0	0	0.0292683	0	0.00243902	0	0.0097561
76	Primary Visual Cortex	high	0.00268592	0.503609	0.212691	0.003861	0.000839349	0.0804096	0.0369313	0.0320631	0.0146047	0.0141011	0.00788988	0.00453248	0.000839349	0.0501931	0.0016787	0.0146047	0.000335739	0.0181299
30	Primary Visual Cortex	int	0.000877578	0.385695	0.291356	0.00702062	0.00175516	0.070645	0.056165	0.0285213	0.00833699	0.0285213	0.00482668	0.00702062	0.000877578	0.0767881	0.000877578	0.0175516	0.000438789	0.0127249
44	Primary Visual Cortex	int	0.00282486	0.374294	0.207627	0.00423729	0.00282486	0.0663842	0.10452	0.0508475	0.0169492	0.039548	0.00282486	0.00423729	0.00423729	0.0635593	0	0.0409605	0.00141243	0.0127119
46	Primary Visual Cortex	int	0.00145243	0.344953	0.399419	0.00217865	0.00217865	0.0726216	0.0305011	0.02687	0.00944081	0.0123457	0.0116195	0.00217865	0.00363108	0.0450254	0	0.0159768	0.00145243	0.0181554
57	Primary Visual Cortex	int	0.00197628	0.266798	0.460474	0.00988142	0	0.0711462	0.041502	0.0375494	0.0118577	0.0118577	0.0118577	0.00988142	0	0.0494071	0	0.00592885	0	0.00988142
92	Primary Visual Cortex	int	0.00257898	0.440361	0.170213	0.0070922	0.00515796	0.0909091	0.0425532	0.0573823	0.0148291	0.0257898	0.0109607	0.00644745	0.00257898	0.0606061	0.00838169	0.0186976	0.00128949	0.0341715
103	Primary Visual Cortex	low	0	0.166667	0.333333	0	0	0	0	0	0	0	0	0	0	0.333333	0	0	0	0.166667
45	Primary Visual Cortex	low	0.00124069	0.392887	0.258892	0.00454921	0.00248139	0.0872622	0.0628619	0.0397022	0.019024	0.0181969	0.0119934	0.00537634	0.00165426	0.063689	0.00206782	0.016129	0.000413565	0.0115798
49	Primary Visual Cortex	low	0.00111607	0.313616	0.3125	0.00111607	0.00111607	0.11942	0.0636161	0.0513393	0.0189732	0.0279018	0.0122768	0.00334821	0	0.0435268	0	0.0178571	0	0.0122768
50	Primary Visual Cortex	low	0.00349548	0.364841	0.201719	0.00524323	0.000436936	0.138217	0.0565103	0.059132	0.0267987	0.0190795	0.0164579	0.00495194	0.00145645	0.0597145	0.00101952	0.0227207	0.00029129	0.0179144
71	Primary Visual Cortex	low	0.012931	0.232759	0.349138	0.00431034	0	0.0775862	0.150862	0.0431034	0.0258621	0.0215517	0.012931	0	0	0.0603448	0	0.00862069	0	0
94	Primary Visual Cortex	low	0.00101626	0.356707	0.308943	0.00406504	0.00203252	0.0813008	0.0426829	0.0416667	0.023374	0.0193089	0.0050813	0.0050813	0	0.0802846	0.00304878	0.0162602	0	0.00914634
95	Primary Visual Cortex	low	0	0.405063	0.265823	0	0	0.0822785	0.0822785	0.0632911	0.0126582	0.0443038	0	0	0	0.0316456	0	0.00632911	0	0.00632911
Supplementary Figure 7b: Differential cell proportion analysis
CellType	z_value	p_value	-log10(pvalue)	Brain region
L5_IT	0.0491007	0.960839	0.0173493	Frontal cortex
L6_CT	1.54459	0.122445	0.912058	Frontal cortex
L6_IT_car3	1.03593	0.300234	0.522539	Frontal cortex
L5_6_NP	-0.327323	0.743424	0.128764	Frontal cortex
L2_3_IT	0.33611	0.736788	0.132657	Frontal cortex
L5_ET	-0.137941	0.890287	0.0504698	Frontal cortex
L6b	0.819758	0.412354	0.384729	Frontal cortex
L4_IT	1.92225	0.0545744	1.26301	Frontal cortex
L6_IT	0.559369	0.57591	0.239646	Frontal cortex
Pvalb	0.613347	0.539647	0.26789	Frontal cortex
Vip	-0.839622	0.40112	0.396725	Frontal cortex
Sst	-0.245688	0.805924	0.093706	Frontal cortex
Chandelier	0.157398	0.874931	0.0580263	Frontal cortex
Sncg	-0.307317	0.758602	0.119986	Frontal cortex
Lamp5	-1.23972	0.21508	0.6674	Frontal cortex
Sst_Chodl	-0.442851	0.657873	0.181858	Frontal cortex
Pax6	0.333686	0.738616	0.131581	Frontal cortex
Lamp5_Lhx6	0.454328	0.649593	0.187359	Frontal cortex
CellType	z_value	p_value	-log10(pvalue)	Brain region
L5_IT	-2.05359	0.0400149	1.39778	Primary Visual cortex
L6_CT	-0.340107	0.733776	0.134437	Primary Visual cortex
L2_3_IT	0.762142	0.445975	0.350689	Primary Visual cortex
L6_IT_car3	-1.92711	0.0539655	1.26788	Primary Visual cortex
L5_6_NP	-1.54111	0.123289	0.909074	Primary Visual cortex
L5_ET	-0.821841	0.411167	0.385981	Primary Visual cortex
L6b	-1.30887	0.190579	0.719926	Primary Visual cortex
L4_IT	1.76836	0.0770014	1.1135	Primary Visual cortex
L6_IT	-2.37403	0.0175953	1.7546	Primary Visual cortex
Pvalb	0.673351	0.500724	0.300402	Primary Visual cortex
Sst	1.3882	0.165077	0.782314	Primary Visual cortex
Chandelier	-0.00267326	0.997867	0.000927318	Primary Visual cortex
Vip	1.16904	0.242389	0.615486	Primary Visual cortex
Sst_Chodl	-0.237121	0.812563	0.0901432	Primary Visual cortex
Sncg	-0.178143	0.858611	0.0662036	Primary Visual cortex
Lamp5	-1.12466	0.260735	0.5838	Primary Visual cortex
Lamp5_Lhx6	-0.794777	0.426743	0.369833	Primary Visual cortex
Pax6	-2.61764	0.00885404	2.05286	Primary Visual cortex

## Sheet: Suppl.8
Supplementary Figure 8c: Fractions of each excitatory subtype relative to all excitatory neurons
donor	Brain region	Disease group	Ex1	Ex2	Ex3	Ex4	Ex5	Ex6	Ex7	Ex8	Ex9	Ex10	Ex11	Ex12	Ex13	Ex14	Ex15	Ex16	Ex17	Ex18
14	Frontal cortex	high	0.216707	0.13266	0.0313419	0.0211078	0.0386337	0.0376103	0.0828963	0.0386337	0.0596137	0.0368428	0.0287834	0.120123	0.024306	0.0257132	0.00524498	0.0478444	0.0356914	0.0162466
18	Frontal cortex	high	0.245706	0.168606	0.032964	0.0190212	0.02253	0.0310249	0.0979686	0.0500462	0.0574331	0.0364728	0.0338873	0.0882733	0.0182825	0.021145	0.00517082	0.033241	0.0255771	0.01265
24	Frontal cortex	high	0.259567	0.144204	0.0216306	0.0266223	0.111481	0.0260677	0.0377149	0.0393788	0.0654465	0.0188575	0.0160843	0.08264	0.0133111	0.0293955	0.00332779	0.0471436	0.0382696	0.0188575
32	Frontal cortex	high	0.261701	0.153741	0.0160574	0.0355313	0.164674	0.0136659	0.0228903	0.0184489	0.0782371	0.0263068	0.0160574	0.0679877	0.0204988	0.0235736	0.00922446	0.0341647	0.028015	0.00922446
33	Frontal cortex	high	0.32872	0.0847751	0.0155709	0.0103806	0.0415225	0.0570934	0.0570934	0.0519031	0.0761246	0.0242215	0.0190311	0.0951557	0.00692042	0.050173	0.0017301	0.0397924	0.0276817	0.0121107
35	Frontal cortex	high	0.189939	0.175927	0.0506957	0.0350297	0.0259803	0.0223801	0.056534	0.0334728	0.071227	0.0374623	0.0245208	0.110052	0.0187798	0.023645	0.00651941	0.0559502	0.0423275	0.0195582
42	Frontal cortex	high	0.240664	0.10166	0.00414938	0.00691563	0.163209	0.0193638	0.0850622	0.0428769	0.0940526	0.00622407	0.0172891	0.0719225	0.0283541	0.0165975	0.000691563	0.0594744	0.0235131	0.0179806
59	Frontal cortex	high	0.262007	0.11362	0.0197133	0.0114695	0.100717	0.0247312	0.072043	0.0419355	0.0516129	0.0301075	0.025448	0.113978	0.0179211	0.0215054	0.00430108	0.0397849	0.0336918	0.0154122
60	Frontal cortex	high	0.118517	0.153126	0.00916979	0.00847959	0.189312	0.0486097	0.0995859	0.0396372	0.0805561	0.0134096	0.0237626	0.0719779	0.0243542	0.0304674	0.0023664	0.0386512	0.0347072	0.013311
68	Frontal cortex	high	0.250494	0.11774	0.015804	0.0150138	0.124062	0.0177795	0.047017	0.0347689	0.086132	0.0296326	0.0173844	0.0877124	0.0217305	0.0260766	0.00750691	0.0521533	0.0343738	0.0146187
69	Frontal cortex	high	0.275946	0.114774	0.0186203	0.0143468	0.0747863	0.0296093	0.0726496	0.043956	0.0662393	0.0235043	0.0201465	0.111111	0.0283883	0.0222833	0.00335775	0.037851	0.034188	0.00824176
73	Frontal cortex	high	0.0688525	0.137049	0.0163934	0.027541	0.205902	0.0216393	0.0268852	0.0281967	0.0445902	0.024918	0.0340984	0.105574	0.0295082	0.0413115	0.0104918	0.103607	0.0472131	0.0262295
74	Frontal cortex	high	0.195438	0.163995	0.0166461	0.0234279	0.174476	0.0117139	0.0376079	0.0234279	0.0665845	0.0147965	0.0252774	0.0844636	0.0252774	0.0339088	0.0080148	0.0573366	0.0246609	0.012947
75	Frontal cortex	high	0.192356	0.106048	0.0144897	0.0241495	0.0291894	0.0575388	0.0936581	0.0371693	0.0917682	0.0340193	0.0396892	0.103528	0.0197396	0.0228895	0.00377992	0.0573289	0.0434691	0.0291894
76	Frontal cortex	high	0.313947	0.16532	0.0156166	0.0581583	0.0484653	0.0306947	0.0441572	0.0193861	0.0603123	0.0285407	0.0161551	0.0807754	0.0166936	0.0199246	0.00376952	0.0350027	0.0290792	0.0140011
19	Frontal cortex	int	0.20118	0.190812	0.0285995	0.0203772	0.0672982	0.0396818	0.0637233	0.0364644	0.0500492	0.0397712	0.025114	0.0827599	0.0247565	0.0292251	0.00428993	0.046653	0.0361963	0.0130485
30	Frontal cortex	int	0.322478	0.134285	0.0382974	0.0486645	0.0654958	0.0350043	0.0387852	0.0170753	0.0818392	0.0614709	0.0121966	0.0493963	0.0139041	0.0209782	0.0104891	0.0239054	0.0169533	0.00878156
44	Frontal cortex	int	0.262587	0.0991479	0.0154919	0.0147173	0.0782339	0.024787	0.0774593	0.0449264	0.0611929	0.0271108	0.0240124	0.106119	0.0271108	0.020914	0.00309837	0.0503486	0.0433772	0.0193648
46	Frontal cortex	int	0.406677	0.13303	0.0217501	0.0399595	0.0748609	0.019221	0.0091047	0.016692	0.0490642	0.0298432	0.0146687	0.0596864	0.024785	0.0207385	0.00354072	0.0404654	0.0252908	0.0106222
52	Frontal cortex	int	0.274203	0.131014	0.0202899	0.0104348	0.132174	0.0301449	0.08	0.0249275	0.0689855	0.0144928	0.0185507	0.0695652	0.0156522	0.022029	0.00637681	0.0330435	0.0365217	0.0115942
57	Frontal cortex	int	0.213479	0.121736	0.0105857	0.01235	0.161962	0.0306987	0.0737474	0.0455187	0.0726888	0.00952717	0.0261115	0.0906845	0.0201129	0.0314044	0.00599859	0.0356387	0.01729	0.0204658
92	Frontal cortex	int	0.297876	0.148845	0.030924	0.0169523	0.0145306	0.0378167	0.091468	0.0599851	0.0501118	0.0281297	0.0266393	0.0750745	0.0176975	0.0271982	0.00409836	0.0339046	0.0326006	0.00614754
94	Frontal cortex	int	0.398625	0.171821	0.00343643	0.00687285	0.0549828	0.0206186	0.04811	0.0618557	0.0584192	0.024055	0.0378007	0.0515464	0.00343643	0.0137457	0	0.0274914	0.0103093	0.00687285
114	Frontal cortex	int	0.148887	0.104187	0.0431206	0.0264207	0.0173646	0.0285809	0.100033	0.0643071	0.056331	0.0496843	0.0407943	0.119309	0.0323197	0.0321535	0.00789299	0.0589066	0.0560818	0.0136258
124	Frontal cortex	int	0.2799	0.140208	0.0446751	0.0239199	0.00345919	0.0284831	0.0895709	0.0512254	0.049459	0.0277471	0.0264223	0.0920733	0.0159711	0.0279679	0.00390079	0.0390079	0.0433503	0.0126592
140	Frontal cortex	int	0.23581	0.141896	0.0640726	0.0313049	0.00643651	0.03189	0.0555881	0.0394968	0.0529549	0.0579286	0.021065	0.103277	0.027794	0.0365711	0.00497367	0.048859	0.029842	0.0102399
45	Frontal cortex	low	0.195234	0.176138	0.037733	0.0290254	0.0119157	0.0256645	0.0548427	0.0482738	0.0679804	0.0523984	0.0247479	0.104339	0.0187901	0.0320807	0.00534678	0.0498014	0.0482738	0.0174152
49	Frontal cortex	low	0.254746	0.132039	0.0287461	0.0105116	0.00900998	0.0288534	0.100397	0.0656441	0.066824	0.0290679	0.0302478	0.102757	0.01802	0.0271372	0.00772284	0.0336801	0.0365762	0.01802
50	Frontal cortex	low	0.275081	0.16397	0.0153182	0.0387271	0.0487594	0.0280475	0.0357066	0.0311758	0.0516721	0.025027	0.0176915	0.0923409	0.0321467	0.0265372	0.00711974	0.0764833	0.0213592	0.0128371
71	Frontal cortex	low	0.427481	0.0992366	0.019084	0.0152672	0.0343511	0.00763359	0.0687023	0.0152672	0.0458015	0.0229008	0.0229008	0.0458015	0.0458015	0.00763359	0	0.0496183	0	0.0725191
91	Frontal cortex	low	0.332564	0.132959	0.0432201	0.0422303	0.00296932	0.00362917	0.129	0.0419004	0.0537776	0.0432201	0.0211151	0.0504784	0.0145167	0.026064	0	0.0438799	0.0115473	0.00692841
94	Frontal cortex	low	0.356054	0.174888	0.0251121	0.00807175	0.044843	0.0161435	0.0484305	0.0466368	0.0493274	0.0331839	0.0134529	0.0735426	0.00717489	0.0143498	0.00358744	0.0412556	0.0215247	0.0224215
103	Frontal cortex	low	0.104304	0.21783	0.0772947	0.0682916	0.00658762	0.0259113	0.0529205	0.037769	0.0529205	0.0568731	0.0228371	0.110672	0.027668	0.0289855	0.0120773	0.0410628	0.0434783	0.0125165
108	Frontal cortex	low	0.216597	0.120262	0.0375268	0.0192671	0.0171263	0.03526	0.101876	0.0578013	0.0659867	0.037023	0.0306007	0.100239	0.030097	0.0314822	0.00415565	0.0395416	0.0462158	0.00894094
110	Frontal cortex	low	0.252252	0.0585586	0.00990991	0.00630631	0.0459459	0.0297297	0.0630631	0.0459459	0.103604	0.0297297	0.0171171	0.115315	0.0306306	0.0324324	0.00810811	0.0711712	0.0504505	0.0297297
111	Frontal cortex	low	0.187036	0.143988	0.0560778	0.0146792	0.0257298	0.0498103	0.100445	0.0473363	0.0580571	0.0516246	0.0234207	0.0971466	0.0207818	0.0272143	0.00247402	0.0451921	0.0338116	0.015174
112	Frontal cortex	low	0.218767	0.170473	0.0419648	0.021464	0.00591635	0.0503577	0.119978	0.0738855	0.0591635	0.0286186	0.0198129	0.0748487	0.0239406	0.021464	0.00316456	0.0276555	0.0302697	0.00825537
115	Frontal cortex	low	0.354908	0.130868	0.0234708	0.0163585	0.0426743	0.0277383	0.0924609	0.0362731	0.056899	0.0284495	0.0192034	0.0576102	0.0184922	0.027027	0.00640114	0.029872	0.0256046	0.0056899
116	Frontal cortex	low	0.327726	0.142056	0.0161994	0.0137072	0.0510903	0.0429907	0.0841121	0.0535826	0.0666667	0.0211838	0.0155763	0.0691589	0.0130841	0.0161994	0.00249221	0.0311526	0.0274143	0.00560748
117	Frontal cortex	low	0.16522	0.144232	0.0419757	0.0217769	0.0175162	0.0474988	0.10273	0.0525485	0.0626479	0.0516017	0.0344011	0.094682	0.0310873	0.0290358	0.00315607	0.0408711	0.0433959	0.0156225
123	Frontal cortex	low	0.326087	0.0745342	0.00621118	0	0.0776398	0.0372671	0.124224	0.0590062	0.118012	0.00310559	0.00621118	0.0652174	0.0217391	0.0372671	0.00310559	0.0124224	0.0217391	0.00621118
126	Frontal cortex	low	0.260204	0.190233	0.0342566	0.0123907	0.0495627	0.0335277	0.0779883	0.0816327	0.0597668	0.0357143	0.0240525	0.0430029	0.0174927	0.0145773	0.00437318	0.0379009	0.016035	0.00728863
137	Frontal cortex	low	0.17234	0.144913	0.0472671	0.0470726	0.0208131	0.0186734	0.0638008	0.0569928	0.0698308	0.0461	0.0346236	0.102315	0.0206186	0.0416261	0.00641898	0.0566038	0.032484	0.0175063
donor	Brain region	Disease group	Ex1	Ex2	Ex3	Ex4	Ex5	Ex6	Ex7	Ex8	Ex9	Ex10	Ex11	Ex12	Ex13	Ex14	Ex15	Ex16	Ex17	Ex18
12	Primary visual cortex	high	0.185685	0.0995851	0.0228216	0.00674274	0.483921	0.00311203	0.0191909	0.0191909	0.0337137	0.00311203	0.00985477	0.0254149	0.0119295	0.00155602	0.00207469	0.0482365	0.0140041	0.00985477
18	Primary visual cortex	high	0.032146	0.0864466	0.00173762	0.000434405	0.731538	0.000434405	0.00390964	0.00781929	0.0247611	0.00130321	0.00564726	0.0217202	0.0143354	0.00390964	0.00173762	0.0469157	0.0117289	0.00347524
24	Primary visual cortex	high	0.222328	0.111639	0.0133017	0.00950119	0.39715	0.00332542	0.0166271	0.0218527	0.0408551	0.00332542	0.0104513	0.0313539	0.0185273	0.00380048	0.000950119	0.072209	0.0194774	0.00332542
35	Primary visual cortex	high	0.280855	0.107956	0.0255834	0.00253022	0.439134	0.00140568	0.0312061	0.0078718	0.0241777	0.000562272	0.00562272	0.0250211	0.00674726	0.00253022	0.00140568	0.0292381	0.00590385	0.00224909
42	Primary visual cortex	high	0.179014	0.105598	0.0241368	0.00636943	0.433791	0.00268186	0.0331881	0.0137446	0.0586658	0.00268186	0.00905129	0.0408984	0.0164264	0.0040228	0.00167616	0.0549782	0.00938652	0.00368756
59	Primary visual cortex	high	0.107065	0.12137	0.0147378	0.0082358	0.504118	0.0047681	0.0151712	0.0225401	0.0390117	0.00390117	0.012137	0.0346771	0.0173385	0.00866927	0.00390117	0.058951	0.0160381	0.00736888
68	Primary visual cortex	high	0.182287	0.122528	0.05546	0.0189166	0.352107	0.00128977	0.0202064	0.0171969	0.0511608	0.00730868	0.0219261	0.05546	0.0180567	0.00558899	0.00128977	0.0571797	0.00730868	0.00472915
69	Primary visual cortex	high	0.0377049	0.0790984	0.00860656	0.00163934	0.678689	0.000819672	0.0057377	0.0135246	0.0278689	0.00327869	0.0106557	0.0360656	0.0159836	0.00655738	0.00368852	0.0434426	0.0221311	0.0045082
74	Primary visual cortex	high	0.092723	0.102113	0.0152582	0.00352113	0.597418	0.00117371	0.0105634	0.0164319	0.0399061	0	0.00469484	0.0234742	0.0293427	0.00117371	0.00117371	0.0492958	0.00704225	0.00469484
76	Primary visual cortex	high	0.254928	0.230834	0.0529065	0.00471778	0.243134	0.000168492	0.00572873	0.0166807	0.0518955	0.00387532	0.0188711	0.0348778	0.0168492	0.00471778	0.00084246	0.041786	0.0107835	0.0064027
145	Primary visual cortex	high	0.079287	0.175169	0.0605409	0.00614628	0.361094	0	0.00338045	0.0365704	0.0639213	0.00799017	0.0279656	0.0467117	0.0193608	0.00522434	0.000307314	0.0783651	0.0147511	0.0132145
146	Primary visual cortex	high	0.18392	0.181327	0.0829911	0.0101578	0.321591	0.000432246	0.00561919	0.0181543	0.045818	0.00799654	0.0185866	0.0356603	0.0200994	0.00518695	0.000864491	0.0499244	0.00864491	0.00302572
30	Primary visual cortex	int	0.217339	0.125789	0.0218553	0.00558524	0.394366	0.00655658	0.0318116	0.0160272	0.0390966	0.00874211	0.0126275	0.0286547	0.00874211	0.00971345	0.000971345	0.0466246	0.0172414	0.00825644
44	Primary visual cortex	int	0.332141	0.0301947	0.00635677	0.00516488	0.352404	0.00317839	0.018673	0.0246325	0.0389352	0.000397298	0.0115217	0.0429082	0.0274136	0.00238379	0.00158919	0.075884	0.0222487	0.00397298
46	Primary visual cortex	int	0.218034	0.0909091	0.0151515	0.00221729	0.503695	0.00221729	0.0291944	0.0173688	0.0391722	0.00295639	0.00591279	0.0206948	0.0133038	0.00221729	0.0014782	0.0269771	0.00591279	0.00258684
57	Primary visual cortex	int	0.0874636	0.107872	0.0306122	0.0145773	0.58309	0.00291545	0.00728863	0.0145773	0.0364431	0.00728863	0.0174927	0.03207	0.00874636	0.00728863	0	0.03207	0.00728863	0.00291545
92	Primary visual cortex	int	0.312258	0.134213	0.019007	0.0100853	0.211404	0.019007	0.0554694	0.0279286	0.0399535	0.0135764	0.0159038	0.0515904	0.0120248	0.00930954	0.00310318	0.0368503	0.0201707	0.00814585
94	Primary visual cortex	int	0.115789	0.0473684	0.00526316	0	0.463158	0	0.0263158	0.0263158	0.0684211	0	0.00526316	0.0473684	0.0263158	0	0.00526316	0.0947368	0.0578947	0.0105263
45	Primary visual cortex	low	0.262935	0.112935	0.0283582	0.00870647	0.332587	0.000995025	0.0350746	0.0283582	0.0425373	0.000995025	0.0186567	0.0363184	0.0151741	0.00597015	0.00174129	0.0532338	0.0129353	0.00248756
49	Primary visual cortex	low	0.221587	0.0819048	0.024127	0.0101587	0.365714	0.00253968	0.0368254	0.0285714	0.0615873	0.00190476	0.0184127	0.0406349	0.0190476	0.00253968	0.00126984	0.0552381	0.0190476	0.00888889
50	Primary visual cortex	low	0.179803	0.167198	0.053173	0.00840336	0.24645	0.000144886	0.00869313	0.0343379	0.073457	0.0111562	0.0325992	0.0640394	0.0299913	0.00536076	0.000434657	0.0636048	0.0162272	0.00492611
71	Primary visual cortex	low	0.200441	0.0528634	0.0176211	0.00440529	0.374449	0.00220264	0.0484581	0.0176211	0.0550661	0	0.0154185	0.0418502	0.0154185	0.00220264	0	0.136564	0.00660793	0.00881057
91	Primary visual cortex	low	0.224044	0.0874317	0.0928962	0.0928962	0.00546448	0	0.229508	0.0382514	0.0382514	0.0546448	0.0163934	0.0546448	0.0327869	0.010929	0	0.010929	0.00546448	0.00546448
94	Primary visual cortex	low	0.212011	0.137398	0.0454959	0.0163785	0.292994	0.00272975	0.0473157	0.0272975	0.0427662	0.00818926	0.0154686	0.0418562	0.022748	0.00454959	0.00181984	0.0545951	0.021838	0.00454959
95	Primary visual cortex	low	0.307309	0.0465116	0.0116279	0.00166113	0.328904	0.00332226	0.0232558	0.0199336	0.051495	0	0.00996678	0.0564784	0.0232558	0.00498339	0	0.0730897	0.0315615	0.00664452
103	Primary visual cortex	low	0.235714	0.0357143	0	0	0.492857	0	0.0142857	0.0142857	0.0142857	0	0	0.00714286	0	0	0	0.157143	0.0285714	0

[truncated: 2 more sheets: Suppl.9, Suppl.11]
